# Supplementary material for: Assembly and characterisation of a unique onion diversity set identifies resistance to Fusarium basal rot and improved seedling vigour
Source: Theor Appl Genet. 2019 Sep 13;132(12):3245–64. doi: 10.1007/s00122-019-03422-0 (PMC6820603; doi:10.1007/s00122-019-03422-0)
Supplement: Supplementary file 2 — Supplementary file2 (XLSX 577 kb) [file 122_2019_3422_MOESM2_ESM.xlsx]

## Sheet: Introduction
	Assembly and characterisation of a unique onion diversity set identifies resistance to Fusarium basal rot and improved seedling vigour
	Theoretical and Applied Genetics
	Taylor A*, Teakle GR, Walley PG, Finch-Savage WS, Jackson AC, Jones JE, Hand P, Thomas B, Havey MJ, Pink DAC, Clarkson JP.
	*Warwick Crop Centre, School of Life Sciences, University of Warwick, andrew.taylor@warwick.ac.uk
	Table S1
	Genotypes of single representative half-sib parent plants of each of 94 the AcDFS accessions using 892 KASP SNP markers.
	127 KASP markers were excluded according to the reason given in the first columnm leaving 765 markers used for subsequent analysis.
	Table S2
	Genotypes of the 9 or 10 parent plants used to make half-sib populations and 10 half-sib individuals derived from the female parent indicated by the "Self" suffix using 884 KASP SNP markers.
	127 KASP markers were excluded according to the reason given in the first columnm giving 765 markers used for subsequent analysis.
	316 KASP markers were excluded according to the reason given in the first column laving 568 markers for subsequent analysis
	P1: AcDFS accession CA
	P2: AcDFS accession DM
	P3: AcDFS accession GR
	P4: AcDFS accession HO

## Sheet: Table S1
	AcDFS accession no.	1	2	3	4	5	6	7	8	9	10	11	12	13	14	15	16	17	18	19	20	21	22	23	24	25	26	27	28	29	30	31	32	33	34	35	36	37	38	39	40	41	42	43	44	45	46	47	48
	Country of origin	RUS		IND	GBR	FRA	JAP	RUS	ISR	GBR	ISR	ISR	GBR	AUS	ESP	IRE	NLD	NSL	USA	PRT	PRT	ESP	NLD	AUS	ITA	USA	ESP	ISR	USA	GBR	USA	AUT	ITA	GBR	EGY	AUS	USA	DEU	GBR		CZE	RSA	NLD	NLD	JAP	FRA	FRA	POL	BGR
	Genotyped plant label	01_1	02_1	03_1	04_1	05_1	06_1	07_1	08_1	09_1	10_1	11_1	12_1	13_1	14_1	15_1	16_1	17_1	18_1	19_1	20_1	21_1	22_1	23_1	24_1	25_1	26_1	27_1	28_1	29_1	30_1	31_1	32_1	33_1	34_1	35_1	36_1	37_1	38_1	39_1	40_1	41_1	42_1	43_1	44_1	45_1	46_1	47_1	48_1
Reason for exclusion from analysis	KASP marker name	LR	WSV	AR	AC	AU	BJ	BA	BR	BC	BS	BE	BB	BG	BRS	BU	BF	CR	CA	CB	CV	CVA	HY	CG	DP	DY	DM	ER	EX	EH	FI	GW	GR	GZ	GI	GB	GN	GRE	GU	WSR	HI	HO	HYD	HYS	IY	JV	JC	KU	LJ
	contig00067_1429	G:G	A:A	G:G	G:G	A:G	A:G	A:G	A:A	A:G	A:G	A:A	G:G	A:G	G:G	A:A	A:A	A:G	A:A	G:G	A:G	G:G	A:G	G:G	A:A	A:G	G:G	G:G	A:G	G:G	G:G	A:G	A:A	A:G	G:G	G:G	A:A	A:A	G:G	G:G	A:G	A:G	A:G	G:G	A:G	A:G	G:G	A:A	G:G
	contig00087_802	C:C	C:C	C:C	C:T	C:T	T:T	C:C	T:T	C:C	T:T	T:T	C:C	T:T	C:T	C:C	C:T	T:T	C:C	C:T	T:T	C:T	C:T	C:T	T:T	C:C	C:C	C:T	C:C	C:T	C:T	?	T:T	C:C	T:T	T:T	C:T	C:C	?	T:T	T:T	C:T	C:T	C:C	C:C	C:T	C:T	C:T	C:T
	contig00106_594	A:G	A:A	A:A	A:G	A:A	G:G	A:G	A:A	A:A	A:A	A:A	A:G	A:A	A:G	A:G	A:A	A:A	A:A	A:G	G:G	A:A	A:A	A:G	A:G	G:G	A:G	A:A	G:G	A:A	G:G	A:G	?	A:A	A:A	A:G	A:A	A:A	A:A	A:A	A:G	A:G	A:A	A:A	A:A	A:A	A:G	A:A	A:G
	contig00142_122	C:C	C:C	C:C	T:T	C:T	C:T	C:C	C:T	T:T	C:T	C:T	C:T	C:T	C:T	C:T	C:T	C:C	C:T	C:T	C:T	C:C	C:T	C:T	C:T	C:T	T:T	C:T	C:T	C:C	T:T	C:T	C:T	C:T	C:T	C:T	C:T	C:C	C:C	C:C	C:C	C:C	C:C	C:T	C:C	C:T	C:C	C:C	C:C
	contig00156_809	G:T	T:T	T:T	T:T	G:T	T:T	G:T	T:T	T:T	T:T	G:T	G:T	T:T	T:T	G:T	G:T	G:T	T:T	T:T	T:T	T:T	G:T	G:G	G:T	T:T	T:T	G:T	T:T	T:T	T:T	T:T	T:T	G:T	G:T	T:T	T:T	T:T	G:G	G:G	T:T	G:T	G:T	G:T	G:T	T:T	T:T	G:T	T:T
	contig00160_1169	A:A	A:A	T:T	A:A	A:T	A:T	A:T	A:T	A:A	A:T	T:T	A:T	A:T	A:A	A:A	A:T	A:A	A:A	A:A	A:A	A:T	?	A:T	A:T	A:A	A:A	A:T	A:A	T:T	A:A	A:A	A:A	A:T	T:T	A:A	A:A	A:A	A:A	T:T	A:T	A:A	A:A	A:T	A:A	?	A:A	A:T	A:T
	contig00172_269	G:G	G:G	A:G	G:G	A:A	G:G	A:G	A:A	A:G	G:G	A:A	A:G	A:G	A:G	A:A	A:G	A:G	A:A	A:A	G:G	A:A	A:G	G:G	A:G	A:A	G:G	A:A	A:A	A:A	A:G	A:G	A:G	G:G	A:A	A:A	A:A	G:G	?	?	A:G	A:G	G:G	A:G	A:G	A:G	A:G	A:A	A:A
	contig00293_452	A:G	A:A	A:G	G:G	A:A	A:G	A:G	A:A	G:G	A:G	G:G	A:G	G:G	G:G	A:A	A:G	A:A	G:G	A:G	G:G	A:G	A:G	A:G	A:A	G:G	G:G	A:A	G:G	A:G	G:G	G:G	A:A	G:G	A:A	G:G	G:G	G:G	G:G	A:A	G:G	G:G	A:G	G:G	?	G:G	A:A	A:A	A:G
	contig00456_208	A:G	G:G	A:G	A:G	G:G	A:A	A:A	G:G	?	A:A	A:A	A:G	G:G	A:G	G:G	G:G	G:G	A:A	A:A	G:G	A:A	?	G:G	G:G	G:G	G:G	G:G	A:G	G:G	G:G	G:G	G:G	G:G	G:G	G:G	A:A	A:G	A:G	A:A	A:A	G:G	A:A	A:G	G:G	A:A	A:A	A:G	A:G
Monomorphic	contig00480_1884	T:T	T:T	T:T	T:T	?	T:T	T:T	T:T	T:T	T:T	T:T	?	T:T	T:T	T:T	T:T	T:T	?	T:T	T:T	T:T	T:T	T:T	T:T	T:T	T:T	T:T	T:T	T:T	T:T	T:T	T:T	T:T	T:T	T:T	T:T	T:T	T:T	?	T:T	T:T	T:T	T:T	T:T	T:T	T:T	T:T	T:T
	contig00534_1173	G:G	T:T	G:T	T:T	G:G	T:T	T:T	T:T	G:G	G:T	T:T	T:T	T:T	?	G:G	T:T	T:T	T:T	G:G	T:T	G:T	G:T	G:T	G:G	T:T	G:G	G:G	T:T	G:T	G:T	G:G	T:T	G:T	G:G	G:G	G:T	T:T	G:G	G:G	G:G	G:T	G:T	G:T	T:T	T:T	G:T	T:T	T:T
	contig00676_1004	A:T	T:T	T:T	A:A	A:A	A:A	A:A	T:T	A:A	A:T	T:T	A:T	A:A	A:T	A:T	A:A	T:T	A:T	T:T	A:T	?	A:A	A:T	?	A:A	A:A	T:T	A:T	A:A	A:T	T:T	A:T	A:A	A:T	T:T	T:T	A:A	T:T	A:A	A:T	A:T	A:T	A:T	A:A	T:T	A:T	A:A	A:T
	contig13740_1338	A:T	A:A	T:T	A:T	T:T	A:T	A:T	A:T	A:T	A:T	T:T	A:A	A:T	A:T	A:A	A:T	A:A	A:T	T:T	T:T	A:A	?	T:T	A:T	A:A	T:T	A:A	A:T	A:A	A:T	A:A	T:T	T:T	A:A	T:T	A:T	T:T	A:T	A:A	A:T	A:T	T:T	A:A	T:T	T:T	T:T	A:T	A:A
	isotig00284_279	A:A	G:G	A:G	A:G	A:G	G:G	A:G	A:G	A:A	G:G	A:A	A:G	A:A	A:G	G:G	A:G	G:G	A:G	G:G	A:G	A:G	?	G:G	A:G	G:G	A:A	A:G	G:G	A:G	G:G	A:G	A:G	A:G	A:A	A:G	G:G	A:A	A:G	A:A	A:A	A:G	G:G	A:G	A:G	G:G	A:G	A:G	G:G
Monomorphic	isotig01244_723	G:G	G:G	G:G	G:G	G:G	G:G	G:G	G:G	G:G	G:G	G:G	G:G	G:G	G:G	G:G	G:G	G:G	G:G	G:G	G:G	G:G	G:G	G:G	G:G	G:G	G:G	G:G	G:G	G:G	G:G	G:G	G:G	G:G	G:G	G:G	G:G	G:G	G:G	G:G	G:G	G:G	G:G	G:G	G:G	G:G	G:G	G:G	G:G
	isotig03354_1601	G:G	A:A	A:G	A:A	A:G	A:A	A:A	A:A	A:G	A:G	A:A	G:G	A:A	A:G	?	A:G	A:G	A:G	A:A	A:A	A:G	A:G	G:G	A:A	A:G	A:A	A:A	A:A	A:A	A:G	A:A	A:A	A:G	G:G	A:A	A:A	A:A	A:G	G:G	A:G	A:A	A:A	G:G	A:A	A:G	A:A	A:A	A:G
Monomorphic	isotig05446_241	T:T	T:T	T:T	T:T	T:T	T:T	T:T	T:T	T:T	T:T	T:T	T:T	T:T	T:T	T:T	T:T	T:T	T:T	T:T	T:T	T:T	T:T	T:T	T:T	T:T	T:T	T:T	T:T	T:T	T:T	T:T	T:T	T:T	T:T	T:T	T:T	T:T	T:T	T:T	T:T	T:T	T:T	T:T	T:T	T:T	T:T	T:T	T:T
	isotig06562_507	T:T	T:T	T:T	T:T	T:T	T:T	T:T	T:T	T:T	T:T	T:T	T:T	T:T	T:T	T:T	T:T	T:T	T:T	T:T	T:T	T:T	T:T	T:T	T:T	G:G	G:G	T:T	T:T	T:T	G:T	T:T	T:T	T:T	T:T	T:T	G:T	T:T	?	T:T	T:T	T:T	T:T	T:T	T:T	T:T	T:T	T:T	?
	isotig07530_922	C:C	C:T	C:C	C:T	C:T	C:C	C:C	T:T	T:T	C:C	C:C	T:T	C:T	T:T	T:T	C:C	C:C	C:T	C:C	C:C	C:C	C:C	C:C	C:C	C:T	T:T	C:C	C:C	C:T	C:C	C:T	C:T	C:T	T:T	C:T	C:C	T:T	?	C:C	C:T	C:C	C:C	C:T	C:C	C:C	C:T	C:T	C:C
	isotig08491_500	C:T	T:T	C:C	C:C	C:C	T:T	C:C	C:C	C:C	T:T	T:T	C:C	C:C	C:C	?	C:C	C:T	?	C:T	C:T	T:T	C:C	C:C	C:C	C:C	C:C	C:C	C:T	C:C	C:C	C:C	C:T	C:C	C:C	C:C	C:T	C:C	?	?	C:C	C:C	C:C	C:C	C:C	?	T:T	C:C	C:C
	isotig09094_1727	G:G	G:G	G:G	G:G	G:G	G:G	A:G	G:G	G:G	G:G	G:G	G:G	G:G	A:G	G:G	G:G	G:G	G:G	G:G	G:G	G:G	A:G	G:G	G:G	G:G	G:G	G:G	G:G	A:G	G:G	A:G	G:G	G:G	G:G	G:G	G:G	G:G	A:G	A:A	A:G	G:G	G:G	G:G	G:G	G:G	G:G	A:G	G:G
	isotig09466_645	T:T	T:T	T:T	T:T	A:T	A:A	T:T	A:A	T:T	A:A	A:A	T:T	A:A	A:A	T:T	A:T	A:A	T:T	A:T	A:A	A:T	?	A:T	A:A	T:T	T:T	A:T	T:T	A:T	A:T	?	A:A	T:T	A:A	A:A	A:T	T:T	T:T	T:T	A:A	A:T	A:A	T:T	T:T	A:T	A:T	A:T	A:T
	isotig09640_114	A:C	C:C	C:C	C:C	A:C	C:C	C:C	A:C	A:C	C:C	A:C	C:C	C:C	C:C	C:C	A:C	?	C:C	C:C	A:C	C:C	C:C	A:C	C:C	C:C	C:C	C:C	C:C	A:C	C:C	C:C	C:C	C:C	C:C	A:C	A:C	A:C	A:C	A:A	C:C	A:C	C:C	C:C	C:C	A:C	A:C	C:C	C:C
	isotig09889_661	?	T:T	T:T	C:C	C:T	T:T	T:T	C:T	C:C	T:T	T:T	T:T	C:T	T:T	T:T	T:T	T:T	T:T	T:T	T:T	T:T	?	C:C	T:T	T:T	C:C	T:T	C:T	C:T	T:T	T:T	T:T	T:T	C:C	C:T	C:C	T:T	C:T	T:T	C:T	T:T	C:T	T:T	T:T	T:T	T:T	C:C	T:T
	isotig10023_2319	C:T	C:T	C:C	C:T	T:T	T:T	C:C	C:C	T:T	T:T	C:C	C:T	T:T	T:T	T:T	C:T	C:C	C:T	C:T	C:C	C:T	T:T	C:T	C:T	T:T	C:C	C:C	T:T	C:T	T:T	T:T	T:T	T:T	C:C	C:C	T:T	T:T	T:T	?	T:T	T:T	T:T	T:T	T:T	C:C	C:T	T:T	C:C
Monomorphic	isotig10333_1708	T:T	T:T	T:T	T:T	T:T	T:T	T:T	T:T	T:T	T:T	T:T	T:T	T:T	T:T	T:T	T:T	T:T	T:T	T:T	T:T	?	T:T	T:T	T:T	T:T	T:T	T:T	T:T	T:T	T:T	T:T	T:T	T:T	T:T	T:T	T:T	T:T	T:T	T:T	T:T	T:T	T:T	T:T	T:T	T:T	T:T	T:T	T:T
	isotig11191_1416	A:T	?	A:A	A:A	A:A	A:A	A:A	?	T:T	A:A	A:A	T:T	A:T	T:T	A:T	A:A	A:A	A:T	A:T	A:A	A:A	?	A:T	A:A	T:T	T:T	T:T	A:A	A:A	A:A	T:T	A:A	A:A	A:A	A:A	A:A	A:A	A:T	T:T	A:T	A:A	A:T	T:T	A:A	A:A	A:T	A:A	A:A
	isotig12268_1682	A:G	A:G	A:G	A:A	A:A	A:G	A:G	A:G	A:A	A:G	A:A	A:G	A:G	?	A:A	A:A	A:G	A:G	A:G	A:A	A:A	A:G	A:G	A:A	A:A	A:A	A:G	A:G	A:A	A:G	A:G	A:A	A:A	G:G	A:A	A:G	A:G	A:A	A:A	A:A	A:G	A:A	A:A	A:G	A:G	A:A	A:G	A:G
	isotig12342_956	A:A	A:G	A:A	A:A	A:A	G:G	A:A	A:G	A:A	A:G	G:G	A:A	?	A:A	A:A	A:A	A:A	G:G	A:A	A:A	A:A	A:A	G:G	A:A	A:A	A:A	A:G	G:G	A:A	?	A:A	A:A	A:A	A:A	A:A	G:G	A:A	A:G	G:G	A:G	A:A	A:A	A:A	A:A	A:A	?	A:A	A:G
	isotig12517_244	?	A:A	A:A	A:A	A:A	A:A	A:A	A:A	A:A	A:G	A:A	A:A	A:G	A:G	A:A	A:A	A:A	A:A	A:A	A:A	A:A	A:A	A:A	A:A	A:G	A:A	A:A	A:A	A:A	G:G	A:A	A:A	A:A	A:G	A:A	A:A	A:A	A:A	A:A	A:A	A:A	A:A	A:A	A:A	A:A	A:A	A:A	A:A
	isotig12617_836	A:G	G:G	A:A	A:G	G:G	A:A	G:G	A:G	A:A	A:A	A:A	A:G	A:A	A:A	A:G	A:G	A:A	A:G	A:G	A:G	A:G	A:G	A:A	A:A	A:A	A:A	A:G	A:A	A:A	A:G	A:A	A:A	A:A	A:A	A:A	A:G	G:G	G:G	A:A	A:G	A:A	A:G	A:A	A:A	A:G	A:A	A:A	G:G
	isotig12913_342	A:A	A:T	A:A	A:A	A:A	A:A	A:A	A:A	A:T	A:T	A:A	A:T	A:A	A:A	T:T	A:A	A:T	A:T	A:T	A:T	A:A	A:T	A:A	A:T	T:T	A:A	T:T	T:T	A:A	A:A	A:T	T:T	A:T	T:T	T:T	A:T	T:T	A:A	A:A	A:T	T:T	A:A	A:A	A:T	A:T	A:A	A:A	A:T
	isotig13565_195	A:T	T:T	A:T	A:T	A:T	A:T	A:A	A:A	A:T	A:A	?	A:A	A:A	A:A	A:T	A:A	T:T	A:A	A:A	A:A	A:A	A:A	A:A	A:T	A:T	A:A	A:T	A:A	A:T	A:A	A:A	A:T	A:A	A:T	A:A	A:A	T:T	A:T	T:T	A:A	A:T	A:A	A:T	A:A	A:A	A:A	A:A	A:T
	isotig14649_1210	C:C	C:C	C:C	G:G	C:C	G:G	C:C	C:C	C:C	C:C	C:C	C:G	C:C	C:C	G:G	G:G	G:G	G:G	C:C	C:G	G:G	C:G	C:G	C:G	C:C	C:C	G:G	C:C	C:G	C:G	C:G	C:C	C:C	C:C	C:G	C:C	G:G	C:C	C:C	C:G	C:C	C:G	C:C	G:G	G:G	C:C	C:C	C:C
	isotig14721_448	A:G	G:G	A:G	A:G	G:G	A:A	A:G	A:A	A:G	A:A	A:G	A:G	A:G	G:G	A:G	A:G	A:A	A:A	A:G	A:G	A:A	A:G	G:G	G:G	A:G	G:G	A:A	A:A	A:A	A:G	A:G	A:G	A:A	G:G	A:A	A:G	A:G	?	A:A	A:G	G:G	A:A	A:G	A:G	A:G	A:G	A:G	A:G
2 illegitimate genotypes in half-sib parent analysis	isotig14741_247	T:T	C:T	C:C	C:T	T:T	T:T	C:T	C:T	C:C	C:T	C:C	?	C:C	T:T	T:T	C:T	C:T	C:C	T:T	T:T	T:T	C:T	T:T	C:C	C:C	C:C	C:T	C:C	T:T	C:T	C:T	T:T	T:T	C:C	C:T	T:T	T:T	C:T	C:C	C:T	T:T	T:T	C:T	C:T	C:T	C:T	C:T	C:T
	isotig14851_396	A:G	A:A	A:A	G:G	G:G	A:A	G:G	G:G	G:G	G:G	G:G	G:G	A:G	G:G	G:G	G:G	G:G	G:G	G:G	G:G	G:G	G:G	G:G	G:G	G:G	G:G	G:G	G:G	G:G	G:G	G:G	A:G	G:G	A:A	G:G	A:G	G:G	A:G	?	G:G	G:G	G:G	G:G	A:G	A:A	A:A	G:G	G:G
	isotig15060_964	C:C	C:C	C:C	C:T	C:T	C:T	C:T	C:T	C:C	C:T	T:T	C:C	T:T	T:T	T:T	T:T	C:C	T:T	C:T	T:T	C:T	C:C	C:T	C:C	C:C	C:C	T:T	T:T	C:T	C:C	C:T	C:C	T:T	T:T	C:T	C:C	C:T	T:T	C:C	T:T	C:T	T:T	C:T	C:T	C:T	C:C	C:T	T:T
	isotig15247_232	T:T	G:G	G:T	G:T	G:G	T:T	G:T	T:T	G:G	T:T	T:T	G:T	G:T	G:G	G:T	G:T	T:T	G:T	G:T	G:G	T:T	G:T	G:G	T:T	G:G	G:G	G:G	G:T	T:T	T:T	T:T	T:T	G:T	T:T	T:T	T:T	T:T	T:T	T:T	G:G	T:T	G:T	G:T	T:T	T:T	T:T	G:G	T:T
	isotig15343_364	G:G	G:G	G:G	G:T	G:G	G:G	G:G	G:T	G:G	G:G	G:G	G:G	G:G	G:G	G:T	T:T	G:G	G:G	G:G	G:G	G:G	G:G	G:G	G:G	?	G:G	G:G	G:G	G:G	G:G	G:G	G:G	G:G	G:G	G:G	G:G	G:T	G:G	G:G	G:G	G:G	G:G	G:T	G:G	G:T	G:G	?	G:G
	isotig15712_1480	?	G:G	G:G	A:A	G:G	A:A	G:G	G:G	A:G	A:A	A:A	G:G	G:G	A:G	A:G	A:G	A:A	A:G	A:A	A:A	A:A	G:G	A:A	A:G	A:A	G:G	A:G	A:A	A:A	G:G	G:G	A:G	G:G	G:G	A:G	A:G	A:G	?	A:A	A:G	A:A	A:G	A:A	A:G	A:G	A:G	A:G	A:A
	isotig15820_1734	A:C	C:C	A:A	A:A	A:A	?	A:A	C:C	C:C	C:C	C:C	A:A	A:A	A:C	A:A	A:C	C:C	A:A	A:C	A:C	A:A	A:C	A:C	A:A	A:A	C:C	C:C	C:C	A:C	A:A	A:C	A:A	A:A	A:A	A:C	C:C	A:C	A:A	A:A	A:C	C:C	A:C	A:C	C:C	A:C	A:C	A:C	C:C
	isotig15960_764	T:T	C:T	C:T	C:T	T:T	C:C	C:T	C:T	T:T	C:T	C:C	C:T	T:T	T:T	?	C:C	T:T	T:T	C:T	C:T	C:T	T:T	T:T	C:T	C:T	C:C	T:T	T:T	T:T	C:T	C:T	C:C	T:T	T:T	T:T	C:T	C:T	C:C	?	C:C	C:T	T:T	?	T:T	C:C	C:T	C:T	C:C
	isotig16030_756	T:T	T:T	T:T	C:T	T:T	T:T	T:T	T:T	T:T	T:T	T:T	T:T	T:T	T:T	T:T	T:T	T:T	C:T	T:T	T:T	T:T	C:T	T:T	T:T	T:T	T:T	T:T	T:T	T:T	T:T	T:T	T:T	T:T	T:T	T:T	C:T	T:T	T:T	T:T	T:T	C:T	T:T	C:T	C:T	T:T	C:T	T:T	T:T
	isotig16136_1083	T:T	T:T	A:A	T:T	T:T	T:T	T:T	T:T	T:T	T:T	A:A	T:T	T:T	A:A	T:T	A:T	T:T	T:T	T:T	T:T	T:T	T:T	T:T	T:T	A:T	T:T	A:A	A:T	T:T	A:T	A:T	T:T	T:T	T:T	T:T	A:A	T:T	T:T	A:A	T:T	T:T	T:T	T:T	A:T	T:T	A:T	A:T	A:T
	isotig16345_1005	C:C	G:G	G:G	C:C	C:G	G:G	?	G:G	C:G	G:G	C:C	C:C	C:C	C:C	C:G	C:G	C:C	G:G	C:G	C:C	G:G	C:G	G:G	C:G	C:G	G:G	G:G	C:G	G:G	C:C	C:C	C:C	C:G	C:C	C:G	C:C	C:C	C:C	C:C	C:C	C:G	C:C	G:G	G:G	G:G	G:G	C:C	G:G
	isotig16559_476	A:A	A:G	G:G	A:A	A:G	G:G	G:G	A:A	G:G	A:A	G:G	G:G	G:G	A:G	G:G	G:G	A:A	A:G	A:A	A:G	?	?	G:G	G:G	G:G	A:A	A:A	A:A	A:G	G:G	A:G	A:G	G:G	G:G	A:A	A:A	G:G	?	G:G	G:G	A:G	G:G	G:G	G:G	A:A	G:G	A:A	G:G
	isotig16577_681	C:C	T:T	T:T	C:T	C:C	T:T	C:T	C:T	T:T	C:T	T:T	C:C	T:T	T:T	C:T	T:T	T:T	C:C	T:T	T:T	C:C	C:T	C:T	C:T	C:T	C:C	C:T	C:T	C:T	T:T	T:T	C:T	T:T	C:C	C:C	T:T	C:C	C:T	T:T	C:T	T:T	C:C	T:T	C:T	T:T	T:T	C:T	C:C
	isotig16600_294	A:A	A:A	G:G	A:A	A:A	A:A	A:A	A:G	A:A	A:G	A:A	A:A	A:A	A:A	G:G	A:A	A:A	A:A	A:G	A:A	A:A	A:A	G:G	G:G	A:G	A:A	A:G	A:A	A:A	A:A	A:A	A:G	A:A	G:G	A:G	?	A:A	A:A	A:A	G:G	G:G	A:A	A:A	A:A	A:A	A:A	A:G	A:A
	isotig16678_250	C:C	C:C	C:T	T:T	C:T	C:C	C:T	C:C	T:T	C:C	C:C	C:C	C:T	C:C	C:T	C:C	C:T	C:C	T:T	C:C	C:C	C:T	C:T	C:T	C:T	C:C	C:C	C:C	C:C	C:C	C:C	C:C	T:T	C:C	C:C	C:C	C:T	?	C:C	T:T	C:T	C:T	C:T	C:C	C:T	C:C	C:C	C:T
	isotig17237_4883	C:C	C:C	C:C	C:T	C:T	C:C	C:T	C:C	C:T	C:C	C:T	T:T	C:C	C:C	C:C	C:T	C:C	C:C	C:C	C:C	C:C	?	C:T	C:C	C:T	C:C	C:C	C:C	C:T	C:T	C:T	C:C	C:C	C:C	T:T	C:C	C:C	C:T	T:T	C:T	C:T	C:C	C:T	C:C	C:C	C:C	C:C	C:T
	isotig17653_1910	C:T	C:C	C:T	C:T	T:T	C:C	C:T	C:T	C:C	C:T	C:C	C:T	C:T	T:T	C:T	C:C	C:C	T:T	C:T	C:T	C:T	T:T	T:T	C:T	C:T	C:C	T:T	T:T	T:T	C:T	C:T	C:C	C:C	C:T	T:T	C:T	C:T	C:C	C:C	C:C	C:T	C:T	C:T	T:T	C:C	C:T	C:T	C:C
	isotig17679_1985	G:G	A:A	A:A	G:G	A:G	G:G	A:G	G:G	G:G	A:G	G:G	G:G	G:G	G:G	G:G	G:G	G:G	G:G	G:G	G:G	A:G	A:G	A:G	G:G	G:G	G:G	G:G	G:G	A:G	A:G	G:G	G:G	G:G	G:G	G:G	G:G	A:G	G:G	G:G	A:G	G:G	A:G	G:G	G:G	A:G	G:G	G:G	A:G
	isotig18075_1770	G:G	A:A	A:A	A:A	A:A	A:A	A:G	A:A	A:A	A:A	A:A	A:A	A:G	A:A	A:A	A:G	G:G	A:G	A:A	A:G	G:G	A:A	G:G	A:G	A:A	A:A	G:G	A:A	A:G	A:A	A:A	A:A	A:A	A:A	G:G	A:A	A:A	A:A	A:A	A:G	A:G	A:A	A:A	A:A	A:A	A:G	A:A	A:G
	isotig18500_243	A:C	A:A	A:A	C:C	C:C	A:A	A:A	A:C	A:C	A:C	A:A	A:C	C:C	A:C	C:C	A:C	C:C	A:A	A:C	A:A	A:C	?	C:C	A:C	C:C	C:C	C:C	A:A	A:A	C:C	A:A	A:A	C:C	A:A	A:A	A:A	A:A	A:C	A:A	C:C	C:C	A:C	A:C	A:A	A:C	A:C	A:C	A:C
	isotig18621_247	G:G	G:G	G:G	A:G	A:G	G:G	G:G	G:G	G:G	A:G	G:G	G:G	G:G	G:G	G:G	G:G	G:G	G:G	A:G	A:G	A:G	G:G	G:G	G:G	G:G	G:G	G:G	G:G	G:G	A:G	G:G	G:G	G:G	A:A	G:G	G:G	G:G	G:G	G:G	G:G	A:G	G:G	G:G	G:G	G:G	G:G	G:G	G:G
	isotig18967_973	C:C	T:T	C:T	C:T	C:T	C:C	C:T	C:T	C:C	C:C	C:T	C:T	T:T	T:T	C:C	C:T	T:T	C:T	T:T	C:T	C:C	C:T	T:T	C:T	C:T	T:T	T:T	C:C	C:T	C:T	C:T	C:C	C:C	C:C	C:C	C:C	C:C	C:T	?	C:T	C:T	C:T	C:T	T:T	T:T	T:T	T:T	C:T
Missing data >5%	isotig19074_815	G:G	A:A	A:A	A:G	A:G	G:G	A:G	?	?	G:G	G:G	A:A	G:G	A:G	G:G	G:G	G:G	G:G	A:G	G:G	G:G	?	G:G	G:G	G:G	G:G	G:G	A:A	G:G	A:A	G:G	G:G	A:A	G:G	A:A	G:G	G:G	A:G	A:A	?	A:G	G:G	A:G	G:G	G:G	A:A	G:G	A:G
	isotig19082_1721	A:C	C:C	A:C	C:C	A:C	C:C	A:C	C:C	A:C	C:C	C:C	C:C	A:C	A:C	C:C	C:C	C:C	C:C	C:C	C:C	C:C	A:C	C:C	A:C	A:C	C:C	C:C	C:C	C:C	A:A	A:A	A:A	C:C	A:A	A:C	C:C	A:C	A:A	A:A	A:C	A:C	A:C	A:C	C:C	C:C	C:C	A:A	A:A
Monomorphic	isotig19088_381	C:C	C:C	C:C	C:C	C:C	C:C	C:C	C:C	C:C	C:C	C:C	C:C	C:C	C:C	C:C	C:C	C:C	C:C	C:C	C:C	C:C	C:C	C:C	C:C	C:C	C:C	C:C	C:C	C:C	C:C	C:C	C:C	C:C	C:C	C:C	C:C	C:C	C:C	C:C	C:C	C:C	C:C	C:C	C:C	C:C	C:C	C:C	C:C
	isotig19136_223	A:A	A:A	A:G	A:A	A:A	A:A	A:A	A:A	A:A	A:A	A:A	A:A	A:A	A:A	A:A	A:A	A:A	A:A	A:A	A:A	A:A	A:A	A:A	A:A	A:A	G:G	A:G	A:A	A:A	A:A	A:A	A:G	?	A:A	A:A	A:A	A:G	A:A	A:A	A:A	A:A	A:A	A:G	A:G	A:A	A:G	A:A	G:G
	isotig19361_480	A:A	A:A	A:A	A:A	A:A	A:T	A:A	A:A	A:A	A:A	A:A	T:T	A:T	A:A	T:T	A:A	A:A	A:A	A:T	A:T	A:A	A:A	A:A	A:A	A:T	A:A	T:T	A:A	A:A	A:A	A:A	A:A	A:A	A:A	A:A	A:T	A:A	A:T	?	A:A	A:A	A:A	A:A	A:A	A:A	A:A	A:T	A:T
	isotig19579_1226	G:G	G:G	A:A	G:G	A:G	G:G	A:G	G:G	?	G:G	G:G	A:G	A:A	A:A	G:G	A:G	G:G	G:G	G:G	G:G	G:G	?	A:G	G:G	A:G	G:G	G:G	G:G	A:G	A:G	A:G	G:G	A:A	G:G	G:G	G:G	G:G	G:G	?	A:G	G:G	A:G	A:G	A:A	G:G	G:G	G:G	G:G
	isotig19682_515	C:C	?	C:T	C:C	C:C	T:T	C:T	C:T	C:T	C:T	T:T	C:C	C:C	C:C	C:T	?	C:C	C:C	C:C	C:C	C:C	?	C:T	C:C	C:C	C:C	C:T	C:C	C:C	C:T	C:C	C:C	C:T	T:T	C:T	C:C	C:C	C:T	T:T	C:C	C:C	C:C	?	T:T	C:T	T:T	C:T	?
	isotig19696_1190	A:A	G:G	G:G	G:G	G:G	G:G	G:G	G:G	G:G	G:G	G:G	A:G	A:G	G:G	G:G	A:G	A:G	A:G	A:G	G:G	A:G	?	A:G	A:G	A:G	G:G	G:G	A:A	A:A	A:G	G:G	A:A	A:G	G:G	?	A:G	G:G	G:G	A:A	G:G	G:G	G:G	G:G	G:G	G:G	G:G	G:G	A:A
	isotig19780_1069	C:T	C:C	C:T	C:T	C:T	T:T	C:T	C:T	C:T	T:T	?	T:T	C:T	C:C	C:T	T:T	C:T	C:T	C:T	T:T	T:T	C:T	T:T	C:T	C:T	T:T	C:T	C:T	C:T	C:T	C:T	C:T	C:T	C:T	C:T	C:T	T:T	C:T	T:T	C:T	C:T	C:T	C:T	C:T	C:T	T:T	T:T	C:T
	isotig19852_1220	A:A	A:A	A:A	A:G	A:A	A:A	A:G	A:A	A:A	A:A	A:A	A:G	G:G	A:G	A:G	A:G	A:A	A:A	A:A	A:G	A:A	?	A:A	A:A	A:G	G:G	A:A	A:G	A:A	A:A	A:A	A:G	A:G	G:G	G:G	G:G	A:A	A:A	?	A:A	A:G	A:A	A:A	A:A	A:G	A:A	A:G	A:A
	isotig19902_1078	C:T	T:T	?	T:T	C:T	T:T	T:T	C:T	C:C	T:T	T:T	C:C	C:T	T:T	C:C	C:T	T:T	T:T	C:C	C:T	C:C	C:T	C:T	C:T	T:T	C:C	T:T	T:T	C:C	T:T	C:T	T:T	C:T	C:C	T:T	C:T	C:T	C:C	C:C	C:T	T:T	C:T	C:T	C:C	T:T	C:C	C:C	T:T
	isotig19992_870	C:T	C:C	C:C	C:C	T:T	C:C	C:C	C:C	C:C	C:C	C:C	C:T	C:C	C:T	C:T	C:C	C:C	C:C	C:C	C:C	C:C	?	C:C	C:C	C:C	C:C	C:C	C:C	C:C	C:C	C:C	C:C	C:C	C:C	C:T	C:C	C:T	T:T	T:T	C:C	C:C	C:C	C:C	C:C	C:C	C:T	C:C	C:C
	isotig20004_416	C:G	G:G	G:G	G:G	C:C	C:C	G:G	G:G	G:G	C:G	G:G	G:G	C:G	G:G	G:G	G:G	G:G	G:G	G:G	C:G	C:C	G:G	C:G	C:G	G:G	G:G	G:G	G:G	G:G	G:G	G:G	G:G	G:G	G:G	G:G	G:G	G:G	C:G	C:C	G:G	G:G	G:G	G:G	G:G	C:G	G:G	G:G	G:G
	isotig20159_957	T:T	T:T	T:T	T:T	T:T	T:T	T:T	T:T	T:T	T:T	T:T	T:T	C:T	T:T	T:T	T:T	T:T	T:T	T:T	C:T	T:T	T:T	T:T	T:T	T:T	T:T	T:T	T:T	T:T	T:T	T:T	T:T	T:T	T:T	T:T	C:T	T:T	T:T	?	T:T	T:T	T:T	T:T	C:T	T:T	T:T	T:T	T:T
	isotig20220_175	G:T	G:G	T:T	G:G	G:G	G:G	T:T	G:T	G:G	G:T	G:G	T:T	G:G	G:G	G:T	G:T	G:T	G:T	G:G	G:G	G:G	G:T	G:T	T:T	G:G	G:G	T:T	G:G	G:T	T:T	G:G	G:G	G:T	G:T	G:G	G:G	G:T	?	T:T	G:T	G:T	G:G	G:T	G:T	G:T	G:T	G:G	G:G
	isotig20235_630	A:A	A:A	A:A	A:G	A:A	A:A	G:G	A:A	A:A	A:G	A:A	A:G	A:A	A:G	A:A	A:A	A:A	A:A	A:G	A:G	A:A	A:A	G:G	A:A	A:A	A:A	A:A	G:G	A:A	A:A	A:G	A:A	A:A	A:A	A:A	A:G	A:A	?	G:G	A:A	A:G	A:A	G:G	A:A	A:G	A:A	A:A	A:A
	isotig20252_1096	C:T	C:T	T:T	C:C	C:T	C:C	C:C	C:T	C:C	C:C	C:C	C:T	C:C	C:T	T:T	C:T	C:C	C:C	C:C	C:C	C:C	?	C:T	C:C	C:T	C:C	C:C	T:T	T:T	C:C	C:C	C:C	C:T	C:C	C:T	C:C	T:T	C:C	C:C	C:T	C:T	C:T	C:T	C:T	C:T	C:C	C:T	C:C
	isotig20266_1040	T:T	T:T	T:T	C:T	C:C	C:T	T:T	T:T	T:T	C:T	C:C	C:T	C:C	T:T	C:T	T:T	C:C	C:T	T:T	T:T	C:T	C:T	C:T	C:T	T:T	T:T	C:T	C:C	T:T	T:T	T:T	C:T	C:T	T:T	C:T	C:T	C:C	C:T	T:T	C:C	C:T	C:C	C:T	C:T	?	T:T	C:T	?
	isotig20406_751	C:C	C:C	C:T	T:T	C:C	T:T	C:T	C:T	C:C	T:T	C:T	C:T	C:C	C:C	C:C	C:C	C:C	C:T	C:C	C:T	C:T	?	C:T	T:T	C:C	C:C	C:C	T:T	C:T	C:T	C:T	C:T	C:T	C:C	C:T	T:T	C:C	C:C	T:T	C:C	T:T	C:C	C:C	C:C	C:T	C:C	C:T	C:C
	isotig20656_810	A:G	A:G	G:G	G:G	A:A	A:A	A:A	A:G	A:G	G:G	A:A	G:G	A:G	A:G	A:G	A:G	G:G	G:G	G:G	G:G	G:G	A:G	A:G	A:A	A:A	G:G	A:G	G:G	A:A	A:G	G:G	A:G	A:G	A:G	G:G	A:A	A:A	A:G	G:G	A:G	G:G	G:G	G:G	G:G	A:G	A:G	A:G	G:G
Monomorphic	isotig20881_324	A:A	A:A	A:A	A:A	A:A	A:A	A:A	A:A	A:A	A:A	A:A	A:A	A:A	A:A	A:A	A:A	A:A	A:A	A:A	A:A	A:A	A:A	A:A	A:A	A:A	A:A	A:A	A:A	A:A	A:A	A:A	A:A	A:A	A:A	A:A	A:A	A:A	A:A	A:A	A:A	A:A	A:A	A:A	A:A	A:A	A:A	A:A	A:A
	isotig20926_388	A:A	A:A	T:T	A:A	T:T	A:A	T:T	T:T	A:T	A:T	T:T	A:A	T:T	A:A	?	A:A	A:A	A:A	A:A	A:A	T:T	?	A:A	T:T	A:A	A:A	A:A	T:T	T:T	A:A	A:A	A:A	A:A	T:T	?	A:A	T:T	A:T	T:T	A:T	A:A	A:T	T:T	A:A	T:T	A:A	A:A	A:T
Missing data >5%	isotig20948_457	G:G	G:G	?	G:G	?	G:G	?	G:G	G:G	G:G	?	?	?	G:G	?	G:G	G:G	G:G	G:G	G:G	G:G	G:G	G:G	?	?	G:G	G:G	G:G	?	?	G:G	G:G	?	G:G	G:G	G:G	?	?	?	?	G:G	G:G	G:G	G:G	G:G	?	?	G:G
Missing data >5%	isotig20949_457	G:G	G:G	?	G:G	?	G:G	?	G:G	G:G	G:G	?	?	?	G:G	?	G:G	G:G	G:G	G:G	G:G	G:G	G:G	G:G	?	?	G:G	G:G	G:G	?	?	G:G	G:G	?	G:G	G:G	G:G	?	?	?	?	G:G	G:G	G:G	G:G	G:G	?	?	G:G
	isotig20970_1485	A:G	G:G	A:A	A:G	A:G	A:G	G:G	G:G	A:G	A:G	G:G	G:G	?	G:G	G:G	A:G	G:G	G:G	G:G	G:G	G:G	G:G	A:G	G:G	G:G	A:A	G:G	G:G	A:G	A:A	A:G	G:G	A:G	A:A	A:G	G:G	G:G	G:G	?	G:G	A:G	G:G	A:G	G:G	G:G	G:G	A:G	A:G
	isotig21293_730	G:G	G:G	G:G	A:A	G:G	A:A	A:A	A:A	A:G	G:G	?	G:G	A:A	G:G	A:G	G:G	G:G	A:G	G:G	A:G	A:G	G:G	G:G	A:A	A:G	A:A	G:G	G:G	G:G	G:G	G:G	G:G	G:G	A:A	G:G	G:G	G:G	A:G	A:A	G:G	A:G	G:G	G:G	G:G	G:G	G:G	G:G	G:G
	isotig21395_588	T:T	T:T	T:T	T:T	T:T	T:T	?	T:T	C:T	T:T	T:T	C:C	T:T	T:T	C:T	T:T	C:T	T:T	C:T	T:T	T:T	C:T	T:T	T:T	T:T	T:T	T:T	T:T	T:T	C:C	C:T	T:T	T:T	T:T	T:T	T:T	C:C	T:T	T:T	T:T	T:T	T:T	T:T	T:T	T:T	C:T	C:T	C:T
	isotig21519_664	G:G	G:G	?	A:G	A:G	G:G	G:G	A:G	A:G	A:G	A:A	A:G	A:A	G:G	A:G	A:G	G:G	G:G	G:G	A:G	G:G	?	A:G	G:G	G:G	A:A	G:G	G:G	A:G	G:G	G:G	G:G	G:G	G:G	G:G	G:G	A:G	A:G	A:A	G:G	G:G	G:G	G:G	A:G	G:G	G:G	A:A	G:G
	isotig21577_861	A:C	A:A	A:A	A:A	A:C	A:A	C:C	C:C	A:A	A:A	A:A	C:C	A:C	A:A	A:A	A:A	A:A	A:A	A:A	A:A	A:C	A:C	A:A	A:C	A:A	C:C	A:A	A:C	A:A	A:A	A:C	A:A	A:C	A:A	A:A	A:A	A:A	A:A	?	A:C	A:C	A:C	A:C	A:A	A:A	C:C	A:C	A:A
	isotig21900_461	A:A	T:T	A:A	A:A	A:T	A:A	A:A	A:A	A:A	A:T	A:A	A:A	A:T	A:A	A:A	A:T	T:T	A:A	A:A	A:A	A:A	A:A	A:A	A:A	A:A	T:T	A:A	A:A	A:A	A:A	T:T	A:T	A:A	A:A	A:A	A:A	A:A	A:A	A:A	A:T	A:A	A:T	A:A	T:T	A:A	A:A	A:A	A:A
	isotig22339_503	C:C	T:T	C:C	C:T	C:T	T:T	C:C	C:T	T:T	C:T	C:C	T:T	T:T	C:T	C:C	T:T	T:T	C:T	T:T	T:T	T:T	C:T	C:T	T:T	T:T	C:C	C:T	C:C	C:T	C:T	C:T	T:T	C:C	C:C	C:T	C:T	T:T	C:C	C:C	T:T	T:T	C:T	C:C	C:T	T:T	T:T	C:T	C:T
	isotig22582_277	A:G	G:G	A:A	A:A	A:A	A:G	A:A	A:G	A:G	G:G	A:G	A:G	A:G	A:G	A:A	A:A	A:A	G:G	A:G	A:G	A:G	?	A:G	A:A	A:G	A:A	A:G	A:G	A:A	A:G	A:A	A:G	A:G	A:A	G:G	A:G	A:A	A:G	G:G	A:G	A:A	A:A	A:A	A:G	G:G	A:G	A:G	A:G
	isotig22876_134	T:T	T:T	T:T	T:T	T:T	T:T	C:C	C:T	C:C	T:T	T:T	C:T	T:T	T:T	C:T	C:C	T:T	C:T	C:T	T:T	C:T	C:T	T:T	T:T	C:T	T:T	C:C	?	T:T	T:T	C:T	T:T	C:C	T:T	T:T	T:T	C:T	C:T	C:C	C:T	T:T	T:T	T:T	T:T	T:T	T:T	C:C	C:T
	isotig23831_442	A:A	G:G	A:A	A:A	A:A	A:A	G:G	G:G	G:G	A:G	A:A	A:G	A:G	A:G	G:G	G:G	A:A	A:A	A:G	A:G	A:A	A:A	A:A	A:G	A:G	A:A	G:G	A:A	A:G	G:G	A:G	A:A	A:A	A:A	G:G	A:A	G:G	G:G	A:A	A:G	A:G	A:G	G:G	G:G	A:A	A:G	A:G	A:G
	isotig25085_1155	A:A	A:A	T:T	T:T	A:T	A:T	A:A	A:A	A:T	A:A	A:A	A:T	T:T	?	A:A	A:T	A:T	A:A	A:T	T:T	A:A	A:T	A:A	A:T	T:T	T:T	A:A	A:A	A:T	A:T	A:A	A:A	A:T	A:T	T:T	A:A	?	A:T	?	A:T	A:T	A:A	A:T	A:A	A:A	A:T	A:T	A:T
	isotig25093_2627	C:C	C:C	C:C	C:C	C:C	C:C	C:C	C:C	C:C	C:C	C:C	C:C	C:C	C:C	C:C	C:C	C:C	?	C:C	C:C	C:C	C:C	C:C	C:C	C:C	C:C	C:C	C:C	C:C	C:C	C:C	C:C	C:C	C:C	C:C	C:C	C:C	?	T:T	C:C	C:C	C:C	?	C:C	C:C	C:C	C:C	C:C
	isotig25155_2372	T:T	T:T	T:T	C:C	T:T	T:T	T:T	T:T	C:T	T:T	C:T	T:T	T:T	T:T	T:T	T:T	T:T	C:T	T:T	T:T	T:T	T:T	T:T	T:T	T:T	T:T	T:T	T:T	C:T	T:T	T:T	T:T	T:T	T:T	T:T	T:T	T:T	T:T	?	C:T	C:T	T:T	T:T	C:T	T:T	T:T	T:T	T:T
	isotig25181_1307	A:G	A:A	A:A	A:G	A:G	A:G	A:G	A:A	A:A	G:G	A:G	A:A	A:A	G:G	G:G	A:A	G:G	A:G	A:A	A:A	A:G	?	A:A	A:G	A:G	A:G	G:G	A:A	A:G	G:G	A:A	A:G	G:G	A:A	G:G	A:A	A:A	A:A	A:A	G:G	A:G	A:G	A:G	G:G	A:G	A:G	G:G	G:G
	isotig25195_2539	C:C	C:C	C:C	C:G	C:G	C:C	C:C	C:C	C:G	C:C	C:C	C:C	G:G	C:C	C:C	C:C	C:C	C:C	C:C	C:C	C:C	C:C	C:C	C:C	C:C	C:C	C:C	C:C	C:C	C:C	C:C	C:C	C:C	C:C	C:C	C:C	C:G	C:G	C:C	C:C	C:C	C:G	C:C	C:C	C:C	C:C	C:C	?
	isotig25217_2228	T:T	T:T	G:G	G:G	G:T	G:T	G:T	G:G	G:G	G:T	T:T	T:T	G:G	T:T	G:T	T:T	G:G	G:T	T:T	G:T	G:T	G:T	T:T	G:G	G:T	G:G	G:T	G:G	G:T	G:T	G:T	G:G	G:T	G:T	G:T	T:T	G:G	?	G:G	G:T	G:T	T:T	G:T	T:T	G:G	G:G	T:T	G:T
	isotig25225_1227	A:A	A:A	A:A	A:A	A:A	A:A	A:C	A:A	A:C	A:A	A:A	A:C	A:A	A:A	A:A	A:A	A:A	A:A	A:C	A:A	A:A	?	A:C	A:A	A:A	A:A	A:A	A:A	A:C	A:A	A:C	A:A	C:C	A:A	A:C	A:A	C:C	A:A	A:A	A:A	A:A	C:C	A:A	A:A	A:A	A:A	C:C	A:A
	isotig25229_1001	T:T	T:T	T:T	T:T	T:T	T:T	C:T	T:T	T:T	T:T	T:T	T:T	T:T	C:T	T:T	T:T	T:T	T:T	T:T	T:T	T:T	T:T	T:T	T:T	T:T	T:T	T:T	T:T	T:T	T:T	T:T	T:T	C:T	T:T	T:T	T:T	T:T	C:T	T:T	C:T	T:T	T:T	T:T	T:T	T:T	T:T	C:T	T:T
	isotig25255_1373	T:T	T:T	T:T	T:T	C:T	T:T	C:T	T:T	T:T	T:T	T:T	T:T	T:T	T:T	T:T	T:T	T:T	T:T	T:T	T:T	T:T	T:T	T:T	T:T	T:T	C:C	T:T	T:T	T:T	T:T	T:T	T:T	C:T	T:T	T:T	T:T	C:T	T:T	?	T:T	T:T	C:T	T:T	T:T	T:T	T:T	C:T	T:T
2 illegitimate genotypes in half-sib parent analysis	isotig25335_1223	C:T	C:C	C:C	C:C	C:C	C:C	C:C	C:C	C:C	C:C	C:C	C:C	C:C	C:C	C:C	C:C	C:C	C:C	C:C	C:C	C:C	C:C	C:C	T:T	C:C	C:C	C:C	C:C	C:C	C:C	C:C	C:C	C:C	C:C	C:C	C:C	C:C	C:C	C:C	C:C	C:C	C:C	C:C	C:C	C:C	C:C	C:C	C:C
Monomorphic	isotig25363_1958	C:C	C:C	C:C	C:C	C:C	C:C	C:C	C:C	C:C	C:C	C:C	C:C	C:C	C:C	C:C	C:C	C:C	C:C	C:C	C:C	C:C	C:C	C:C	C:C	C:C	C:C	C:C	C:C	C:C	C:C	C:C	C:C	C:C	C:C	C:C	C:C	C:C	C:C	C:C	C:C	C:C	C:C	C:C	C:C	C:C	C:C	C:C	C:C
	isotig25497_1235	A:G	A:A	G:G	G:G	A:G	A:A	A:A	A:G	A:A	A:G	A:A	G:G	A:G	A:G	A:G	A:G	A:G	G:G	A:A	A:G	A:A	A:G	G:G	A:G	A:G	G:G	G:G	A:G	G:G	G:G	G:G	A:A	G:G	A:A	A:A	A:G	A:A	G:G	G:G	A:G	A:A	A:A	G:G	G:G	A:A	G:G	A:G	A:G
Monomorphic	isotig25631_888	A:A	A:A	A:A	A:A	A:A	A:A	A:A	A:A	A:A	A:A	?	A:A	A:A	A:A	A:A	A:A	A:A	A:A	A:A	A:A	A:A	A:A	?	A:A	A:A	A:A	A:A	A:A	A:A	A:A	A:A	A:A	A:A	A:A	A:A	A:A	A:A	A:A	A:A	A:A	A:A	A:A	A:A	A:A	A:A	A:A	A:A	A:A
	isotig25703_1397	A:T	T:T	A:A	A:A	A:T	T:T	A:A	A:T	T:T	A:T	T:T	A:T	A:T	A:T	T:T	A:A	A:A	A:T	A:T	A:T	A:A	?	A:T	T:T	A:T	A:T	A:A	T:T	A:T	T:T	A:T	A:T	A:T	A:T	A:A	A:T	T:T	A:A	A:A	A:T	T:T	A:T	A:T	A:A	T:T	T:T	T:T	A:A
Missing data >5%	isotig25719_1268	A:A	A:A	A:A	A:A	A:A	G:G	A:A	?	A:A	A:G	?	A:A	A:A	A:A	A:A	A:A	?	A:G	A:A	A:A	?	A:A	A:G	A:A	A:A	G:G	A:A	A:A	A:A	A:A	A:A	A:A	A:A	G:G	G:G	A:A	A:A	A:A	?	A:A	A:G	A:A	?	A:A	?	A:A	A:A	A:A
	isotig25793_1638	C:C	C:C	C:T	T:T	T:T	C:T	T:T	C:C	T:T	T:T	C:C	C:C	C:C	T:T	C:T	T:T	C:C	T:T	T:T	T:T	C:T	?	C:C	C:C	C:T	C:C	C:C	T:T	C:C	?	C:T	C:T	C:C	T:T	C:C	T:T	C:C	C:T	C:C	C:T	T:T	T:T	T:T	C:C	C:T	T:T	C:C	C:C
	isotig25797_639	A:C	C:C	A:C	C:C	A:A	C:C	?	C:C	A:A	C:C	C:C	C:C	A:C	A:A	C:C	C:C	C:C	A:C	A:A	C:C	C:C	?	A:A	C:C	A:C	C:C	C:C	A:A	A:A	A:C	C:C	C:C	A:C	C:C	C:C	C:C	A:A	C:C	C:C	A:C	A:C	A:A	C:C	C:C	C:C	C:C	A:C	A:A
	isotig25801_1760	C:G	C:C	C:C	G:G	C:C	G:G	G:G	G:G	G:G	C:G	C:C	G:G	G:G	G:G	G:G	C:G	G:G	C:C	C:G	G:G	G:G	C:G	C:G	C:G	C:G	G:G	G:G	C:G	C:G	C:G	C:G	C:C	G:G	G:G	C:G	C:G	G:G	C:G	G:G	G:G	G:G	?	C:G	G:G	C:C	G:G	G:G	C:G
	isotig25835_929	C:C	C:C	C:C	C:C	C:C	C:C	C:C	C:C	C:C	C:C	C:C	C:C	C:C	C:C	A:C	A:C	C:C	C:C	C:C	C:C	C:C	C:C	C:C	C:C	C:C	C:C	C:C	C:C	C:C	A:A	C:C	C:C	C:C	C:C	C:C	C:C	C:C	C:C	C:C	C:C	C:C	C:C	C:C	C:C	C:C	C:C	C:C	C:C
	isotig25881_1343	T:T	C:C	T:T	T:T	C:T	C:T	C:C	C:C	C:T	C:T	C:T	C:C	C:C	C:C	C:C	C:T	C:C	C:C	C:T	C:C	C:C	C:T	C:C	C:T	T:T	C:T	C:C	T:T	C:C	T:T	C:T	C:C	C:T	T:T	C:C	C:C	C:C	C:C	T:T	C:C	C:T	C:C	C:T	C:C	T:T	C:C	T:T	C:C
	isotig26005_1583	C:C	C:C	C:T	C:C	C:T	C:T	C:T	C:T	T:T	C:T	T:T	C:T	C:T	T:T	C:T	T:T	C:T	C:C	C:T	T:T	T:T	?	C:T	T:T	T:T	T:T	C:T	T:T	C:C	C:C	C:C	T:T	T:T	C:C	T:T	C:C	C:T	?	T:T	C:C	C:C	C:T	C:C	C:T	T:T	C:T	C:T	C:C
	isotig26033_1589	A:A	A:A	T:T	A:A	T:T	A:A	A:A	A:A	A:A	A:A	A:A	A:A	A:A	A:T	A:A	A:T	A:T	A:A	A:A	A:A	A:T	A:T	A:A	A:T	A:A	A:A	A:A	A:A	A:A	T:T	A:T	A:A	A:T	A:A	A:A	A:A	A:T	A:A	A:A	A:T	A:A	A:A	A:A	A:A	A:T	A:A	A:A	A:A
	isotig26043_1262	G:G	G:G	G:G	G:G	G:G	G:G	G:G	G:G	G:G	G:G	G:G	G:G	G:G	G:G	G:G	G:G	G:G	G:G	G:G	G:G	G:G	G:G	G:G	G:G	G:G	A:A	G:G	G:G	G:G	G:G	A:G	G:G	G:G	G:G	G:G	G:G	G:G	G:G	G:G	G:G	G:G	G:G	G:G	G:G	G:G	G:G	G:G	G:G
	isotig26045_1046	A:G	G:G	G:G	A:G	G:G	A:G	A:A	A:G	A:G	G:G	G:G	A:G	A:G	A:G	G:G	G:G	A:G	A:G	G:G	G:G	G:G	G:G	G:G	G:G	G:G	A:A	G:G	A:G	G:G	A:G	G:G	G:G	G:G	A:G	G:G	A:A	A:G	?	A:A	A:G	G:G	G:G	A:G	G:G	A:G	G:G	A:G	A:A
	isotig26063_406	C:C	A:A	A:C	A:C	C:C	C:C	A:C	A:C	C:C	C:C	C:C	C:C	C:C	C:C	C:C	C:C	C:C	C:C	C:C	A:A	A:C	C:C	A:C	A:A	A:C	C:C	C:C	C:C	A:C	C:C	A:C	C:C	A:C	A:A	C:C	C:C	C:C	?	C:C	A:C	C:C	C:C	A:A	C:C	C:C	A:C	A:C	A:C
	isotig26178_547	C:C	C:C	C:G	C:G	C:C	C:G	C:G	C:C	G:G	C:C	G:G	G:G	C:G	C:G	C:G	C:G	C:C	C:C	C:G	C:C	C:C	C:G	G:G	C:G	C:C	C:G	C:G	C:G	G:G	G:G	C:C	C:C	C:C	C:C	C:G	C:C	C:C	C:C	?	C:C	C:C	G:G	C:G	G:G	C:C	C:G	C:G	C:C
	isotig26182_1158	G:G	G:G	A:A	G:G	A:G	G:G	A:G	A:G	G:G	G:G	G:G	G:G	A:G	A:A	G:G	G:G	G:G	G:G	G:G	G:G	G:G	A:G	A:A	G:G	G:G	A:A	A:A	G:G	G:G	A:A	A:G	A:G	G:G	A:A	A:G	G:G	A:G	?	G:G	G:G	A:G	G:G	G:G	A:G	G:G	G:G	G:G	A:G
	isotig26198_779	A:G	G:G	G:G	A:G	A:A	G:G	G:G	G:G	G:G	G:G	A:A	G:G	A:G	G:G	G:G	A:G	A:G	G:G	G:G	A:G	A:G	?	G:G	G:G	G:G	G:G	G:G	G:G	G:G	G:G	A:G	G:G	G:G	A:G	G:G	G:G	G:G	?	G:G	A:G	G:G	G:G	A:A	G:G	G:G	A:A	G:G	G:G
	isotig26238_573	T:T	A:T	T:T	T:T	T:T	A:T	T:T	A:T	T:T	A:T	A:T	A:T	T:T	A:T	T:T	T:T	T:T	A:T	T:T	A:T	A:A	A:T	T:T	T:T	T:T	T:T	A:T	T:T	T:T	A:T	A:T	A:T	T:T	T:T	T:T	A:A	T:T	T:T	T:T	T:T	A:T	A:T	T:T	T:T	T:T	A:T	A:T	T:T
	isotig26300_278	C:C	C:C	C:T	C:T	C:C	C:C	C:C	C:C	C:C	C:C	T:T	C:C	T:T	C:C	C:C	C:C	C:C	C:C	C:C	C:C	C:C	C:C	C:C	C:C	C:T	C:C	C:T	C:C	C:C	C:T	C:C	C:C	C:C	C:C	C:C	C:C	C:C	C:T	?	C:C	C:T	C:C	C:T	C:C	C:C	C:C	C:C	C:C
Monomorphic	isotig26302_380	A:A	A:A	A:A	A:A	A:A	A:A	A:A	A:A	A:A	?	A:A	A:A	A:A	A:A	A:A	A:A	A:A	A:A	A:A	A:A	A:A	A:A	A:A	A:A	A:A	A:A	A:A	A:A	A:A	A:A	A:A	A:A	A:A	A:A	A:A	A:A	A:A	A:A	A:A	A:A	A:A	A:A	A:A	A:A	A:A	A:A	A:A	A:A
	isotig26412_1215	A:A	T:T	T:T	T:T	A:T	T:T	A:T	T:T	T:T	T:T	T:T	A:T	T:T	T:T	A:T	T:T	T:T	T:T	A:T	T:T	T:T	?	A:A	T:T	A:A	A:T	T:T	A:T	A:T	T:T	T:T	T:T	A:T	T:T	A:T	A:T	T:T	A:T	T:T	A:A	A:T	A:T	A:A	A:T	T:T	T:T	T:T	T:T
	isotig26436_1349	C:G	G:G	C:G	G:G	C:G	C:C	C:G	C:G	G:G	C:C	C:G	G:G	C:G	G:G	C:G	C:G	G:G	C:C	C:G	C:G	C:C	C:G	C:G	C:G	C:G	G:G	G:G	C:G	C:G	C:G	C:G	C:C	C:C	C:C	C:C	C:G	C:G	C:C	?	C:C	C:G	G:G	C:C	C:G	C:C	C:G	C:C	C:G
	isotig26442_1225	C:T	T:T	C:T	T:T	T:T	C:T	C:T	T:T	C:C	C:T	T:T	T:T	T:T	C:T	C:T	T:T	C:C	C:C	T:T	C:T	C:C	C:T	C:C	C:T	T:T	T:T	T:T	C:C	C:C	C:T	T:T	T:T	C:C	C:C	T:T	C:C	C:T	?	C:C	C:T	T:T	C:T	C:T	T:T	C:T	C:C	T:T	C:T
	isotig26446_844	C:G	C:C	C:G	C:G	G:G	C:G	C:G	C:G	C:G	C:C	C:C	G:G	G:G	C:G	C:C	C:C	C:G	C:G	C:C	C:G	C:G	?	C:C	G:G	G:G	C:C	C:C	C:G	G:G	C:G	G:G	C:G	G:G	G:G	C:G	C:C	G:G	?	C:C	G:G	C:G	G:G	G:G	C:C	C:C	G:G	G:G	C:G
	isotig26470_847	A:G	G:G	G:G	G:G	?	A:G	A:G	G:G	A:A	A:G	G:G	G:G	G:G	A:A	G:G	A:G	G:G	A:A	A:A	A:G	A:A	?	G:G	A:G	G:G	G:G	A:A	A:G	G:G	A:A	A:G	G:G	A:A	G:G	A:A	A:A	A:A	A:G	A:A	A:G	A:A	A:A	G:G	A:G	A:A	A:A	A:G	G:G
	isotig26472_1403	G:G	G:G	G:G	G:G	G:G	G:G	A:G	A:G	A:G	G:G	G:G	G:G	A:G	A:G	G:G	G:G	G:G	G:G	G:G	G:G	G:G	?	A:A	G:G	G:G	A:G	G:G	G:G	A:G	G:G	G:G	G:G	A:A	G:G	G:G	G:G	G:G	G:G	?	A:G	G:G	G:G	A:A	G:G	G:G	G:G	A:G	G:G
Missing data >5%	isotig26488_927	C:T	C:C	T:T	C:T	T:T	C:T	C:T	C:T	C:C	T:T	C:C	C:C	C:C	T:T	C:T	C:C	C:C	T:T	T:T	C:T	T:T	?	C:C	C:T	C:T	C:C	T:T	T:T	C:T	C:C	T:T	C:C	C:T	C:C	C:T	T:T	C:C	C:C	C:C	T:T	C:T	C:T	T:T	?	C:T	C:C	C:C	?
	isotig26524_1202	T:T	T:T	T:T	T:T	T:T	C:T	T:T	C:T	T:T	T:T	C:C	T:T	T:T	T:T	T:T	C:T	T:T	C:T	C:T	T:T	C:T	T:T	C:T	T:T	T:T	T:T	T:T	T:T	T:T	T:T	T:T	C:T	T:T	T:T	T:T	T:T	?	?	?	T:T	T:T	T:T	?	T:T	T:T	T:T	T:T	T:T
	isotig26526_748	A:A	G:G	A:A	A:A	A:G	A:G	A:G	A:G	G:G	A:A	A:A	G:G	G:G	A:G	A:A	G:G	A:A	G:G	A:G	A:A	A:G	A:A	A:A	A:G	A:G	G:G	A:A	A:G	A:A	A:A	A:G	A:G	A:G	G:G	A:A	A:G	A:G	A:A	A:A	A:A	A:A	A:A	A:G	A:G	A:A	G:G	G:G	G:G
	isotig26540_301	A:T	T:T	A:A	T:T	A:T	T:T	A:T	T:T	T:T	T:T	T:T	T:T	A:T	A:T	A:T	A:T	T:T	T:T	T:T	T:T	T:T	T:T	A:A	A:T	A:T	A:A	T:T	T:T	A:A	A:T	T:T	T:T	A:T	?	T:T	T:T	T:T	?	A:A	A:T	A:T	A:T	A:T	A:T	T:T	T:T	T:T	T:T
	isotig26546_969	A:G	A:A	A:A	A:A	G:G	A:A	A:G	A:A	A:A	A:A	A:A	A:G	A:A	A:G	A:G	A:A	A:A	A:A	A:A	A:A	G:G	A:G	A:G	G:G	A:A	A:A	A:A	A:A	A:G	G:G	A:A	A:G	G:G	A:A	A:A	?	A:G	A:G	G:G	A:A	A:A	A:A	A:G	A:A	A:A	G:G	A:G	A:G
	isotig26569_544	C:C	A:A	C:C	A:C	A:C	A:C	A:A	C:C	?	C:C	A:A	A:C	A:A	A:A	A:A	A:A	A:A	A:C	C:C	C:C	A:A	A:A	A:C	C:C	A:C	A:C	A:A	A:A	A:A	A:C	A:C	A:C	A:C	C:C	A:A	A:C	A:A	A:A	A:A	A:A	A:A	A:A	C:C	A:C	A:A	C:C	A:A	A:A
	isotig26595_878	C:T	C:C	C:T	C:T	C:C	C:C	C:C	C:C	C:T	C:T	T:T	C:C	C:T	C:C	C:C	T:T	C:T	C:C	C:C	C:C	C:C	C:T	C:C	T:T	C:T	C:C	C:C	T:T	C:T	T:T	T:T	C:T	C:T	C:C	C:C	C:T	T:T	C:C	C:C	C:T	C:C	C:T	C:C	C:T	T:T	C:T	C:T	T:T
	isotig26761_197	C:G	G:G	G:G	G:G	C:G	G:G	C:G	G:G	C:G	G:G	G:G	C:G	C:G	G:G	C:G	G:G	G:G	C:G	G:G	G:G	G:G	?	G:G	G:G	C:C	G:G	G:G	G:G	C:G	G:G	G:G	G:G	C:G	C:C	G:G	G:G	C:C	C:C	C:C	C:C	G:G	C:C	G:G	G:G	?	G:G	C:G	C:G
	isotig26783_1107	A:T	T:T	T:T	T:T	A:T	T:T	T:T	T:T	T:T	T:T	T:T	T:T	A:T	A:T	A:T	T:T	T:T	T:T	T:T	T:T	T:T	A:T	T:T	A:T	T:T	T:T	T:T	T:T	A:T	T:T	T:T	T:T	T:T	T:T	T:T	T:T	A:A	A:T	T:T	T:T	T:T	A:T	T:T	A:T	A:T	A:T	T:T	T:T
	isotig26855_718	T:T	T:T	T:T	T:T	C:T	C:T	C:C	T:T	T:T	C:C	C:C	C:T	C:T	T:T	T:T	T:T	C:C	T:T	T:T	T:T	C:T	C:T	T:T	T:T	T:T	T:T	T:T	C:C	T:T	C:T	C:T	T:T	T:T	C:C	T:T	C:C	T:T	C:T	T:T	T:T	T:T	C:C	C:T	T:T	C:C	T:T	T:T	T:T
	isotig26975_1187	A:A	A:G	A:G	G:G	G:G	G:G	G:G	A:A	G:G	G:G	G:G	A:G	A:G	G:G	G:G	A:A	A:A	A:G	A:G	A:G	A:G	A:G	G:G	A:G	A:A	G:G	G:G	G:G	A:G	A:G	G:G	A:A	A:A	A:G	G:G	G:G	G:G	A:A	A:A	A:G	A:G	A:G	A:G	A:A	G:G	A:A	A:G	G:G
	isotig27106_895	A:G	A:G	A:G	A:G	A:G	?	A:G	A:G	A:G	A:G	G:G	G:G	A:G	A:G	G:G	G:G	A:G	G:G	A:G	A:G	A:G	A:G	A:G	G:G	A:G	A:G	A:G	G:G	A:G	G:G	G:G	A:G	G:G	A:A	A:G	G:G	G:G	A:G	G:G	A:G	A:G	G:G	A:G	G:G	A:G	G:G	G:G	A:G
	isotig27223_722	G:G	C:C	C:G	C:C	C:C	G:G	C:G	C:C	C:C	G:G	G:G	C:C	G:G	C:G	C:C	G:G	C:C	G:G	G:G	C:C	G:G	C:G	G:G	C:C	C:G	C:C	G:G	C:G	C:C	C:C	C:G	C:C	C:G	C:C	G:G	?	G:G	C:G	C:C	G:G	C:G	?	G:G	G:G	G:G	G:G	C:G	C:G
	isotig27259_617	T:T	C:C	C:C	C:C	T:T	C:C	T:T	C:C	T:T	C:C	C:C	T:T	C:C	C:T	T:T	C:T	C:C	C:T	C:C	C:C	C:C	T:T	T:T	C:C	C:T	T:T	C:C	C:T	T:T	C:C	C:T	C:T	T:T	C:T	C:C	C:C	T:T	C:C	C:C	T:T	C:C	T:T	T:T	C:C	C:C	C:T	T:T	C:T
	isotig27321_153	G:G	G:G	A:G	A:G	A:G	G:G	G:G	G:G	A:G	A:G	G:G	A:G	G:G	G:G	A:G	A:G	G:G	A:G	G:G	G:G	G:G	G:G	G:G	G:G	G:G	G:G	G:G	A:G	G:G	G:G	A:A	G:G	A:G	G:G	G:G	G:G	A:G	G:G	G:G	G:G	?	G:G	A:G	G:G	A:G	G:G	A:G	G:G
Missing data >5%	isotig27337_385	?	G:G	?	?	G:G	G:G	G:G	?	G:G	G:G	?	?	?	?	?	G:G	G:G	G:G	G:G	G:G	G:G	G:G	G:G	G:G	?	?	G:G	?	G:G	?	G:G	?	?	G:G	G:G	?	?	?	G:G	G:G	G:G	G:G	?	?	?	G:G	G:G	G:G
	isotig27361_1127	C:T	T:T	C:T	C:C	T:T	C:T	C:T	C:T	C:T	T:T	C:T	C:T	C:T	C:T	C:C	C:C	C:C	C:T	C:T	T:T	C:C	?	C:C	C:T	T:T	C:C	C:C	T:T	T:T	T:T	C:T	T:T	C:C	C:C	C:C	C:T	C:C	?	C:C	C:T	C:T	C:C	C:T	T:T	C:T	C:T	C:C	T:T
	isotig27517_440	C:T	C:T	C:C	C:C	C:C	C:C	C:C	C:T	C:C	C:T	C:C	C:C	C:C	C:T	C:C	T:T	C:C	C:T	T:T	C:T	C:C	C:C	C:T	C:T	C:C	C:C	C:T	C:T	C:C	C:C	C:C	C:C	C:T	C:C	C:T	C:T	C:C	C:C	T:T	C:C	C:T	C:C	C:C	C:C	C:C	C:T	C:C	C:C
	isotig27537_659	A:A	A:A	A:A	A:A	A:G	A:G	G:G	A:A	?	A:A	A:A	A:A	A:G	A:G	G:G	A:G	A:G	A:A	A:A	A:A	A:A	A:G	A:A	A:A	A:A	G:G	A:A	A:A	A:G	A:A	A:G	A:A	G:G	A:A	A:A	A:A	G:G	?	A:A	A:A	A:A	G:G	A:G	A:G	A:A	A:A	G:G	A:A
	isotig27567_733	A:A	A:A	A:A	A:A	A:G	A:A	A:A	A:A	A:A	A:A	A:A	A:A	A:A	A:G	A:A	A:A	A:A	A:G	A:A	A:A	A:A	A:A	A:A	A:A	A:A	G:G	A:A	A:A	A:G	G:G	A:A	A:A	A:A	A:A	A:A	A:A	A:A	?	?	A:A	A:A	A:A	A:G	A:A	A:A	A:A	A:A	A:A
	isotig27809_396	C:C	T:T	T:T	C:T	C:T	C:C	T:T	C:C	C:T	C:C	C:C	T:T	T:T	T:T	C:T	C:T	T:T	C:T	C:T	C:T	C:T	?	C:T	C:C	C:T	T:T	T:T	C:T	T:T	C:T	C:T	C:T	T:T	C:C	C:T	C:C	C:T	T:T	T:T	T:T	C:C	T:T	C:T	T:T	C:C	C:C	T:T	C:T
	isotig27896_600	A:G	A:A	A:A	A:A	G:G	G:G	G:G	A:A	A:A	A:A	A:A	G:G	A:G	A:G	G:G	A:A	G:G	G:G	A:A	?	A:A	?	A:G	A:G	A:A	A:A	G:G	A:A	A:A	A:A	G:G	A:A	G:G	G:G	A:G	A:G	G:G	?	A:A	G:G	A:G	A:G	G:G	A:G	A:A	G:G	G:G	A:A
	isotig28069_306	T:T	T:T	T:T	T:T	T:T	T:T	T:T	T:T	T:T	T:T	T:T	T:T	T:T	T:T	T:T	T:T	C:C	T:T	T:T	T:T	C:T	T:T	T:T	T:T	T:T	T:T	T:T	T:T	T:T	T:T	T:T	?	C:C	T:T	T:T	T:T	C:C	?	T:T	T:T	T:T	T:T	T:T	T:T	T:T	T:T	C:T	T:T
	isotig28081_488	G:G	A:A	A:G	A:G	G:G	A:G	A:G	?	A:G	A:G	G:G	A:G	G:G	A:G	A:A	A:A	A:G	A:G	A:G	A:G	A:G	G:G	A:A	A:G	A:G	G:G	A:G	A:G	A:G	A:G	A:G	A:G	G:G	A:G	G:G	A:G	?	A:G	A:A	A:G	A:G	A:G	G:G	A:G	A:G	A:G	G:G	A:G
Missing data >5%	isotig28223_145	T:T	?	A:A	A:A	A:A	A:A	?	A:A	?	?	?	A:A	A:A	?	?	A:T	A:A	A:A	A:A	T:T	A:A	T:T	A:T	?	T:T	A:A	A:A	A:A	?	?	A:A	A:T	A:A	A:A	A:A	A:A	?	A:A	?	?	A:T	A:A	A:A	T:T	A:A	A:T	?	A:T
	isotig28226_139	G:G	A:G	G:G	A:G	G:G	G:G	G:G	G:G	A:G	G:G	G:G	G:G	G:G	G:G	G:G	G:G	A:G	G:G	G:G	?	A:G	G:G	A:G	G:G	A:G	A:G	A:G	G:G	G:G	G:G	G:G	A:A	A:G	G:G	A:G	G:G	G:G	G:G	G:G	G:G	G:G	G:G	G:G	G:G	G:G	G:G	G:G	A:G
2 illegitimate genotypes in half-sib parent analysis	isotig28239_126	A:T	A:A	T:T	T:T	A:T	A:T	A:A	T:T	?	A:T	A:A	T:T	T:T	A:A	A:A	T:T	A:A	A:T	A:A	?	A:T	?	A:T	T:T	A:T	A:A	A:A	A:T	A:A	A:A	A:A	T:T	A:T	A:T	T:T	A:T	A:T	?	A:A	T:T	A:A	A:T	T:T	?	T:T	A:A	A:T	A:T
Monomorphic	isotig28259_294	C:C	C:C	C:C	C:C	C:C	C:C	C:C	C:C	C:C	C:C	C:C	C:C	C:C	C:C	C:C	C:C	C:C	C:C	C:C	C:C	C:C	C:C	C:C	C:C	C:C	C:C	C:C	C:C	C:C	C:C	C:C	C:C	C:C	C:C	C:C	C:C	C:C	C:C	C:C	C:C	C:C	C:C	C:C	C:C	C:C	C:C	C:C	C:C
	isotig28276_1535	G:T	T:T	G:T	G:G	G:T	G:G	?	G:G	G:T	G:T	T:T	G:G	G:G	G:G	G:G	G:G	G:G	G:T	G:T	G:G	G:G	G:G	G:G	G:G	T:T	T:T	G:G	G:G	G:T	G:G	G:G	G:G	G:T	T:T	G:G	G:G	G:G	G:G	G:G	T:T	G:T	G:G	G:T	G:G	G:G	G:G	G:T	G:T
	isotig28284_1005	C:T	T:T	T:T	C:T	C:C	C:C	C:T	C:T	C:C	C:T	C:C	C:C	C:T	C:T	C:C	C:T	T:T	C:T	C:C	C:C	T:T	?	C:T	C:T	T:T	C:T	C:T	C:C	C:C	C:T	C:C	C:T	C:T	T:T	C:T	C:C	C:C	C:C	C:C	C:C	C:T	T:T	C:T	T:T	T:T	C:T	C:C	C:T
2 illegitimate genotypes in half-sib parent analysis	isotig28294_3702	C:C	C:C	A:A	A:C	C:C	C:C	C:C	A:C	A:C	A:A	C:C	?	A:A	A:A	A:C	C:C	C:C	C:C	A:C	C:C	C:C	A:C	A:C	C:C	C:C	A:A	A:C	C:C	A:C	C:C	C:C	C:C	C:C	A:A	C:C	C:C	C:C	A:C	?	A:C	C:C	A:C	A:C	C:C	C:C	C:C	A:C	?
	isotig28319_131	G:G	G:G	G:G	G:G	A:G	G:G	G:G	A:G	G:G	G:G	G:G	G:G	G:G	G:G	G:G	A:G	G:G	G:G	G:G	G:G	G:G	?	G:G	G:G	A:G	G:G	G:G	G:G	G:G	G:G	G:G	G:G	A:G	G:G	G:G	G:G	A:G	G:G	?	G:G	G:G	G:G	G:G	G:G	G:G	G:G	G:G	G:G
	isotig28330_2105	G:G	G:G	G:G	G:G	G:G	G:G	G:G	G:G	?	?	G:G	A:G	G:G	G:G	G:G	G:G	G:G	G:G	G:G	G:G	G:G	G:G	A:G	G:G	G:G	A:A	A:G	G:G	A:G	A:G	G:G	G:G	A:A	G:G	G:G	G:G	G:G	G:G	A:A	G:G	G:G	G:G	G:G	G:G	G:G	G:G	G:G	G:G
	isotig28347_304	A:G	G:G	A:G	A:G	A:G	A:G	A:A	A:A	A:G	A:A	G:G	A:A	A:A	A:A	A:G	A:A	G:G	A:A	A:A	A:A	A:A	?	A:A	A:G	A:G	A:A	A:G	A:A	A:G	A:A	A:G	A:G	A:A	A:G	A:A	A:A	G:G	A:A	A:A	A:A	A:G	A:A	A:G	A:A	A:A	A:A	A:A	A:A
Minor allele frequency <5%	isotig28363_2067	G:G	G:G	G:G	G:G	G:G	G:G	G:G	G:G	G:G	G:G	G:G	G:G	G:G	G:G	G:G	G:G	G:G	G:G	G:G	G:G	G:G	G:G	G:G	G:G	A:A	A:A	G:G	G:G	G:G	G:G	G:G	G:G	G:G	G:G	G:G	?	G:G	G:G	G:G	G:G	G:G	G:G	G:G	G:G	G:G	G:G	G:G	G:G
	isotig28365_1152	T:T	C:C	C:T	T:T	C:T	T:T	C:T	C:C	C:C	C:T	T:T	T:T	C:C	T:T	C:T	C:T	T:T	C:T	C:C	T:T	C:C	C:C	T:T	C:C	C:T	C:C	C:T	C:C	T:T	C:C	C:T	C:C	C:T	C:T	C:T	C:T	T:T	C:T	C:C	T:T	T:T	C:T	C:T	T:T	T:T	C:T	T:T	C:C
	isotig28367_2185	C:T	T:T	T:T	C:C	C:T	C:T	C:C	T:T	C:T	?	T:T	C:T	C:T	C:T	C:C	T:T	T:T	T:T	C:T	C:C	T:T	C:T	T:T	T:T	T:T	T:T	C:T	C:T	C:C	C:C	C:C	T:T	C:C	T:T	T:T	C:C	C:C	T:T	?	C:C	?	C:C	T:T	T:T	C:T	C:T	?	C:T
Missing data >5%	isotig28374_1764	A:G	G:G	G:G	G:G	G:G	G:G	?	G:G	?	G:G	G:G	G:G	A:G	G:G	G:G	G:G	A:G	G:G	G:G	G:G	A:G	A:G	A:G	G:G	G:G	A:A	G:G	G:G	A:G	A:A	A:G	A:G	G:G	G:G	G:G	A:A	A:G	G:G	G:G	G:G	A:G	G:G	G:G	A:G	G:G	G:G	A:A	?
	isotig28398_1732	G:G	A:A	A:A	A:G	A:A	A:A	A:A	A:G	A:A	A:G	A:A	A:A	?	?	A:A	A:A	A:A	A:G	A:A	A:A	A:G	?	A:A	A:A	A:A	A:A	A:G	A:A	A:A	A:G	G:G	A:A	G:G	A:A	A:A	A:A	A:G	A:A	A:A	A:G	A:A	G:G	A:A	A:G	A:A	A:G	G:G	A:G
	isotig28418_576	A:A	A:A	G:G	A:A	A:G	A:G	G:G	A:A	A:G	A:A	A:A	A:G	A:G	A:A	A:A	A:A	A:A	A:A	A:A	A:A	A:G	A:A	A:G	A:G	A:A	A:A	?	A:A	G:G	A:A	A:A	A:A	A:G	A:G	A:A	A:A	A:A	?	?	A:A	A:G	A:A	G:G	A:A	A:A	A:G	A:A	A:G
	isotig28422_1226	A:G	A:A	G:G	G:G	A:G	A:A	A:G	A:A	A:G	A:G	A:A	G:G	G:G	G:G	A:G	A:G	G:G	A:G	A:G	A:G	A:G	A:G	A:A	G:G	A:G	A:A	A:A	A:G	A:G	G:G	G:G	G:G	G:G	G:G	A:G	G:G	G:G	A:G	A:A	G:G	A:G	G:G	A:A	A:A	A:A	A:A	G:G	A:G
	isotig28424_1060	G:G	A:A	A:G	A:A	A:A	A:A	G:G	A:A	A:A	G:G	A:A	A:A	A:G	A:A	A:A	A:G	A:G	A:A	A:A	A:A	A:A	A:G	A:A	G:G	A:A	G:G	A:A	A:A	A:G	A:G	G:G	A:G	A:G	A:A	G:G	A:A	A:A	A:G	A:A	G:G	A:A	A:G	A:A	G:G	A:G	A:G	G:G	A:A
2 illegitimate genotypes in half-sib parent analysis	isotig28432_1104	A:T	T:T	A:T	T:T	T:T	A:T	A:A	T:T	A:T	A:T	A:A	A:A	T:T	A:T	A:T	A:T	T:T	A:T	A:T	T:T	A:T	A:T	A:T	T:T	A:A	A:A	A:T	T:T	A:A	A:T	T:T	T:T	A:T	T:T	T:T	A:A	A:A	T:T	A:A	A:A	T:T	A:T	A:T	A:T	A:T	T:T	A:A	A:T
13 illegitimate genotypes in half-sib parent analysis	isotig28434_3261	A:G	G:G	A:A	A:G	A:G	A:A	A:A	G:G	A:G	G:G	G:G	A:G	G:G	G:G	A:A	G:G	G:G	G:G	A:G	G:G	G:G	?	A:A	G:G	A:G	?	A:G	G:G	A:G	G:G	G:G	G:G	A:G	A:G	A:A	G:G	G:G	G:G	G:G	G:G	G:G	A:G	G:G	G:G	A:A	A:G	G:G	G:G
	isotig28451_1808	G:G	G:G	G:G	G:G	G:G	G:G	A:A	G:G	A:G	G:G	G:G	A:A	A:G	G:G	G:G	G:G	A:G	G:G	G:G	G:G	G:G	A:G	A:G	G:G	G:G	A:A	G:G	A:G	G:G	G:G	G:G	G:G	G:G	G:G	G:G	A:G	G:G	A:G	A:A	A:G	G:G	A:G	A:G	G:G	G:G	G:G	G:G	G:G
	isotig28456_2321	?	T:T	C:T	T:T	C:C	T:T	C:C	C:T	T:T	C:C	C:C	C:T	C:C	T:T	C:C	T:T	C:T	C:T	C:T	C:T	C:C	?	C:T	C:C	C:T	T:T	T:T	C:T	T:T	C:T	C:T	C:T	C:C	C:T	T:T	C:T	T:T	?	T:T	C:C	T:T	C:C	C:C	C:T	C:T	C:T	T:T	C:T
	isotig28460_1862	A:A	A:A	A:A	A:A	A:A	A:G	A:A	A:A	A:A	A:G	A:A	A:G	A:A	A:A	A:A	A:A	A:A	A:A	A:A	A:G	A:G	A:A	A:A	G:G	A:A	A:A	A:A	A:A	A:A	A:A	A:A	A:A	A:G	A:G	A:A	G:G	A:A	A:A	?	A:A	A:A	A:A	A:A	A:A	A:G	A:G	A:A	G:G
	isotig28487_166	C:C	C:C	C:C	C:G	C:G	C:C	C:C	C:C	C:C	C:G	G:G	C:G	C:C	C:G	G:G	C:G	G:G	G:G	C:G	G:G	C:G	?	C:G	C:C	C:C	C:C	C:G	G:G	C:G	C:C	C:C	C:C	G:G	G:G	C:G	C:C	C:C	G:G	C:C	C:G	C:C	G:G	C:G	C:G	C:G	C:G	C:G	C:C
	isotig28506_2642	T:T	T:T	T:T	T:T	C:T	C:T	T:T	T:T	T:T	T:T	C:C	C:T	T:T	T:T	T:T	C:T	T:T	T:T	T:T	T:T	C:T	T:T	T:T	C:T	C:T	T:T	T:T	C:C	T:T	T:T	C:C	C:T	T:T	T:T	C:T	C:C	C:T	C:T	?	T:T	C:T	T:T	C:T	C:T	C:C	T:T	T:T	C:T
	isotig28524_1455	A:A	A:G	G:G	G:G	A:G	G:G	A:G	G:G	A:G	G:G	A:A	G:G	G:G	A:G	G:G	G:G	G:G	A:G	G:G	G:G	G:G	A:G	G:G	A:G	G:G	A:A	A:A	G:G	A:G	A:A	A:A	G:G	A:A	G:G	G:G	A:G	A:A	A:G	G:G	G:G	G:G	A:G	G:G	G:G	A:G	A:G	A:G	G:G
	isotig28527_1042	C:C	C:C	C:C	C:C	C:T	C:C	C:C	C:C	C:C	C:C	C:C	C:C	?	C:C	C:C	C:C	C:C	C:C	C:C	C:C	C:C	C:C	C:C	C:C	C:C	C:C	C:C	C:C	C:C	C:C	C:C	C:C	C:C	C:C	C:C	C:C	C:C	C:C	C:C	C:C	C:C	C:C	C:C	C:T	C:C	C:C	C:C	C:C
	isotig28536_1567	T:T	T:T	A:A	T:T	A:A	T:T	T:T	T:T	T:T	T:T	T:T	A:T	T:T	A:T	T:T	T:T	A:T	T:T	T:T	T:T	T:T	A:T	A:A	T:T	A:T	T:T	A:A	T:T	T:T	A:T	T:T	T:T	A:T	A:T	T:T	T:T	T:T	T:T	T:T	T:T	T:T	T:T	A:A	A:T	T:T	T:T	T:T	T:T
8 illegitimate genotypes in half-sib parent analysis	isotig28561_1513	T:T	T:T	T:T	T:T	T:T	T:T	T:T	T:T	T:T	C:T	T:T	C:T	T:T	T:T	T:T	T:T	T:T	T:T	?	T:T	C:C	T:T	T:T	T:T	T:T	C:C	T:T	T:T	T:T	T:T	T:T	T:T	C:T	T:T	T:T	T:T	C:T	T:T	T:T	C:T	?	T:T	C:T	C:T	T:T	T:T	T:T	C:T
	isotig28592_2688	A:G	G:G	G:G	G:G	G:G	G:G	A:G	A:G	A:G	A:G	G:G	A:G	A:G	A:G	G:G	G:G	G:G	G:G	G:G	A:G	G:G	A:G	G:G	A:A	G:G	A:A	G:G	G:G	A:G	A:A	A:A	A:G	A:A	G:G	G:G	G:G	G:G	A:G	G:G	G:G	G:G	A:G	G:G	G:G	G:G	A:G	G:G	A:A
	isotig28607_1011	A:A	A:A	A:A	A:A	A:G	A:A	G:G	G:G	G:G	A:G	A:G	G:G	G:G	A:A	A:G	G:G	A:G	G:G	G:G	A:A	G:G	?	A:G	A:A	G:G	A:A	G:G	A:A	A:G	A:A	G:G	G:G	G:G	A:A	A:G	A:A	A:G	A:G	G:G	A:G	A:A	G:G	A:G	A:G	?	A:A	G:G	A:G
	isotig28612_1057	G:G	G:G	G:G	G:G	G:G	G:G	G:G	G:G	G:G	A:G	A:A	A:G	G:G	G:G	G:G	G:G	A:G	A:G	A:G	A:G	A:G	G:G	A:A	G:G	G:G	A:A	A:A	G:G	G:G	?	G:G	A:G	G:G	G:G	G:G	G:G	G:G	G:G	G:G	G:G	G:G	G:G	A:G	G:G	A:A	G:G	A:G	G:G
	isotig28615_1377	C:C	C:C	C:C	C:C	C:C	C:C	C:C	C:C	C:C	C:C	C:C	C:C	C:C	C:C	C:T	C:C	C:C	C:C	C:C	C:C	C:C	C:C	C:C	C:C	C:T	T:T	C:C	C:C	C:C	C:C	C:C	C:C	C:C	C:C	C:C	C:C	C:C	C:C	C:C	C:C	C:C	C:C	C:C	C:C	C:C	C:C	C:C	C:C
	isotig28633_2705	T:T	T:T	T:T	C:T	T:T	T:T	C:T	T:T	T:T	T:T	T:T	T:T	T:T	T:T	T:T	C:T	T:T	T:T	T:T	T:T	T:T	C:T	T:T	C:C	C:T	T:T	C:T	T:T	C:T	C:C	T:T	C:T	T:T	T:T	C:T	T:T	C:C	T:T	T:T	C:T	C:T	C:T	C:T	T:T	C:T	C:C	C:T	T:T
Monomorphic	isotig28640_1124	T:T	T:T	T:T	T:T	T:T	T:T	T:T	T:T	T:T	T:T	T:T	T:T	T:T	T:T	T:T	T:T	T:T	T:T	T:T	T:T	T:T	T:T	T:T	T:T	T:T	T:T	T:T	T:T	T:T	T:T	T:T	T:T	T:T	T:T	T:T	T:T	?	T:T	T:T	T:T	T:T	T:T	T:T	T:T	T:T	T:T	?	T:T
	isotig28645_2547	G:G	G:G	A:A	G:G	A:G	G:G	A:G	G:G	G:G	G:G	G:G	G:G	G:G	A:G	A:G	A:G	G:G	G:G	G:G	G:G	G:G	A:G	G:G	G:G	G:G	A:A	G:G	A:G	A:G	A:A	G:G	G:G	A:G	G:G	G:G	G:G	G:G	A:G	?	G:G	A:G	A:G	G:G	A:G	G:G	G:G	G:G	G:G
	isotig28648_1787	A:G	G:G	G:G	A:A	A:A	A:G	A:G	A:A	G:G	G:G	A:G	A:A	A:G	A:G	A:G	A:A	G:G	A:G	A:G	A:A	A:G	A:A	A:G	G:G	A:A	A:A	?	A:A	A:G	G:G	A:G	A:G	A:G	A:A	A:A	A:G	?	A:A	A:A	A:G	A:G	A:G	G:G	G:G	A:G	G:G	A:A	A:G
	isotig28650_404	C:C	C:C	C:C	T:T	C:C	C:C	C:C	C:T	C:T	C:T	C:T	C:C	C:T	C:T	C:C	C:C	C:T	C:C	C:C	C:T	C:T	C:C	C:C	C:C	C:C	C:C	C:C	C:C	C:C	C:C	C:C	C:T	C:C	C:C	C:C	C:T	C:C	C:T	T:T	C:C	C:C	C:C	C:C	C:C	C:T	C:C	C:C	?
	isotig28652_1282	A:A	A:A	A:A	A:A	A:A	A:A	A:A	A:T	A:T	A:A	A:A	A:A	A:A	A:A	A:A	A:A	A:A	A:A	A:A	A:A	A:A	A:A	A:A	A:A	T:T	A:A	A:A	A:A	A:A	T:T	A:A	A:A	A:A	A:A	A:A	A:A	A:A	A:A	A:A	A:A	A:A	A:A	A:A	A:A	A:A	A:A	A:A	A:A
Minor allele frequency <5%	isotig28682_2145	G:G	G:G	G:G	G:G	G:G	G:G	G:G	G:G	A:G	G:G	G:G	G:G	G:G	G:G	G:G	G:G	G:G	G:G	G:G	G:G	G:G	G:G	G:G	G:G	G:G	G:G	G:G	G:G	G:G	G:G	G:G	G:G	G:G	G:G	G:G	G:G	G:G	G:G	A:A	A:G	?	G:G	G:G	G:G	G:G	G:G	G:G	G:G
	isotig28709_1814	T:T	T:T	C:T	T:T	T:T	T:T	T:T	T:T	T:T	T:T	T:T	T:T	T:T	T:T	T:T	T:T	T:T	T:T	T:T	T:T	T:T	T:T	T:T	T:T	T:T	C:C	T:T	T:T	T:T	T:T	T:T	T:T	C:T	T:T	T:T	T:T	T:T	T:T	T:T	T:T	T:T	T:T	T:T	T:T	T:T	T:T	T:T	?
	isotig28716_113	C:T	T:T	C:T	C:C	C:T	C:C	T:T	T:T	T:T	C:C	C:C	C:C	T:T	T:T	T:T	T:T	C:T	C:C	C:T	C:T	C:T	C:T	T:T	T:T	T:T	T:T	T:T	C:T	C:T	T:T	C:T	C:T	T:T	T:T	C:T	?	T:T	T:T	T:T	C:T	T:T	T:T	T:T	T:T	C:T	C:C	C:T	T:T
	isotig28726_1789	C:C	C:C	C:C	C:C	C:C	C:C	C:T	C:C	?	C:C	C:C	C:C	C:C	C:C	C:C	C:C	C:C	C:C	C:C	C:C	C:C	?	C:C	C:C	C:C	T:T	C:C	C:C	C:C	C:C	C:C	C:C	T:T	C:C	C:C	C:C	C:C	C:T	C:C	C:C	C:C	C:T	T:T	C:C	C:C	C:C	C:C	C:C
	isotig28746_720	A:A	A:A	A:A	A:A	A:A	A:A	A:A	A:A	A:A	A:A	A:A	A:A	A:A	A:A	A:A	A:G	A:A	A:A	A:A	A:A	A:A	A:A	A:A	A:A	A:G	G:G	A:A	A:A	A:A	A:A	A:A	A:A	G:G	A:G	A:A	A:A	A:G	A:A	A:A	A:A	A:A	A:A	A:A	A:G	A:A	A:A	A:G	A:A
	isotig28762_702	T:T	A:A	A:T	A:A	A:A	A:T	A:A	A:A	A:A	A:T	A:A	A:A	A:A	A:A	T:T	A:A	A:A	A:T	A:A	A:A	A:A	?	A:T	A:T	A:T	A:A	A:A	A:A	A:A	A:T	A:A	T:T	T:T	A:A	A:T	A:A	A:A	A:T	A:A	T:T	A:T	T:T	A:A	A:A	A:T	A:A	A:A	A:A
	isotig28777_484	A:G	G:G	A:G	G:G	A:G	A:G	G:G	A:A	A:G	G:G	G:G	A:G	A:G	G:G	A:G	A:A	A:G	A:G	A:G	A:G	G:G	G:G	A:G	G:G	G:G	G:G	A:A	G:G	G:G	G:G	A:G	A:G	G:G	?	A:G	G:G	G:G	A:G	G:G	G:G	G:G	G:G	G:G	A:A	A:G	A:A	G:G	A:G
	isotig28787_1516	C:G	G:G	G:G	C:C	C:G	C:G	C:C	C:G	C:C	C:C	C:C	C:G	C:G	C:C	C:C	C:C	C:G	C:C	C:C	C:C	G:G	C:G	C:C	G:G	C:C	G:G	C:C	C:C	C:G	C:C	C:G	C:C	G:G	C:C	C:C	C:G	G:G	C:C	C:C	C:C	C:C	C:G	C:C	C:C	C:C	C:G	C:C	C:C
	isotig28796_1926	A:G	G:G	G:G	G:G	G:G	G:G	G:G	G:G	G:G	G:G	A:A	G:G	G:G	G:G	G:G	G:G	G:G	A:G	G:G	G:G	A:G	G:G	A:G	G:G	G:G	G:G	G:G	A:G	A:G	G:G	G:G	G:G	G:G	G:G	A:G	G:G	A:G	G:G	G:G	A:A	?	G:G	G:G	G:G	A:G	G:G	A:G	A:A
	isotig28803_1689	C:C	T:T	T:T	T:T	C:C	T:T	C:T	T:T	T:T	T:T	T:T	C:T	T:T	C:T	T:T	C:T	?	T:T	C:T	C:T	T:T	C:T	C:T	T:T	C:T	T:T	C:T	T:T	C:C	C:T	C:C	C:T	C:T	T:T	T:T	T:T	T:T	C:C	C:C	C:T	T:T	C:T	T:T	C:T	C:T	T:T	C:C	T:T
	isotig28812_2285	C:C	C:C	C:T	T:T	C:C	C:C	C:T	T:T	C:T	T:T	C:C	C:C	C:C	C:T	C:T	C:C	T:T	T:T	C:T	C:C	T:T	C:T	C:T	C:T	T:T	C:C	C:T	T:T	C:C	C:T	C:C	T:T	C:C	T:T	T:T	?	C:T	?	C:C	C:C	C:T	C:T	C:T	C:T	C:C	T:T	C:C	T:T
	isotig28825_1501	C:C	C:C	C:C	T:T	C:C	C:C	C:C	C:C	C:C	C:C	C:C	C:C	C:C	C:C	C:C	C:C	C:T	C:T	C:C	C:T	C:T	C:C	C:C	C:C	C:C	T:T	C:T	C:C	T:T	T:T	C:C	C:C	C:C	C:C	C:T	C:C	C:T	C:C	?	C:C	C:C	C:C	C:C	C:T	C:C	C:C	C:C	C:C
	isotig28827_2584	A:T	A:A	A:A	A:T	A:T	A:A	A:T	A:T	T:T	A:A	A:A	A:T	A:A	T:T	T:T	A:T	A:A	A:A	A:A	A:A	A:A	?	A:T	A:T	T:T	T:T	A:T	A:A	T:T	A:A	A:A	A:A	A:A	A:T	A:A	A:A	A:T	A:T	T:T	A:A	A:A	A:T	T:T	A:A	A:A	A:T	A:T	A:A
	isotig28862_1166	A:G	A:G	A:A	A:A	G:G	G:G	G:G	G:G	A:G	G:G	A:G	G:G	G:G	G:G	A:G	A:G	A:G	A:G	A:G	A:G	G:G	A:G	A:G	G:G	G:G	A:A	G:G	A:A	G:G	A:G	A:G	G:G	G:G	A:A	A:G	A:G	G:G	A:G	A:A	A:G	A:G	A:G	A:G	G:G	A:G	A:G	?	A:A
Missing data >5%	isotig28878_489	G:G	C:C	G:G	C:C	G:G	G:G	G:G	G:G	G:G	G:G	G:G	C:G	G:G	G:G	C:G	G:G	G:G	C:C	G:G	G:G	G:G	?	G:G	C:G	G:G	G:G	G:G	G:G	C:G	G:G	G:G	G:G	G:G	C:C	C:G	G:G	C:G	G:G	G:G	G:G	C:G	C:G	G:G	G:G	G:G	G:G	C:G	G:G
	isotig28885_1901	C:C	C:C	C:C	C:G	C:C	C:C	C:G	G:G	C:G	C:C	C:C	C:G	C:G	G:G	C:C	C:G	C:C	C:G	C:G	C:C	C:C	C:G	C:C	C:C	C:C	G:G	C:C	C:C	G:G	G:G	C:C	C:G	C:C	C:C	C:G	C:C	G:G	?	C:C	C:C	C:C	C:G	C:C	G:G	C:C	C:G	C:C	C:C
	isotig28889_2528	C:T	C:T	T:T	C:C	C:T	C:T	C:C	C:T	C:C	T:T	T:T	C:C	C:T	C:C	C:T	C:C	C:T	C:C	C:C	T:T	C:C	C:T	C:C	C:C	C:T	C:C	T:T	C:C	C:C	C:C	C:T	C:C	C:C	C:C	C:C	C:C	C:C	?	C:C	C:C	C:T	C:T	C:T	C:C	C:T	C:C	C:T	C:C
	isotig28911_1986	G:G	G:G	G:G	G:G	G:G	A:A	G:G	A:G	G:G	A:G	G:G	G:G	G:G	A:A	A:G	A:G	G:G	A:G	A:G	G:G	A:A	A:G	A:G	G:G	A:A	A:A	A:G	A:G	A:G	A:G	A:G	A:G	G:G	G:G	A:G	?	?	?	A:A	A:G	A:G	A:G	A:G	A:G	A:G	A:G	G:G	A:G
	isotig28912_1230	A:A	A:A	A:G	A:A	A:A	A:A	A:A	A:G	A:A	A:A	A:A	A:A	?	A:A	A:A	A:G	A:A	A:A	A:G	A:A	?	A:G	A:G	A:A	A:A	A:A	A:G	A:A	G:G	A:G	A:A	A:A	A:G	A:A	A:A	A:A	A:A	A:G	G:G	A:G	A:G	A:A	A:G	A:A	A:A	A:G	A:A	A:A
	isotig28923_2628	C:C	C:C	C:C	C:C	C:C	C:C	C:C	C:C	C:C	C:C	C:C	C:C	C:T	C:T	C:C	C:C	C:C	C:C	C:C	C:C	C:C	C:C	C:C	C:C	C:T	C:C	C:T	C:C	C:C	C:C	C:C	C:T	C:C	C:C	C:T	C:C	C:C	C:C	C:C	C:C	C:C	C:C	C:T	C:C	C:C	C:T	C:C	C:C
	isotig28936_2534	G:T	G:G	G:T	G:T	G:G	T:T	G:G	G:G	G:G	T:T	G:G	G:T	G:G	G:G	G:G	G:G	G:G	T:T	G:T	G:T	G:T	G:G	G:G	G:T	G:G	G:G	G:T	T:T	G:G	G:G	G:G	G:G	G:G	G:G	G:G	G:G	G:G	G:G	G:G	G:G	G:G	G:G	G:G	G:T	G:T	G:G	G:G	G:G
	isotig28937_1807	A:G	A:A	G:G	A:A	A:A	A:G	G:G	A:A	A:G	G:G	G:G	A:G	A:G	A:A	A:A	A:G	G:G	A:A	A:A	G:G	A:A	?	A:G	A:G	A:G	A:A	A:G	G:G	A:A	A:A	A:A	G:G	A:G	A:G	A:A	A:A	A:G	?	G:G	A:A	A:A	A:G	A:A	A:A	G:G	A:A	A:G	A:G
	isotig28947_218	A:G	A:A	G:G	A:A	A:A	A:A	A:A	A:A	A:A	A:A	G:G	G:G	A:G	A:A	A:A	A:G	A:A	A:A	A:G	A:A	A:A	A:G	A:A	A:A	A:A	G:G	A:A	A:G	A:A	A:A	A:A	A:A	A:A	A:A	A:G	A:A	A:A	A:A	?	A:A	A:G	A:A	G:G	A:G	A:A	A:A	G:G	A:A
	isotig28959_1153	C:C	C:C	C:C	C:C	C:C	C:C	C:C	C:C	C:C	C:C	C:C	C:C	C:C	C:C	C:T	C:C	C:T	C:C	C:C	C:C	C:C	C:C	C:C	C:C	C:C	C:C	C:C	C:C	C:C	C:C	C:C	C:C	C:T	T:T	C:C	C:C	C:C	C:T	C:C	C:C	?	C:C	C:C	C:C	C:C	T:T	C:T	T:T
	isotig28964_1550	C:T	C:C	C:T	C:T	C:C	T:T	C:C	C:C	C:C	C:T	T:T	C:C	C:T	T:T	C:T	?	C:T	T:T	T:T	C:C	C:T	C:C	?	C:C	C:C	C:C	T:T	C:T	C:C	C:C	C:T	C:C	C:C	C:C	C:T	C:T	C:T	C:T	T:T	C:T	C:C	C:C	C:C	C:C	C:T	C:C	?	C:C
Missing data >5%	isotig28971_120	?	C:G	C:C	C:C	C:C	C:G	C:G	C:C	G:G	?	G:G	C:G	C:C	C:G	C:C	C:G	C:G	C:C	C:C	C:C	C:G	C:G	C:C	C:C	C:G	C:C	C:C	C:C	C:G	C:G	C:C	C:C	C:C	?	C:G	C:G	C:C	C:C	?	C:G	C:C	C:G	C:G	C:C	C:G	C:G	C:C	C:C
	isotig28982_1927	C:C	T:T	C:C	T:T	C:T	C:T	C:T	C:T	T:T	C:C	T:T	T:T	T:T	C:C	T:T	C:T	T:T	C:T	C:T	C:C	C:T	?	C:T	C:C	C:T	C:C	T:T	C:C	C:T	C:T	T:T	C:T	C:T	C:C	C:C	C:C	T:T	C:C	T:T	C:T	C:T	C:T	C:C	C:T	C:T	C:T	C:T	C:T
	isotig29003_1460	C:T	C:T	T:T	T:T	T:T	C:T	C:C	T:T	C:C	C:T	T:T	C:C	T:T	T:T	C:T	T:T	C:T	C:T	C:T	C:T	C:T	C:T	T:T	C:C	T:T	T:T	T:T	T:T	T:T	C:C	T:T	T:T	C:C	T:T	T:T	C:T	T:T	?	C:C	C:T	T:T	C:T	C:T	C:T	T:T	T:T	T:T	T:T
Minor allele frequency <5%	isotig29008_442	C:C	C:C	C:C	C:C	C:C	C:C	C:C	C:C	C:C	C:C	C:C	C:C	C:C	C:C	C:C	C:C	C:C	C:C	C:C	C:C	C:C	C:C	C:C	C:C	C:C	T:T	C:C	C:C	C:C	C:T	C:C	C:C	C:C	C:C	C:C	C:C	C:C	C:C	?	C:C	C:C	C:C	C:C	C:C	C:C	?	C:C	C:C
	isotig29044_2564	T:T	T:T	T:T	A:T	A:T	T:T	A:T	T:T	T:T	T:T	T:T	A:T	A:T	A:T	A:T	A:A	A:T	A:T	A:A	A:T	A:T	?	T:T	A:T	T:T	T:T	T:T	A:T	A:T	A:T	A:T	T:T	A:T	A:A	A:A	T:T	T:T	A:A	T:T	T:T	A:T	A:A	A:T	A:T	T:T	A:T	A:A	A:T
	isotig29078_2461	C:C	A:C	A:A	A:C	A:A	A:A	A:C	A:A	A:A	A:A	A:A	C:C	A:A	A:A	A:C	A:C	A:A	A:A	A:A	A:A	A:A	A:C	?	?	?	A:A	C:C	A:A	A:C	A:A	A:A	A:A	A:C	A:A	A:A	A:A	C:C	A:A	A:A	A:C	A:A	A:A	A:A	A:A	A:A	A:A	A:C	A:C
	isotig29081_1538	A:A	A:A	A:A	A:C	A:A	A:A	A:A	A:A	A:A	A:A	A:A	A:A	A:A	A:C	A:A	A:A	A:A	A:C	A:A	A:A	A:C	A:C	A:A	A:C	A:C	C:C	A:A	A:A	A:A	C:C	A:A	A:A	A:A	A:A	A:A	A:A	A:A	A:C	?	A:A	A:A	C:C	A:C	A:A	A:C	A:C	A:A	A:A
	isotig29101_1894	A:A	A:A	A:A	G:G	A:A	A:A	A:A	A:G	?	A:A	A:A	A:A	A:G	A:A	A:A	A:A	A:A	A:A	A:A	A:G	A:A	A:A	A:G	A:A	A:A	A:A	A:A	A:A	A:A	A:A	A:G	A:A	A:A	A:A	A:A	A:A	A:A	A:A	A:A	A:A	A:A	A:A	A:A	?	A:G	A:A	A:A	A:A
Missing data >5%	isotig29102_2197	A:A	A:A	A:A	G:G	G:G	A:A	?	A:A	A:A	A:A	A:A	A:A	G:G	A:A	A:G	A:A	A:A	A:A	A:G	?	A:A	A:A	A:G	A:A	A:A	A:A	A:G	A:A	A:A	A:A	A:A	A:A	?	A:A	A:G	A:A	?	A:A	?	G:G	A:A	G:G	A:A	?	A:A	A:A	A:A	A:G
Monomorphic	isotig29112_1343	T:T	T:T	T:T	T:T	T:T	T:T	T:T	T:T	T:T	T:T	T:T	T:T	T:T	T:T	T:T	T:T	T:T	T:T	T:T	T:T	T:T	T:T	T:T	T:T	T:T	T:T	T:T	T:T	T:T	T:T	T:T	T:T	T:T	T:T	T:T	T:T	T:T	T:T	?	T:T	T:T	T:T	T:T	T:T	T:T	T:T	T:T	T:T
Missing data >5%	isotig29120_2137	G:T	G:G	G:T	G:T	T:T	G:T	T:T	G:G	G:T	G:T	T:T	?	T:T	G:T	G:G	T:T	?	G:G	G:T	G:G	G:T	G:T	G:G	G:G	G:T	G:G	G:G	G:G	G:T	G:T	G:G	G:G	G:T	G:T	G:T	?	G:T	G:T	?	T:T	G:T	G:G	T:T	T:T	G:T	G:G	G:T	G:T
Minor allele frequency <5%	isotig29123_1503	A:A	A:A	A:A	A:A	?	A:A	?	A:A	A:A	A:A	A:A	A:A	A:A	A:A	A:A	A:A	A:A	A:A	A:A	A:A	A:A	A:A	A:A	A:A	A:A	G:G	A:A	A:A	A:A	A:A	A:A	A:A	G:G	A:A	A:A	A:A	A:A	A:A	A:A	A:A	A:A	A:A	A:A	A:A	A:A	A:A	A:A	A:A
	isotig29129_386	T:T	T:T	C:T	C:C	C:C	T:T	C:C	T:T	C:T	T:T	T:T	C:T	C:T	T:T	T:T	C:C	T:T	T:T	C:C	C:C	T:T	?	C:T	C:T	C:C	T:T	C:C	T:T	C:C	C:C	C:C	T:T	C:C	C:C	C:T	C:T	T:T	C:C	T:T	C:C	C:T	C:C	C:T	C:C	T:T	C:T	C:C	C:C
	isotig29139_1024	G:G	G:G	A:A	A:A	G:G	A:G	G:G	A:A	A:G	A:G	G:G	G:G	A:G	G:G	G:G	G:G	A:G	A:G	G:G	G:G	A:A	A:G	A:G	?	A:A	A:A	G:G	A:G	G:G	A:G	A:G	G:G	G:G	A:A	A:G	A:G	G:G	G:G	A:A	A:G	A:A	G:G	A:G	G:G	G:G	A:G	A:G	G:G
	isotig29145_2296	C:G	C:C	C:C	C:C	C:C	G:G	C:C	C:C	C:G	C:C	G:G	C:G	C:C	C:G	C:C	C:C	C:C	C:C	C:C	C:C	C:G	C:C	C:G	C:C	C:C	C:C	C:C	C:C	C:C	C:C	C:C	C:C	C:C	C:C	C:C	G:G	C:C	C:C	C:C	C:C	C:C	C:G	C:C	C:C	C:G	C:C	C:C	C:G
	isotig29154_1644	G:T	G:G	G:G	G:G	G:T	G:G	G:T	G:G	G:G	G:G	G:G	G:G	G:G	G:G	G:G	G:G	G:G	G:G	G:G	G:G	G:G	G:G	G:G	G:G	G:G	T:T	G:G	G:G	G:G	G:G	G:G	G:G	G:G	G:G	G:G	G:G	G:G	G:G	G:G	G:G	G:G	G:G	G:G	G:T	G:G	G:T	G:G	G:G
	isotig29157_1006	A:A	A:A	G:G	G:G	G:G	G:G	G:G	G:G	?	A:G	G:G	A:G	G:G	A:G	A:G	A:G	G:G	G:G	A:G	G:G	A:A	A:G	A:G	A:A	A:G	A:A	G:G	A:A	G:G	G:G	G:G	G:G	A:G	A:G	G:G	G:G	A:G	G:G	A:A	A:G	A:A	G:G	A:G	A:G	G:G	G:G	A:G	G:G
	isotig29160_682	G:G	G:G	G:G	A:G	G:G	G:G	G:G	G:G	A:G	G:G	G:G	G:G	G:G	G:G	G:G	G:G	G:G	G:G	G:G	G:G	G:G	G:G	G:G	G:G	A:G	G:G	G:G	G:G	G:G	A:A	G:G	G:G	G:G	G:G	G:G	G:G	G:G	G:G	G:G	G:G	G:G	G:G	G:G	G:G	G:G	G:G	G:G	G:G
	isotig29163_2080	A:G	A:A	A:A	G:G	A:A	G:G	A:A	G:G	G:G	A:A	G:G	A:G	A:G	A:G	A:G	G:G	G:G	A:G	G:G	A:G	A:A	?	G:G	A:G	G:G	A:A	G:G	G:G	A:A	A:A	A:G	G:G	A:G	A:A	A:G	A:A	A:G	G:G	G:G	A:G	G:G	G:G	A:G	A:G	A:A	A:G	G:G	G:G
	isotig29167_1843	T:T	T:T	C:T	T:T	C:T	T:T	C:C	T:T	T:T	C:T	T:T	C:C	T:T	C:T	T:T	T:T	C:C	C:T	C:T	C:T	C:C	?	C:T	T:T	T:T	T:T	C:C	T:T	C:T	T:T	T:T	C:T	C:T	T:T	C:C	C:T	T:T	?	C:C	T:T	T:T	T:T	T:T	?	T:T	C:T	T:T	C:C
	isotig29175_343	C:C	C:C	C:C	C:C	T:T	C:C	C:C	C:C	?	C:C	C:C	C:C	T:T	C:T	C:C	C:C	C:C	C:T	C:C	C:C	C:C	C:T	C:T	T:T	C:C	T:T	C:C	C:C	C:T	C:T	C:C	C:C	C:C	C:C	C:C	C:C	C:C	C:T	C:C	C:C	C:C	C:T	C:T	C:C	C:C	?	C:C	C:C
	isotig29185_1241	A:A	A:A	A:G	A:G	A:A	A:A	A:G	A:A	A:G	A:G	G:G	A:A	A:A	A:A	A:G	A:A	A:A	A:A	A:G	A:G	A:A	A:A	A:A	A:A	A:G	A:A	A:A	A:A	A:A	A:A	?	A:A	A:A	A:A	A:A	A:A	A:A	A:G	G:G	A:A	A:A	A:G	A:A	A:G	G:G	A:A	A:A	A:G
	isotig29186_1830	G:G	G:G	G:G	G:G	G:G	A:G	A:G	G:G	G:G	A:A	A:A	G:G	A:G	A:G	G:G	G:G	A:A	G:G	A:A	A:G	A:G	G:G	A:A	G:G	G:G	G:G	A:G	G:G	G:G	A:G	G:G	G:G	G:G	G:G	G:G	A:G	G:G	G:G	G:G	G:G	A:G	G:G	A:A	G:G	A:G	G:G	G:G	G:G
	isotig29209_2397	C:T	T:T	T:T	C:C	C:T	C:T	T:T	C:T	C:T	C:T	C:C	T:T	C:T	C:T	T:T	C:T	T:T	C:C	C:T	T:T	C:T	T:T	T:T	T:T	T:T	C:C	C:T	C:C	C:T	T:T	C:C	T:T	C:T	T:T	T:T	C:C	T:T	?	C:C	T:T	C:T	C:C	C:T	C:T	?	T:T	C:T	C:T
Monomorphic	isotig29222_1462	A:G	A:G	A:G	A:G	A:G	A:G	A:G	A:G	A:G	A:G	A:G	A:G	?	A:G	A:G	A:G	A:G	A:G	A:G	A:G	A:G	A:G	A:G	A:G	A:G	A:G	A:G	A:G	A:G	A:G	A:G	A:G	A:G	A:G	A:G	A:G	A:G	A:G	A:A	A:G	A:G	A:G	A:G	A:G	A:G	A:G	A:G	A:G
	isotig29242_1264	C:T	T:T	C:T	C:T	T:T	C:T	T:T	T:T	C:C	C:C	T:T	C:T	T:T	C:T	C:C	C:T	T:T	C:T	T:T	C:C	C:T	C:C	C:T	C:C	C:C	C:C	C:T	C:C	C:T	C:C	C:T	T:T	C:T	T:T	C:T	C:T	C:T	C:T	T:T	T:T	C:C	C:T	C:T	C:T	T:T	C:T	C:C	T:T
	isotig29243_653	C:T	T:T	C:C	C:C	T:T	C:C	C:C	C:C	T:T	C:T	T:T	T:T	C:C	C:T	C:T	C:C	C:C	C:T	C:C	C:C	C:T	?	C:T	T:T	T:T	T:T	C:C	C:C	T:T	C:C	C:T	C:C	C:C	C:C	C:C	?	T:T	T:T	T:T	C:T	C:C	C:T	C:T	C:C	C:C	T:T	C:C	C:T
	isotig29251_1141	T:T	T:T	T:T	T:T	C:T	T:T	T:T	C:T	C:C	T:T	T:T	C:T	T:T	T:T	C:T	T:T	T:T	T:T	T:T	T:T	T:T	C:T	C:C	T:T	C:C	T:T	T:T	C:T	C:T	C:T	C:C	T:T	T:T	T:T	C:C	T:T	T:T	T:T	T:T	T:T	T:T	C:T	C:T	T:T	C:T	T:T	T:T	?
	isotig29256_196	A:A	A:A	A:A	A:A	A:A	A:A	A:A	?	A:A	A:A	A:A	A:G	A:A	A:G	A:A	A:G	A:A	A:A	A:A	A:A	A:A	A:A	A:A	A:G	A:A	G:G	A:A	A:A	A:A	A:A	A:A	A:A	A:A	A:A	A:A	A:A	A:A	A:A	A:A	G:G	A:G	A:A	A:A	A:A	A:A	A:A	A:A	A:A
	isotig29264_2200	A:A	A:A	A:A	A:A	A:A	A:A	A:A	A:G	A:A	A:A	A:A	A:A	A:A	A:A	A:A	A:A	A:A	A:A	A:G	A:A	A:A	A:A	A:A	A:A	A:A	A:A	A:A	A:A	A:A	A:G	A:A	A:A	A:A	A:A	A:A	A:A	A:A	?	A:A	A:G	A:G	A:G	A:A	A:G	A:A	A:A	A:A	A:A
	isotig29282_688	?	T:T	C:T	C:C	T:T	T:T	C:T	T:T	C:T	T:T	C:T	T:T	T:T	T:T	?	C:T	C:T	C:T	?	C:T	T:T	C:C	C:C	T:T	C:T	C:C	T:T	C:C	T:T	C:C	C:C	T:T	T:T	C:C	T:T	C:T	T:T	?	C:C	T:T	C:C	C:C	C:T	T:T	C:T	C:T	T:T	C:C
	isotig29284_408	C:C	?	C:T	C:C	T:T	C:C	C:C	C:C	T:T	C:C	C:C	C:T	C:C	C:T	C:C	C:C	C:C	C:C	C:C	C:C	C:C	C:C	C:T	C:C	T:T	C:C	C:C	C:C	T:T	C:C	C:C	C:C	C:C	C:C	T:T	C:C	C:C	?	T:T	C:C	C:C	C:C	C:T	C:C	C:C	C:T	C:C	C:T
	isotig29288_788	G:G	G:G	A:A	G:G	A:A	A:G	A:G	A:A	?	G:G	G:G	G:G	A:A	A:A	A:A	A:G	G:G	G:G	G:G	G:G	G:G	A:G	G:G	G:G	A:A	A:A	G:G	G:G	G:G	A:G	G:G	A:G	A:G	G:G	?	G:G	G:G	A:G	A:A	G:G	G:G	A:G	A:G	G:G	G:G	G:G	G:G	A:G
	isotig29293_1435	A:A	A:A	A:A	A:A	A:A	A:T	A:A	A:A	A:T	A:A	A:A	T:T	A:A	A:A	A:A	A:A	A:A	A:A	A:A	A:A	A:A	A:T	T:T	A:A	A:T	T:T	A:T	A:A	A:T	T:T	A:T	A:T	A:T	A:A	A:T	A:A	A:T	T:T	T:T	A:T	A:A	T:T	A:T	A:T	A:A	A:T	A:A	A:T
	isotig29299_806	A:A	A:C	C:C	C:C	A:C	A:C	A:C	C:C	C:C	A:A	A:A	A:C	A:C	A:C	A:C	C:C	A:A	A:C	A:A	C:C	A:C	A:C	C:C	A:C	A:C	C:C	A:A	A:A	A:C	C:C	C:C	A:C	A:A	A:A	A:A	A:C	A:A	?	A:A	A:C	A:A	A:C	A:A	C:C	C:C	A:A	C:C	A:A
	isotig29311_564	T:T	C:C	T:T	T:T	T:T	T:T	T:T	T:T	T:T	T:T	T:T	T:T	T:T	T:T	C:T	T:T	T:T	T:T	T:T	T:T	T:T	T:T	T:T	C:C	T:T	T:T	T:T	T:T	T:T	T:T	T:T	T:T	T:T	T:T	T:T	T:T	T:T	T:T	T:T	T:T	T:T	T:T	T:T	C:T	T:T	T:T	T:T	T:T
	isotig29325_1666	A:A	A:A	A:A	A:A	A:A	A:A	A:A	A:A	A:A	A:A	A:A	A:G	A:A	A:A	A:A	A:A	A:A	A:A	A:A	A:A	A:A	A:A	A:A	A:A	A:A	A:A	A:A	A:A	A:A	G:G	A:A	A:A	A:G	A:A	A:A	A:A	A:A	A:A	?	A:A	A:A	A:A	A:G	A:A	A:A	A:A	A:A	A:A
Missing data >5%	isotig29331_101	C:C	C:C	C:C	C:C	C:T	C:C	C:C	C:C	T:T	C:C	C:C	T:T	C:T	T:T	C:C	C:C	C:C	C:C	C:T	C:C	C:C	T:T	?	C:C	C:T	C:C	C:C	T:T	T:T	C:T	C:T	C:C	C:T	C:C	C:C	C:C	C:C	C:C	?	C:T	C:T	T:T	C:C	C:C	C:C	C:C	?	C:C
	isotig29353_406	C:T	T:T	T:T	T:T	C:T	C:T	T:T	T:T	T:T	T:T	T:T	C:T	T:T	T:T	T:T	C:T	T:T	C:T	C:T	C:T	T:T	?	T:T	T:T	T:T	C:C	C:C	C:T	T:T	T:T	T:T	C:C	T:T	T:T	T:T	T:T	T:T	T:T	T:T	T:T	C:T	C:T	T:T	T:T	C:T	C:C	C:T	?
	isotig29358_812	G:G	G:G	A:A	A:A	A:A	G:G	A:A	A:G	A:A	G:G	A:A	A:G	A:A	G:G	A:G	A:G	G:G	G:G	A:G	A:G	G:G	?	A:A	A:G	A:G	A:A	A:G	A:G	A:G	A:G	G:G	A:G	G:G	G:G	A:G	A:A	A:A	A:G	?	A:A	A:A	G:G	A:A	A:A	A:G	A:G	G:G	A:A
	isotig29415_721	C:T	T:T	C:C	C:C	C:T	C:T	C:T	C:T	C:T	T:T	T:T	C:C	C:T	T:T	T:T	C:T	T:T	C:C	C:C	T:T	C:C	C:T	T:T	C:T	C:C	C:C	T:T	C:C	C:T	C:C	C:C	T:T	T:T	T:T	C:C	T:T	C:C	C:T	C:C	T:T	T:T	C:T	C:T	C:C	T:T	?	C:C	T:T
	isotig29442_1107	C:C	C:C	C:T	C:T	C:C	C:C	C:C	C:C	C:C	C:C	C:C	C:C	C:C	C:C	C:C	C:C	C:C	C:T	T:T	C:C	C:C	C:C	C:C	C:T	C:C	C:C	C:C	C:C	C:C	T:T	C:C	C:C	C:C	T:T	C:C	C:C	C:C	C:T	T:T	C:C	C:C	C:C	C:C	C:C	C:C	C:T	C:C	C:C
	isotig29455_1102	A:A	A:A	A:G	A:A	A:A	A:G	A:A	A:A	A:A	G:G	G:G	A:A	A:A	A:A	A:A	A:A	G:G	G:G	A:G	A:G	G:G	A:A	A:A	G:G	A:A	A:A	A:G	A:G	A:G	A:A	A:A	A:G	A:A	A:A	A:G	A:G	A:A	A:A	?	A:A	G:G	A:A	A:A	A:G	G:G	A:G	A:G	A:A
	isotig29460_868	C:T	C:C	C:T	C:C	T:T	T:T	T:T	C:C	T:T	T:T	C:C	T:T	C:T	C:T	T:T	T:T	C:C	C:T	C:T	C:T	C:T	T:T	C:T	T:T	T:T	T:T	T:T	C:T	C:T	T:T	C:T	C:T	T:T	T:T	T:T	C:C	T:T	C:T	T:T	T:T	C:C	?	C:C	T:T	C:T	C:C	T:T	T:T
	isotig29462_1710	G:G	G:G	G:G	G:G	G:G	C:C	C:G	G:G	G:G	G:G	C:C	G:G	G:G	G:G	G:G	G:G	C:G	C:C	C:G	G:G	C:G	G:G	G:G	G:G	G:G	G:G	C:G	C:G	G:G	G:G	G:G	?	G:G	G:G	C:G	C:G	G:G	G:G	G:G	G:G	C:G	G:G	G:G	G:G	C:C	G:G	G:G	G:G
	isotig29465_759	G:G	G:G	G:G	G:G	A:G	G:G	A:G	A:G	G:G	A:G	G:G	G:G	G:G	G:G	G:G	A:G	G:G	G:G	A:G	A:A	G:G	A:G	G:G	A:G	G:G	G:G	G:G	G:G	G:G	A:A	A:A	G:G	G:G	G:G	G:G	G:G	A:G	A:G	G:G	G:G	A:G	A:A	G:G	A:G	G:G	A:G	G:G	A:G
	isotig29491_511	A:G	G:G	A:G	G:G	A:G	G:G	G:G	A:G	G:G	G:G	G:G	G:G	G:G	G:G	G:G	G:G	A:G	G:G	G:G	G:G	G:G	A:G	G:G	G:G	A:G	G:G	G:G	G:G	G:G	G:G	A:A	G:G	G:G	G:G	G:G	G:G	G:G	G:G	G:G	G:G	G:G	G:G	G:G	G:G	A:G	A:G	G:G	G:G
	isotig29498_578	A:G	A:G	G:G	G:G	A:G	A:G	G:G	A:A	G:G	G:G	G:G	G:G	G:G	G:G	G:G	G:G	A:A	G:G	G:G	G:G	G:G	?	G:G	G:G	G:G	G:G	G:G	A:G	A:G	G:G	G:G	A:G	G:G	A:G	G:G	G:G	G:G	G:G	G:G	G:G	A:G	G:G	G:G	G:G	G:G	G:G	A:A	A:G
Missing data >5%	isotig29499_769	T:T	T:T	T:T	?	?	T:T	T:T	T:T	T:T	T:T	?	T:T	?	?	T:T	T:T	T:T	T:T	T:T	T:T	T:T	?	?	T:T	?	?	T:T	T:T	T:T	T:T	?	T:T	T:T	T:T	T:T	?	T:T	T:T	?	T:T	T:T	T:T	?	?	T:T	T:T	?	?
	isotig29530_152	A:A	A:A	A:A	A:G	A:G	A:A	A:G	A:A	A:G	A:G	A:A	A:A	A:G	G:G	A:A	A:A	A:A	A:A	A:G	A:A	G:G	A:A	A:A	A:A	A:A	A:A	A:A	A:A	A:A	A:G	A:A	A:A	A:G	A:G	A:G	A:G	A:A	A:A	A:A	A:A	A:G	A:G	G:G	A:G	A:G	A:A	A:G	A:A
	isotig29531_1033	C:C	C:C	C:C	C:C	C:T	C:C	C:T	C:C	C:T	C:C	?	T:T	C:T	T:T	C:T	C:C	C:T	C:C	C:C	C:C	C:C	?	C:C	C:C	C:C	C:C	C:C	C:C	C:C	C:C	T:T	T:T	C:C	C:T	C:C	C:C	C:C	?	C:C	C:T	C:C	C:C	C:T	C:C	C:C	C:T	C:T	C:C
	isotig29570_2011	C:C	C:C	C:C	C:T	C:T	C:C	C:C	C:C	C:C	C:C	C:C	C:C	C:C	C:C	C:C	C:C	C:C	C:T	C:C	C:C	C:C	C:C	C:C	C:T	C:C	C:C	C:C	C:C	C:C	C:C	C:C	C:T	C:C	C:C	C:C	C:T	C:C	C:C	C:C	C:C	C:C	C:T	C:C	C:C	C:C	C:C	C:C	C:C
	isotig29590_1187	A:G	G:G	G:G	A:G	A:A	A:G	A:A	G:G	A:G	G:G	A:A	A:A	G:G	A:G	A:A	G:G	A:A	A:A	A:G	A:A	G:G	A:A	A:G	A:G	G:G	G:G	A:A	A:G	A:A	A:G	A:A	G:G	A:G	G:G	A:G	G:G	A:A	A:A	A:A	G:G	A:A	G:G	G:G	G:G	?	G:G	A:A	A:G
	isotig29592_700	G:G	G:G	T:T	G:G	G:T	T:T	T:T	G:G	G:T	G:T	T:T	T:T	G:T	G:G	T:T	G:G	T:T	T:T	G:T	G:T	T:T	G:T	G:T	G:T	T:T	T:T	T:T	T:T	G:T	T:T	G:T	G:T	T:T	T:T	G:T	T:T	G:T	T:T	T:T	G:T	T:T	T:T	T:T	G:G	T:T	T:T	G:T	T:T
	isotig29596_283	A:G	G:G	A:A	A:A	A:G	A:A	A:A	A:G	A:A	A:G	A:A	A:G	A:G	A:G	A:A	A:G	G:G	A:A	A:G	A:A	?	A:G	G:G	A:A	A:G	A:A	A:A	A:G	A:G	A:G	A:G	A:A	A:A	A:A	A:A	A:G	A:A	G:G	G:G	A:A	A:A	A:G	G:G	G:G	A:A	A:A	A:G	A:A
	isotig29598_452	G:G	G:G	A:G	A:G	G:G	G:G	A:G	G:G	G:G	G:G	G:G	G:G	G:G	G:G	G:G	G:G	A:G	G:G	A:G	A:G	G:G	?	G:G	G:G	A:G	G:G	A:G	G:G	G:G	G:G	G:G	G:G	G:G	G:G	G:G	G:G	G:G	G:G	?	G:G	G:G	A:G	G:G	A:G	G:G	G:G	G:G	G:G
	isotig29603_232	A:A	A:A	A:A	T:T	A:A	T:T	A:A	A:A	A:A	A:A	A:A	A:A	?	A:A	A:A	A:A	A:A	A:A	A:A	A:A	A:A	A:A	A:A	A:A	A:A	A:A	A:A	A:A	A:A	A:A	A:A	A:A	A:A	A:T	T:T	A:A	A:A	A:A	T:T	A:A	A:A	A:A	A:A	A:A	?	A:A	?	A:A
	isotig29609_387	T:T	T:T	T:T	T:T	A:T	T:T	T:T	T:T	?	T:T	A:T	A:T	T:T	T:T	A:A	A:T	T:T	T:T	T:T	T:T	T:T	?	A:T	T:T	T:T	T:T	T:T	T:T	T:T	T:T	A:T	T:T	T:T	T:T	A:A	T:T	T:T	T:T	T:T	T:T	T:T	T:T	T:T	T:T	T:T	T:T	T:T	T:T
	isotig29611_2140	C:C	C:C	C:C	A:A	A:C	A:A	C:C	A:A	C:C	A:A	A:A	C:C	A:C	C:C	A:C	C:C	A:A	A:C	A:A	C:C	A:C	A:C	A:C	C:C	C:C	A:A	A:C	A:A	C:C	C:C	A:C	A:C	C:C	A:C	A:A	A:A	A:C	?	C:C	C:C	A:A	C:C	A:C	C:C	A:A	C:C	A:A	A:A
	isotig29615_1273	C:T	T:T	C:T	C:C	C:C	C:C	C:C	C:C	C:C	C:C	C:C	C:C	C:T	C:C	C:C	C:C	T:T	C:C	T:T	C:C	C:C	C:C	C:T	C:T	?	C:C	T:T	C:C	C:C	T:T	C:C	C:C	C:C	T:T	C:C	C:T	C:C	C:C	C:C	C:T	C:T	C:C	C:T	C:C	C:C	C:C	T:T	C:C
	isotig29661_1491	C:T	C:C	C:T	T:T	T:T	C:C	C:T	C:C	C:T	C:C	T:T	C:T	T:T	T:T	C:C	C:T	C:C	C:T	C:T	C:C	C:T	C:T	T:T	C:C	T:T	T:T	C:T	C:C	C:T	C:C	T:T	C:T	C:T	C:T	C:C	C:C	C:C	?	T:T	C:T	C:C	C:T	T:T	T:T	C:C	C:T	T:T	T:T
	isotig29669_832	A:G	A:A	A:A	A:G	A:A	A:A	A:G	A:A	A:G	A:A	A:A	A:A	A:A	A:A	G:G	G:G	A:A	A:A	A:G	A:A	A:A	?	A:G	A:A	A:A	G:G	A:G	G:G	A:A	A:A	A:A	G:G	A:G	A:A	A:A	A:A	G:G	G:G	G:G	A:A	A:A	A:G	A:G	G:G	A:G	A:G	A:G	A:A
	isotig29680_142	T:T	T:T	T:T	T:T	A:A	A:T	T:T	T:T	?	A:A	A:A	T:T	T:T	T:T	A:T	T:T	T:T	A:A	A:A	A:T	A:T	?	A:T	T:T	A:T	A:A	T:T	A:T	T:T	T:T	A:T	A:T	A:A	A:A	A:T	T:T	T:T	T:T	T:T	T:T	T:T	T:T	A:T	A:A	T:T	A:A	T:T	A:A
	isotig29703_1814	T:T	C:C	C:C	C:T	C:C	C:T	C:T	C:C	C:T	C:T	C:C	C:C	C:C	C:C	C:C	T:T	C:C	C:C	C:T	C:T	T:T	?	C:C	C:C	C:C	C:C	C:C	T:T	T:T	C:T	C:T	T:T	C:T	C:C	C:T	C:C	C:T	?	C:C	C:C	C:T	C:T	C:T	C:C	T:T	C:C	C:T	C:C
	isotig29705_881	A:A	A:A	G:G	A:G	A:A	A:G	A:A	A:G	A:A	G:G	A:A	A:G	A:A	A:A	A:A	A:A	A:A	A:G	G:G	G:G	A:A	A:A	A:A	A:A	A:G	A:G	A:A	A:A	A:A	A:G	A:A	A:G	A:A	G:G	A:A	A:G	A:A	A:A	A:A	A:A	A:A	A:A	G:G	A:G	A:A	A:A	A:A	A:A
	isotig29710_1227	C:T	T:T	C:C	C:C	C:C	C:T	C:T	C:C	C:T	C:C	C:C	C:C	C:T	C:T	C:C	C:T	C:T	C:C	C:C	T:T	C:C	C:C	C:T	T:T	C:T	T:T	C:T	C:C	C:T	T:T	C:T	C:T	C:T	C:T	C:T	?	C:C	C:C	?	C:C	C:T	C:C	C:T	C:C	C:T	C:C	C:C	C:C
	isotig29719_588	C:C	C:C	C:C	C:C	C:C	C:C	C:G	C:C	C:G	C:C	G:G	C:C	C:G	C:C	C:G	C:G	C:C	C:G	G:G	C:G	C:C	?	C:C	C:C	C:C	C:C	C:C	C:G	C:C	C:G	C:C	C:C	C:G	G:G	C:C	C:C	C:C	C:G	C:C	C:C	C:C	C:G	C:C	C:G	C:C	C:G	C:G	C:C
	isotig29728_1131	G:G	G:G	G:G	G:G	G:G	G:G	A:G	G:G	G:G	G:G	G:G	G:G	A:A	G:G	A:G	G:G	G:G	G:G	G:G	G:G	A:A	G:G	A:G	A:G	G:G	G:G	G:G	G:G	A:G	G:G	G:G	G:G	G:G	G:G	G:G	G:G	A:A	G:G	G:G	G:G	G:G	G:G	G:G	G:G	G:G	G:G	G:G	G:G
	isotig29758_424	T:T	T:T	T:T	T:T	T:T	C:T	T:T	C:T	C:T	T:T	T:T	T:T	C:T	T:T	C:T	T:T	T:T	T:T	T:T	C:T	T:T	T:T	T:T	C:T	T:T	T:T	T:T	T:T	C:T	T:T	T:T	T:T	T:T	T:T	T:T	T:T	T:T	T:T	?	T:T	T:T	T:T	T:T	T:T	T:T	C:T	T:T	C:T
	isotig29763_1910	C:T	C:C	T:T	C:C	C:T	C:C	C:T	C:C	C:C	C:T	C:C	C:C	T:T	C:C	C:C	C:C	C:T	?	C:C	C:T	C:C	C:T	C:C	C:T	T:T	T:T	C:C	C:C	C:T	C:T	C:T	C:T	C:T	C:C	C:C	C:C	C:T	C:C	?	T:T	C:C	C:C	C:T	C:T	C:C	C:T	C:C	C:T
	isotig29778_1617	C:G	C:C	C:C	C:G	C:G	C:C	C:G	C:G	C:G	C:G	C:C	C:G	C:C	C:C	C:G	C:G	G:G	C:C	G:G	G:G	G:G	C:G	G:G	G:G	G:G	G:G	G:G	C:C	C:G	C:G	C:G	C:C	?	C:C	G:G	C:C	C:G	C:G	C:C	C:G	C:G	C:C	C:G	C:G	C:C	C:G	C:C	C:C
	isotig29784_1838	C:T	C:C	C:T	C:T	C:C	C:C	C:C	C:C	C:C	C:C	C:C	C:C	C:C	C:C	C:C	C:T	C:C	C:C	C:C	C:T	C:C	C:C	C:T	C:T	C:C	T:T	C:T	C:C	C:C	T:T	C:C	C:T	C:C	C:C	C:C	C:C	C:C	C:C	?	C:C	C:C	C:C	C:T	C:C	C:C	C:C	C:C	T:T
	isotig29785_1751	C:C	C:C	C:T	C:C	C:C	C:T	C:T	C:T	C:C	C:C	C:C	C:T	C:C	C:C	C:C	C:C	C:C	C:C	C:C	C:T	C:C	C:C	C:C	C:C	C:T	C:C	C:C	C:C	C:C	C:C	T:T	C:C	C:T	C:C	C:T	C:C	T:T	?	T:T	C:C	C:C	C:C	C:C	C:C	C:C	C:C	C:T	C:T
	isotig29818_190	G:G	A:A	G:G	G:G	A:G	G:G	G:G	G:G	G:G	G:G	A:A	A:G	G:G	A:G	G:G	G:G	G:G	A:G	G:G	G:G	G:G	?	A:G	G:G	G:G	G:G	G:G	A:G	A:G	A:A	A:G	A:G	G:G	G:G	G:G	A:A	G:G	A:G	A:A	G:G	G:G	G:G	G:G	G:G	A:G	G:G	A:G	A:G
	isotig29825_1676	C:C	C:C	G:G	G:G	C:G	G:G	G:G	G:G	C:G	G:G	G:G	C:C	G:G	G:G	G:G	G:G	G:G	G:G	G:G	G:G	G:G	C:G	C:G	C:G	G:G	G:G	G:G	G:G	G:G	G:G	C:G	G:G	G:G	G:G	G:G	G:G	G:G	G:G	?	G:G	G:G	G:G	C:G	C:G	C:G	C:G	C:G	G:G
Missing data >5%	isotig29830_438	T:T	A:A	A:A	A:A	T:T	A:T	A:A	?	A:T	A:A	A:A	A:A	A:T	T:T	A:A	A:T	T:T	A:A	A:A	A:A	T:T	A:A	A:A	T:T	A:A	A:A	A:A	A:A	T:T	A:A	A:T	T:T	T:T	A:A	A:A	A:T	A:A	?	A:A	A:A	T:T	A:T	T:T	A:A	T:T	A:T	?	T:T
	isotig29850_318	A:A	A:A	A:A	A:A	A:A	A:G	A:A	A:A	A:A	A:G	A:A	A:A	A:A	A:A	A:A	A:A	A:G	A:A	A:G	A:A	A:A	A:A	A:A	A:A	A:A	A:A	A:G	G:G	A:A	A:A	A:A	A:A	A:G	A:A	A:G	G:G	A:A	A:A	A:A	A:A	A:A	A:A	A:A	A:A	G:G	A:G	A:A	A:A
	isotig29854_973	C:C	T:T	C:T	C:C	C:T	C:C	C:C	C:T	C:C	C:C	C:C	C:T	C:C	C:C	T:T	C:T	C:C	C:T	C:T	C:C	C:C	?	C:C	T:T	C:T	T:T	C:C	C:T	C:T	T:T	C:T	C:T	T:T	C:C	T:T	T:T	C:C	C:T	?	C:T	C:T	C:T	T:T	C:T	C:T	C:T	C:C	C:T
	isotig29864_187	C:C	C:C	C:C	C:C	C:C	C:C	C:C	C:C	C:C	C:C	?	C:C	C:C	C:T	C:C	C:C	C:C	C:C	C:T	C:T	C:C	C:C	C:T	?	C:C	C:C	C:C	C:T	C:C	T:T	C:C	C:C	C:C	C:C	C:C	C:C	C:C	C:C	C:C	C:C	C:C	C:C	C:T	C:C	C:C	C:C	C:C	C:C
	isotig29913_1032	A:A	A:A	A:A	A:A	A:G	G:G	A:G	A:A	A:A	A:G	G:G	A:A	A:G	A:A	A:A	A:A	A:A	A:A	A:A	A:A	A:G	?	A:A	A:A	A:A	G:G	G:G	G:G	A:A	A:A	A:A	A:A	A:G	?	A:A	A:G	A:A	?	G:G	A:A	?	A:A	A:G	A:A	A:G	A:A	A:G	A:G
Missing data >5%	isotig29923_361	A:G	G:G	A:G	A:G	?	?	G:G	G:G	G:G	A:A	A:A	G:G	G:G	G:G	G:G	G:G	A:A	A:G	A:A	A:A	A:A	G:G	G:G	A:G	G:G	G:G	A:A	?	A:G	?	G:G	G:G	G:G	A:A	A:A	A:A	G:G	G:G	?	G:G	A:A	G:G	A:G	A:G	A:A	A:G	G:G	A:G
	isotig29959_1630	G:G	A:A	G:G	A:G	A:A	G:G	A:A	A:G	A:A	A:A	G:G	A:A	A:A	A:A	A:A	A:A	A:G	A:A	A:G	A:A	A:A	A:A	A:G	A:A	A:A	A:A	A:A	G:G	A:A	A:G	A:A	A:A	?	G:G	A:A	A:G	A:A	A:G	A:A	A:A	A:G	A:A	A:A	A:G	A:G	A:G	A:G	A:A
	isotig29963_1062	A:T	A:A	T:T	A:T	A:T	A:T	A:T	A:T	A:T	T:T	A:A	T:T	T:T	A:A	A:A	A:A	T:T	T:T	A:T	A:T	T:T	?	A:T	T:T	?	A:A	A:T	A:T	?	A:T	A:T	T:T	A:A	T:T	T:T	A:T	A:T	T:T	T:T	A:A	A:T	T:T	A:A	A:T	A:A	A:A	A:T	T:T
	isotig29986_1084	C:T	C:T	C:C	C:T	C:C	C:T	T:T	C:T	C:C	C:T	C:C	C:C	T:T	C:T	C:C	C:C	C:T	C:T	C:T	T:T	T:T	?	T:T	C:C	T:T	T:T	T:T	T:T	C:C	C:C	C:T	T:T	C:C	T:T	C:T	T:T	C:T	C:T	C:C	C:C	C:T	C:C	C:C	C:T	?	T:T	C:T	T:T
	isotig29989_644	A:G	A:A	G:G	A:A	?	?	?	A:A	A:A	A:A	G:G	A:G	A:G	A:G	A:A	A:G	A:G	A:A	A:A	A:A	A:A	A:G	G:G	A:A	A:A	A:A	A:G	A:A	A:G	A:A	A:G	A:A	A:A	G:G	G:G	A:A	G:G	A:A	A:G	G:G	G:G	A:G	A:G	G:G	A:G	A:A	A:G	A:G
	isotig30019_1639	A:G	G:G	G:G	G:G	G:G	G:G	A:G	G:G	A:G	A:G	G:G	A:A	G:G	G:G	A:G	G:G	A:G	G:G	A:G	A:A	G:G	G:G	G:G	G:G	G:G	A:G	G:G	G:G	?	G:G	A:A	G:G	G:G	A:A	A:G	G:G	A:G	A:G	A:A	G:G	G:G	G:G	A:A	G:G	G:G	G:G	A:G	A:G
	isotig30020_476	G:G	G:G	G:G	A:G	G:G	A:A	G:G	G:G	G:G	A:G	G:G	G:G	A:G	A:G	G:G	G:G	A:G	A:G	G:G	A:G	A:G	?	A:G	G:G	G:G	G:G	A:A	A:A	G:G	A:G	G:G	A:A	G:G	G:G	A:A	A:A	G:G	?	G:G	A:G	A:G	G:G	G:G	A:A	A:G	A:G	G:G	G:G
	isotig30025_259	C:T	T:T	C:C	T:T	T:T	C:T	T:T	T:T	C:T	T:T	T:T	T:T	C:T	T:T	T:T	T:T	T:T	T:T	T:T	T:T	T:T	?	C:C	T:T	T:T	T:T	T:T	T:T	T:T	T:T	T:T	T:T	T:T	C:C	T:T	C:T	T:T	?	C:C	T:T	T:T	C:T	T:T	T:T	T:T	T:T	T:T	T:T
6 illegitimate genotypes in half-sib parent analysis	isotig30026_1731	G:T	G:G	G:G	G:G	G:T	G:G	T:T	G:G	G:T	G:G	T:T	G:T	G:G	G:T	G:T	G:T	G:G	G:G	G:T	G:G	G:G	G:T	T:T	G:T	G:T	T:T	G:G	G:G	G:T	T:T	T:T	G:G	T:T	G:G	G:G	G:G	G:G	G:T	G:G	G:T	G:T	G:T	T:T	G:T	G:G	G:T	G:T	G:G
	isotig30027_971	T:T	T:T	C:T	C:T	T:T	C:T	C:C	C:T	C:T	C:T	T:T	C:C	C:C	C:T	C:C	C:C	T:T	C:T	C:T	C:T	C:T	?	C:C	C:C	C:C	C:C	T:T	C:C	C:C	C:C	C:C	T:T	C:C	C:T	C:T	C:C	C:T	?	T:T	C:T	T:T	C:T	C:T	C:T	C:T	T:T	C:C	C:C
	isotig30046_1029	T:T	T:T	T:T	T:T	?	T:T	C:T	C:C	T:T	T:T	C:C	T:T	C:C	C:T	C:T	C:T	T:T	C:T	T:T	T:T	T:T	C:T	T:T	C:C	C:T	T:T	C:T	T:T	C:C	C:C	T:T	C:C	T:T	T:T	T:T	C:T	C:C	C:T	C:C	C:T	T:T	T:T	T:T	C:T	T:T	C:C	C:T	T:T
	isotig30047_1528	C:T	T:T	T:T	T:T	T:T	T:T	C:T	C:T	C:T	T:T	T:T	T:T	T:T	C:T	T:T	C:T	C:T	T:T	C:T	C:C	T:T	?	T:T	T:T	T:T	T:T	T:T	T:T	C:C	C:C	T:T	T:T	C:T	T:T	T:T	T:T	C:T	T:T	?	C:T	T:T	C:C	T:T	?	T:T	T:T	C:C	C:T
	isotig30061_1069	?	T:T	T:T	C:T	C:T	T:T	T:T	C:T	C:C	T:T	T:T	C:T	C:T	C:T	C:T	C:T	T:T	T:T	C:T	C:C	C:T	C:T	C:C	T:T	T:T	C:C	C:C	T:T	C:T	C:C	C:C	C:T	C:T	T:T	T:T	C:T	T:T	C:C	?	C:T	C:T	T:T	T:T	C:C	T:T	C:T	C:T	T:T
Monomorphic	isotig30097_102	C:C	C:C	C:C	C:C	C:C	C:C	C:C	C:C	C:C	C:C	?	C:C	C:C	C:C	C:C	C:C	C:C	C:C	C:C	C:C	C:C	C:C	C:C	C:C	C:C	C:C	C:C	C:C	C:C	C:C	C:C	C:C	C:C	C:C	C:C	C:C	C:C	C:C	?	C:C	C:C	C:C	C:C	C:C	C:C	C:C	C:C	C:C
	isotig30104_1291	G:G	G:G	G:G	G:G	A:G	A:A	G:G	G:G	A:G	A:A	A:A	G:G	G:G	G:G	A:A	G:G	G:G	G:G	A:A	?	A:G	G:G	A:G	G:G	A:G	A:A	G:G	G:G	A:A	A:A	G:G	G:G	G:G	G:G	A:G	A:A	G:G	G:G	?	A:G	G:G	G:G	G:G	G:G	A:A	G:G	G:G	G:G
	isotig30110_847	T:T	A:A	A:T	T:T	A:T	T:T	A:T	A:A	A:A	A:T	T:T	T:T	A:A	T:T	A:T	A:T	T:T	A:T	A:A	T:T	A:A	?	T:T	A:T	A:T	A:A	A:T	A:A	T:T	A:A	A:T	A:A	A:T	A:T	A:T	A:T	T:T	?	T:T	T:T	T:T	A:T	A:T	T:T	T:T	A:T	T:T	A:A
	isotig30151_1442	A:G	A:A	A:A	G:G	A:G	A:G	G:G	A:A	A:G	A:A	A:A	A:G	A:A	G:G	G:G	A:A	A:A	A:A	A:A	G:G	A:A	G:G	A:G	A:A	A:A	A:A	A:G	A:A	G:G	G:G	G:G	A:A	G:G	A:A	A:A	G:G	G:G	A:A	A:A	G:G	A:G	G:G	A:A	A:A	G:G	A:G	?	A:G
	isotig30163_1343	G:G	G:G	G:G	G:G	G:G	G:G	G:G	G:G	G:G	G:G	G:G	G:G	G:G	G:G	G:G	G:G	G:G	G:G	G:G	G:G	G:G	G:G	G:G	G:G	G:G	G:G	A:A	G:G	A:G	G:G	G:G	G:G	G:G	A:A	A:G	G:G	G:G	A:G	A:A	G:G	G:G	G:G	G:G	G:G	A:G	G:G	G:G	?
	isotig30179_1191	C:C	A:A	C:C	C:C	A:C	C:C	C:C	A:A	A:C	C:C	C:C	A:A	A:C	C:C	C:C	A:C	A:C	A:C	C:C	C:C	C:C	?	A:C	A:C	C:C	A:A	C:C	A:A	A:C	C:C	C:C	A:C	A:A	A:A	A:C	C:C	C:C	C:C	?	A:C	C:C	A:C	A:C	C:C	C:C	C:C	A:C	A:A
	isotig30182_1370	A:G	G:G	G:G	G:G	G:G	A:G	G:G	G:G	A:G	G:G	A:A	G:G	G:G	G:G	G:G	A:G	A:G	A:G	G:G	A:G	A:A	A:G	A:G	A:G	A:G	A:A	G:G	A:G	G:G	G:G	G:G	G:G	G:G	A:A	A:G	A:A	A:G	A:A	A:A	A:G	A:G	A:G	A:A	?	G:G	G:G	A:G	?
	isotig30185_1091	A:A	A:A	A:A	A:A	A:G	A:A	A:A	A:G	A:A	A:A	A:A	A:G	A:G	A:A	A:A	A:A	A:A	A:A	A:A	A:A	A:A	?	A:A	A:A	A:A	A:A	A:A	A:A	A:A	A:A	A:A	A:G	A:A	A:A	A:A	A:A	A:A	A:A	A:A	A:G	A:A	A:A	A:A	A:A	A:A	A:A	A:A	A:A
	isotig30190_1977	G:G	G:G	G:G	G:G	G:G	G:G	A:G	G:G	G:G	A:G	G:G	G:G	G:G	G:G	G:G	G:G	G:G	G:G	G:G	G:G	G:G	G:G	G:G	?	A:G	A:G	G:G	G:G	G:G	G:G	G:G	G:G	G:G	G:G	G:G	G:G	A:A	G:G	G:G	A:G	G:G	G:G	G:G	G:G	G:G	G:G	A:G	G:G
	isotig30197_935	A:A	G:G	A:A	A:A	A:G	A:A	A:G	A:G	G:G	A:A	A:A	A:A	A:A	G:G	A:A	A:A	A:A	A:A	A:G	A:G	A:A	A:G	A:G	A:G	A:G	A:A	A:G	A:A	A:G	A:G	A:A	G:G	A:A	A:G	A:A	A:A	G:G	G:G	A:A	G:G	A:G	G:G	A:G	G:G	A:G	A:G	A:G	A:G
	isotig30204_129	A:C	C:C	C:C	A:C	C:C	C:C	A:C	A:C	C:C	C:C	A:A	C:C	C:C	C:C	C:C	C:C	C:C	A:C	A:C	A:C	A:C	C:C	C:C	A:A	A:C	A:A	A:A	C:C	A:A	A:C	A:C	C:C	C:C	A:C	C:C	C:C	C:C	?	?	C:C	A:C	C:C	C:C	C:C	C:C	A:C	A:C	A:C
	isotig30211_687	A:G	G:G	A:A	G:G	A:G	G:G	A:G	A:G	G:G	A:G	G:G	A:G	A:G	A:G	A:G	G:G	A:G	A:A	G:G	A:G	G:G	?	G:G	A:G	G:G	A:A	A:G	G:G	A:A	G:G	G:G	G:G	G:G	G:G	G:G	G:G	A:G	A:A	A:A	G:G	G:G	A:G	A:G	A:A	G:G	A:G	A:G	A:G
Minor allele frequency <5%	isotig30222_1883	C:C	C:C	C:C	C:C	C:C	C:C	C:C	C:C	C:C	C:C	C:C	C:C	C:C	C:C	C:C	C:C	C:C	C:C	C:C	C:C	C:C	C:C	C:C	C:C	C:C	C:C	C:C	C:C	C:C	G:G	C:C	C:C	C:C	C:C	C:C	C:C	C:C	C:C	C:C	C:C	C:C	C:C	C:C	C:C	C:C	C:C	C:C	C:C
	isotig30225_1161	A:A	G:G	A:A	A:G	A:A	A:G	A:A	A:G	?	A:A	A:A	A:A	A:A	A:A	A:G	G:G	A:A	G:G	A:A	A:A	A:G	A:G	A:A	A:G	A:G	G:G	A:G	A:A	A:A	A:A	A:A	A:G	A:A	G:G	G:G	A:A	A:A	A:G	G:G	A:G	A:A	A:G	A:A	G:G	A:G	G:G	A:G	A:A
	isotig30297_1692	G:T	G:T	G:T	G:G	G:G	G:G	G:G	G:T	G:T	G:G	G:G	G:T	G:T	G:T	G:T	G:G	G:G	G:T	G:G	G:T	T:T	G:T	G:T	G:G	G:G	T:T	T:T	T:T	G:T	G:T	G:T	T:T	G:G	G:T	G:G	G:T	G:G	G:T	G:G	G:T	T:T	T:T	G:T	G:G	G:T	T:T	G:G	G:T
	isotig30300_1048	G:G	G:G	A:G	G:G	G:G	G:G	G:G	G:G	?	G:G	G:G	G:G	G:G	G:G	G:G	A:G	G:G	A:G	A:G	G:G	G:G	A:G	G:G	G:G	A:A	G:G	G:G	A:A	A:G	G:G	G:G	G:G	G:G	G:G	G:G	A:G	G:G	?	A:A	G:G	G:G	G:G	G:G	A:G	G:G	G:G	A:G	G:G
	isotig30323_747	C:C	C:T	C:C	C:T	C:T	C:C	C:T	C:C	C:C	C:C	C:C	C:T	C:T	T:T	T:T	C:T	C:C	C:T	C:C	C:C	C:C	C:T	?	C:C	T:T	T:T	C:T	C:C	C:T	C:C	C:T	T:T	C:T	C:C	T:T	C:C	C:T	T:T	?	T:T	C:T	C:T	T:T	C:T	C:T	T:T	T:T	C:T
	isotig30333_269	A:A	G:G	A:G	A:A	A:A	G:G	G:G	G:G	G:G	G:G	A:A	A:G	A:G	A:G	A:G	G:G	A:G	A:G	A:G	A:G	G:G	G:G	G:G	G:G	A:A	G:G	A:G	A:G	A:G	A:G	A:G	G:G	A:A	G:G	G:G	A:G	A:A	?	G:G	A:G	A:G	G:G	A:G	G:G	G:G	A:G	?	A:G
	isotig30344_423	T:T	T:T	T:T	G:T	G:T	T:T	G:T	G:G	G:G	T:T	T:T	G:G	G:T	G:G	G:G	T:T	T:T	G:T	T:T	T:T	T:T	G:T	T:T	T:T	G:T	G:G	T:T	T:T	G:T	T:T	G:T	G:T	G:G	G:G	G:T	T:T	G:G	G:T	T:T	G:G	T:T	T:T	G:T	T:T	T:T	G:T	G:T	T:T
	isotig30352_1460	C:G	G:G	?	G:G	C:G	C:C	C:C	C:C	C:G	C:C	C:C	C:C	C:G	C:C	C:C	C:G	C:C	C:C	C:C	G:G	C:C	C:G	G:G	C:G	C:C	C:C	C:G	C:G	C:G	C:G	C:C	C:G	C:G	C:C	C:G	C:C	C:C	C:C	?	C:C	C:G	C:C	C:G	C:G	C:C	C:G	C:C	C:G
Missing data >5%	isotig30361_1487	C:C	T:T	T:T	C:T	?	T:T	C:T	T:T	C:C	C:T	C:C	C:T	C:T	T:T	C:T	T:T	C:T	T:T	T:T	C:T	C:C	C:T	C:C	T:T	?	C:T	C:T	T:T	C:T	C:C	C:C	C:T	C:C	T:T	T:T	T:T	C:C	?	T:T	C:T	T:T	C:T	C:T	C:T	T:T	T:T	C:T	C:C
	isotig30363_1184	C:T	T:T	C:C	T:T	C:C	T:T	T:T	T:T	C:T	C:C	T:T	C:T	T:T	C:T	T:T	C:T	C:T	C:T	T:T	T:T	C:T	C:T	T:T	?	T:T	C:C	C:C	C:T	T:T	C:T	T:T	C:T	C:C	C:C	C:T	C:C	C:C	?	C:C	T:T	?	C:T	C:T	C:T	T:T	T:T	T:T	C:T
	isotig30372_1165	A:A	A:A	A:A	A:A	A:G	A:A	A:G	A:A	A:A	A:A	A:A	A:A	A:A	A:A	A:A	A:A	A:A	A:A	A:A	A:A	A:A	?	A:A	A:A	A:A	A:A	A:A	A:A	A:A	A:A	A:A	A:A	A:A	A:A	A:A	A:A	A:A	A:A	A:A	A:A	A:A	A:G	A:A	A:A	A:A	A:A	?	A:A
	isotig30393_1159	G:G	G:G	A:A	A:G	A:A	A:G	A:A	G:G	A:A	A:G	A:A	A:A	G:G	A:A	A:G	A:A	G:G	A:A	G:G	A:G	G:G	A:G	A:A	A:G	A:A	A:A	G:G	A:G	G:G	A:G	A:A	A:G	G:G	A:G	A:A	A:A	A:A	A:A	G:G	A:G	A:G	A:G	A:A	A:G	A:G	G:G	A:A	A:G
	isotig30420_839	G:G	A:A	G:G	A:G	A:G	G:G	G:G	G:G	A:G	A:G	G:G	G:G	A:A	G:G	A:G	A:G	G:G	G:G	G:G	G:G	G:G	?	G:G	G:G	A:G	A:A	G:G	G:G	A:G	A:G	A:A	G:G	A:A	G:G	G:G	G:G	A:G	G:G	G:G	A:A	G:G	A:A	A:G	G:G	G:G	G:G	?	G:G
	isotig30424_1389	C:C	C:C	C:C	C:C	C:C	C:T	C:T	C:T	C:C	C:C	C:C	C:C	C:C	C:C	C:C	C:C	C:C	C:C	C:C	C:C	C:C	C:C	C:C	C:T	C:C	C:C	C:C	C:C	C:C	C:C	C:C	C:T	C:T	C:C	C:C	C:C	C:C	C:C	?	C:C	C:C	C:C	C:C	C:C	C:C	C:C	C:C	C:C
	isotig30429_128	A:A	T:T	A:T	A:A	A:T	A:A	A:A	A:A	A:A	A:A	A:A	A:T	A:T	A:A	A:A	A:T	A:T	T:T	A:T	A:T	T:T	A:A	A:T	A:A	A:A	A:A	A:A	A:A	A:T	A:T	A:T	T:T	T:T	A:A	A:A	A:A	A:A	?	A:A	A:T	A:A	A:A	A:A	A:T	A:T	A:T	A:T	A:T
	isotig30437_499	C:C	C:C	C:C	C:C	C:C	C:C	C:C	C:C	C:C	C:C	C:C	C:C	C:C	C:C	C:C	C:T	C:C	C:T	C:C	C:C	C:C	C:T	C:C	C:C	C:C	C:C	C:C	C:C	C:C	C:C	C:C	C:C	C:T	C:C	C:C	C:C	C:C	C:C	C:C	C:C	C:C	C:C	C:C	C:C	C:C	C:C	T:T	?
	isotig30453_1365	C:C	G:G	C:G	C:G	C:G	C:G	G:G	C:C	G:G	C:G	C:C	G:G	G:G	G:G	C:G	G:G	G:G	C:G	G:G	G:G	C:C	C:G	G:G	?	G:G	G:G	G:G	C:C	C:C	C:G	G:G	C:G	C:G	G:G	C:C	C:G	C:C	?	G:G	C:C	C:G	G:G	C:G	G:G	C:G	G:G	G:G	G:G
	isotig30461_1472	T:T	T:T	C:C	C:T	T:T	C:C	T:T	T:T	T:T	C:T	C:C	T:T	C:C	C:T	C:T	T:T	T:T	C:T	C:C	C:C	C:C	T:T	C:T	C:C	T:T	T:T	C:C	T:T	C:T	T:T	T:T	C:T	C:T	C:T	C:T	C:T	C:C	C:C	?	T:T	C:C	T:T	C:T	C:C	C:T	T:T	C:T	C:T
	isotig30463_150	A:A	A:A	A:A	A:G	A:A	A:A	A:A	A:A	A:A	A:A	A:A	A:A	G:G	A:G	A:A	A:A	A:A	A:A	A:A	A:G	A:A	A:A	A:A	A:A	A:G	A:A	A:A	A:A	A:A	A:A	A:A	A:A	A:A	A:A	A:A	A:A	?	A:A	A:A	A:A	A:A	A:A	A:G	A:A	A:A	A:A	A:A	A:A
Missing data >5%	isotig30464_1503	A:C	A:A	?	A:C	A:C	C:C	C:C	A:C	A:C	A:C	C:C	C:C	A:C	?	A:C	A:A	C:C	A:C	C:C	A:C	A:C	?	C:C	C:C	A:A	A:A	C:C	A:A	C:C	C:C	A:C	A:A	C:C	C:C	?	C:C	?	C:C	C:C	C:C	A:C	A:C	A:C	A:C	A:A	C:C	A:C	A:C
	isotig30509_1016	A:A	G:G	A:A	A:G	A:A	A:G	?	G:G	A:A	A:G	A:A	A:G	A:G	A:A	G:G	A:A	A:G	G:G	A:A	A:A	A:A	A:A	A:G	A:A	A:A	A:A	A:A	A:G	A:G	A:G	A:A	A:G	G:G	A:A	A:G	A:A	A:A	A:G	G:G	A:A	A:G	A:A	A:G	A:A	A:G	A:G	A:G	A:G
	isotig30515_1420	A:A	A:G	G:G	G:G	A:G	?	A:A	A:G	A:G	A:G	G:G	A:A	A:G	G:G	G:G	A:A	G:G	A:G	G:G	A:G	A:G	?	A:A	G:G	G:G	A:A	A:G	G:G	G:G	G:G	A:G	A:G	G:G	A:G	A:G	G:G	G:G	A:A	A:A	A:A	A:A	A:G	G:G	A:G	A:G	G:G	?	A:G
	isotig30558_762	C:C	C:G	G:G	G:G	G:G	G:G	G:G	C:G	?	C:G	G:G	C:G	C:G	C:G	C:C	C:C	C:C	G:G	G:G	G:G	G:G	C:G	G:G	G:G	C:G	C:C	C:C	G:G	C:C	C:G	G:G	C:G	C:G	G:G	G:G	G:G	G:G	C:G	G:G	C:C	G:G	C:C	C:C	C:C	G:G	C:G	G:G	G:G
Monomorphic	isotig30593_868	T:T	T:T	T:T	T:T	T:T	T:T	T:T	T:T	T:T	T:T	T:T	T:T	T:T	T:T	T:T	T:T	T:T	T:T	T:T	T:T	T:T	T:T	T:T	T:T	T:T	T:T	T:T	T:T	T:T	T:T	T:T	T:T	T:T	T:T	T:T	T:T	T:T	T:T	T:T	T:T	T:T	T:T	T:T	T:T	T:T	T:T	T:T	T:T
	isotig30594_1021	A:G	A:A	G:G	A:A	A:A	A:G	A:G	A:A	A:A	G:G	A:A	A:A	A:G	A:A	A:A	G:G	A:G	A:G	G:G	A:A	G:G	?	A:A	A:A	G:G	A:A	G:G	G:G	A:G	A:A	A:A	A:A	G:G	?	A:A	G:G	A:A	A:A	A:A	A:A	A:G	A:G	A:G	A:A	A:G	A:G	A:A	A:G
	isotig30642_156	C:T	C:C	T:T	C:C	C:C	C:T	C:T	C:T	C:T	?	T:T	C:T	C:T	C:C	C:C	C:T	C:C	C:C	C:C	C:T	T:T	?	C:T	C:T	T:T	T:T	C:C	T:T	C:T	T:T	C:T	T:T	C:C	T:T	C:T	C:T	T:T	C:C	C:C	C:T	C:C	C:C	C:C	T:T	C:T	T:T	T:T	T:T
	isotig30652_1141	T:T	A:A	T:T	T:T	T:T	T:T	A:T	A:T	A:A	T:T	T:T	A:A	T:T	T:T	T:T	T:T	T:T	A:T	T:T	A:T	T:T	?	T:T	A:T	T:T	A:A	T:T	T:T	A:T	T:T	T:T	A:T	A:T	A:T	T:T	T:T	T:T	A:T	?	T:T	T:T	A:T	A:T	T:T	T:T	A:T	T:T	A:T
	isotig30655_190	G:T	G:G	G:G	G:G	G:T	G:T	G:T	T:T	G:T	T:T	G:G	G:G	T:T	G:G	G:T	G:G	G:G	G:G	G:T	G:T	G:T	G:T	G:T	G:G	G:T	G:G	G:T	G:G	G:T	G:T	G:G	G:G	G:G	G:T	G:G	G:G	T:T	?	G:G	T:T	G:T	G:G	G:G	G:T	G:T	G:T	G:T	G:T
	isotig30657_853	A:G	A:A	A:A	A:A	A:A	A:G	A:A	A:G	A:A	A:G	A:A	A:G	A:A	A:A	A:A	G:G	A:G	A:G	A:G	A:A	G:G	A:G	A:G	G:G	A:A	G:G	A:A	A:G	A:G	A:G	A:A	G:G	G:G	A:A	A:G	A:A	?	A:A	?	A:A	A:A	A:A	A:A	G:G	A:A	A:A	A:A	A:A
	isotig30672_265	T:T	T:T	C:C	C:C	C:C	C:T	T:T	T:T	C:C	C:T	C:C	C:C	T:T	C:T	C:C	T:T	C:C	C:C	C:C	C:T	C:C	C:T	C:T	C:T	T:T	C:C	T:T	C:T	C:T	C:C	C:C	T:T	C:C	C:C	C:T	C:T	C:C	?	C:C	C:C	T:T	T:T	T:T	T:T	C:T	C:C	C:T	C:T
	isotig30684_1001	T:T	T:T	T:T	T:T	T:T	C:C	T:T	T:T	?	T:T	C:C	T:T	T:T	T:T	T:T	T:T	T:T	?	T:T	T:T	T:T	T:T	T:T	T:T	T:T	C:C	T:T	T:T	T:T	T:T	T:T	T:T	T:T	T:T	T:T	C:T	T:T	T:T	C:C	T:T	T:T	T:T	T:T	T:T	T:T	T:T	?	T:T
	isotig30686_364	A:A	A:A	G:G	G:G	G:G	?	A:A	A:A	A:A	A:A	A:A	A:G	A:A	A:A	A:G	A:G	A:G	A:A	A:G	A:G	A:A	A:G	A:G	A:G	A:A	A:A	A:A	A:A	A:A	A:G	A:G	A:A	A:G	A:A	A:A	A:G	A:G	G:G	A:A	A:G	A:A	A:A	A:A	A:A	A:A	A:G	A:G	A:A
	isotig30687_1336	A:A	A:A	A:A	A:G	A:A	A:A	A:A	A:A	A:A	G:G	A:A	A:G	G:G	G:G	A:A	A:A	A:G	G:G	A:G	A:G	G:G	A:A	A:G	A:A	A:G	A:A	A:A	A:A	A:A	G:G	A:A	A:G	A:A	G:G	G:G	A:A	A:A	A:G	?	A:G	G:G	A:G	G:G	A:A	A:G	A:A	A:A	A:G
	isotig30695_284	A:G	A:A	A:G	G:G	A:A	G:G	G:G	A:A	A:G	G:G	G:G	A:A	G:G	A:G	A:G	A:A	G:G	G:G	G:G	A:A	G:G	?	A:A	A:G	A:G	A:A	A:A	A:G	A:A	A:A	A:G	A:G	A:A	A:A	A:G	G:G	G:G	?	?	G:G	A:A	G:G	A:A	A:A	G:G	A:A	A:G	A:A
Missing data >5%	isotig30710_1009	C:C	C:C	C:C	C:C	C:C	C:C	C:C	C:C	C:C	C:C	C:C	C:C	C:C	C:C	C:C	C:C	C:C	C:C	C:C	C:C	C:C	C:C	C:C	C:C	C:C	C:C	C:C	C:C	C:C	C:C	C:C	C:C	C:C	C:C	C:C	C:C	C:C	C:C	?	C:C	C:C	C:C	T:T	C:C	C:C	C:C	C:C	C:C
	isotig30715_1591	C:C	C:C	C:C	?	C:C	C:T	C:C	C:C	T:T	C:C	C:C	C:C	C:C	C:C	C:C	T:T	C:C	C:C	C:C	C:C	C:C	C:C	C:C	C:C	?	T:T	C:C	C:C	C:T	C:C	C:T	C:C	C:C	C:C	C:C	?	T:T	T:T	C:C	C:C	C:C	C:C	C:C	C:C	C:T	C:T	C:T	C:C
	isotig30724_1666	C:C	C:C	G:G	C:C	C:C	C:G	C:G	G:G	C:C	G:G	G:G	C:C	C:G	C:G	G:G	C:C	C:G	C:C	C:C	C:C	C:G	?	C:G	G:G	C:G	C:C	C:C	C:C	C:G	C:C	C:G	C:G	C:G	G:G	G:G	G:G	C:G	C:C	G:G	C:G	C:G	G:G	C:C	C:C	C:G	C:G	C:C	C:G
Minor allele frequency <5%	isotig30726_1493	T:T	T:T	T:T	T:T	T:T	T:T	T:T	T:T	T:T	T:T	T:T	T:T	T:T	T:T	T:T	T:T	T:T	T:T	T:T	T:T	T:T	?	T:T	T:T	T:T	T:T	T:T	T:T	T:T	T:T	T:T	C:C	T:T	T:T	T:T	T:T	T:T	T:T	T:T	T:T	?	T:T	T:T	C:C	T:T	T:T	T:T	T:T
	isotig30732_1102	G:G	A:A	A:G	G:G	G:G	A:A	G:G	A:G	G:G	A:A	A:A	G:G	G:G	A:G	G:G	A:A	G:G	A:A	G:G	G:G	A:G	G:G	G:G	G:G	G:G	G:G	G:G	A:A	G:G	G:G	G:G	G:G	G:G	G:G	G:G	A:G	G:G	A:G	A:A	G:G	G:G	A:G	G:G	A:A	A:A	A:A	G:G	A:A
	isotig30735_1090	A:G	G:G	A:A	A:A	A:G	A:A	A:A	A:G	A:A	A:A	A:A	A:A	A:A	A:A	A:A	A:A	A:A	A:A	A:G	A:A	A:A	A:A	A:A	A:G	A:A	G:G	A:A	G:G	A:A	A:G	A:A	A:A	A:A	A:G	A:A	A:A	A:A	G:G	G:G	A:A	A:A	A:A	A:G	A:A	A:A	A:G	A:A	A:A
Missing data >5%	isotig30738_359	G:G	?	G:G	G:G	G:G	G:G	?	?	G:G	G:G	G:G	G:G	C:G	G:G	G:G	G:G	G:G	G:G	C:G	G:G	C:G	G:G	G:G	G:G	?	?	G:G	G:G	G:G	G:G	C:G	C:G	G:G	G:G	G:G	G:G	G:G	G:G	G:G	G:G	G:G	G:G	G:G	G:G	C:G	G:G	G:G	G:G
	isotig30750_1375	C:C	C:C	C:C	C:C	C:C	C:C	C:C	C:C	C:T	C:C	C:C	T:T	C:C	C:C	C:T	C:C	C:C	C:C	C:C	C:C	C:C	C:T	?	C:C	C:T	T:T	C:C	C:C	C:C	T:T	C:C	C:C	C:C	C:C	C:C	C:C	C:T	C:C	C:C	C:T	C:C	C:T	T:T	C:C	C:C	C:C	C:T	C:C
	isotig30789_1663	A:A	A:A	A:T	A:A	A:T	T:T	A:T	A:A	A:T	T:T	A:A	T:T	A:A	A:A	A:A	T:T	A:A	T:T	A:T	A:T	T:T	?	A:A	A:T	T:T	A:A	A:A	A:T	A:T	A:A	A:A	A:A	A:A	A:A	A:A	T:T	A:A	A:A	?	A:A	A:T	T:T	T:T	A:A	T:T	A:A	A:A	?
	isotig30817_727	C:C	A:C	A:A	A:A	A:C	A:A	A:A	A:C	A:A	A:A	A:A	A:A	A:C	A:A	A:A	A:C	A:A	A:A	A:A	A:A	A:C	A:A	A:C	A:A	A:A	A:A	A:A	A:A	A:A	A:A	A:A	C:C	A:C	A:A	A:A	A:A	A:A	A:C	?	A:C	A:C	A:A	A:A	A:A	A:A	A:A	A:C	A:A
	isotig30818_501	A:T	T:T	T:T	T:T	A:T	T:T	T:T	T:T	T:T	A:T	T:T	A:T	T:T	A:T	T:T	T:T	A:A	T:T	A:T	A:T	T:T	A:T	A:T	T:T	T:T	T:T	T:T	A:T	A:T	T:T	T:T	T:T	T:T	T:T	T:T	A:T	T:T	A:A	A:A	T:T	T:T	A:A	A:T	T:T	T:T	T:T	A:T	T:T
	isotig30821_1151	A:A	G:G	A:G	G:G	G:G	G:G	G:G	G:G	A:G	A:G	G:G	A:G	A:G	A:G	A:G	G:G	A:G	G:G	G:G	G:G	A:A	A:A	A:A	G:G	G:G	G:G	A:G	G:G	G:G	?	A:G	G:G	G:G	G:G	G:G	G:G	A:G	G:G	A:A	A:G	A:G	A:G	G:G	G:G	A:G	G:G	?	A:G
Missing data >5%	isotig30829_1661	C:C	A:A	A:C	C:C	C:C	A:C	C:C	A:C	A:A	A:C	A:A	C:C	A:C	A:C	C:C	A:C	C:C	A:C	C:C	?	A:A	A:C	C:C	A:C	C:C	A:A	A:C	?	A:C	C:C	C:C	C:C	C:C	A:A	A:A	A:A	A:C	A:C	C:C	A:C	?	A:C	A:C	C:C	A:A	A:C	A:C	C:C
Monomorphic	isotig30832_933	A:A	A:A	A:A	A:A	A:A	A:A	A:A	A:A	A:A	A:A	A:A	A:A	A:A	A:A	A:A	A:A	A:A	A:A	A:A	A:A	A:A	A:A	A:A	A:A	A:A	?	A:A	A:A	A:A	A:A	A:A	A:A	A:A	A:A	A:A	A:A	A:A	A:A	?	A:A	A:A	A:A	A:A	A:A	A:A	A:A	A:A	A:A
	isotig30848_646	A:G	A:A	A:A	A:A	A:G	A:A	A:A	A:A	A:A	A:A	A:A	A:A	A:A	A:A	A:G	A:G	A:A	A:A	A:A	?	A:A	A:A	G:G	A:G	A:A	G:G	A:A	A:A	A:A	A:A	A:A	A:A	A:A	A:A	A:A	A:A	A:A	A:A	A:A	A:A	A:G	A:A	A:A	A:A	A:A	A:G	A:G	A:A
	isotig30856_1351	A:A	A:A	G:G	A:A	A:A	G:G	A:A	A:G	?	G:G	G:G	A:A	G:G	G:G	A:A	A:G	G:G	A:A	A:G	A:G	A:G	A:A	A:G	A:G	A:G	A:A	A:G	A:A	A:G	A:G	A:A	G:G	A:A	A:A	A:A	A:G	A:A	A:A	G:G	A:A	A:G	A:G	A:A	A:A	A:G	A:G	A:A	A:G
	isotig30863_958	A:A	T:T	T:T	T:T	T:T	T:T	A:T	T:T	A:T	A:A	T:T	A:T	A:T	A:T	A:T	A:A	A:T	T:T	A:T	A:T	A:A	A:T	T:T	A:A	A:T	T:T	A:T	T:T	T:T	T:T	A:T	A:T	T:T	T:T	T:T	A:A	T:T	T:T	T:T	A:T	A:A	A:T	T:T	A:T	A:A	A:T	T:T	?
	isotig30865_1200	T:T	T:T	C:T	C:T	C:C	C:T	T:T	C:T	C:C	T:T	T:T	T:T	T:T	C:C	T:T	C:T	T:T	T:T	?	C:T	T:T	?	T:T	T:T	T:T	T:T	C:T	T:T	C:T	T:T	C:C	T:T	T:T	C:C	C:C	C:C	T:T	C:C	C:C	T:T	T:T	C:C	T:T	T:T	T:T	C:T	C:T	T:T
Missing data >5%	isotig30879_537	G:T	G:T	G:G	G:T	G:T	G:T	T:T	?	G:G	G:T	T:T	G:T	G:T	G:T	G:G	G:G	G:T	T:T	G:T	?	T:T	?	G:T	G:T	T:T	G:G	G:T	G:G	T:T	G:G	G:T	T:T	G:G	T:T	G:G	G:T	?	T:T	G:G	T:T	G:G	G:T	T:T	G:G	T:T	T:T	G:G	G:G
	isotig30880_1388	C:C	A:A	C:C	A:A	A:C	C:C	A:C	C:C	A:A	C:C	C:C	A:C	A:C	C:C	A:C	A:A	C:C	A:C	A:C	A:C	C:C	A:C	A:C	C:C	A:C	A:C	C:C	A:C	A:C	C:C	A:A	A:C	A:A	A:A	A:A	C:C	A:A	C:C	A:A	A:A	A:C	A:A	A:C	A:C	C:C	A:A	C:C	C:C
	isotig30889_1474	C:C	C:C	C:C	C:C	C:C	C:C	C:C	C:C	C:C	C:C	C:C	C:C	C:C	C:C	C:C	C:C	C:C	C:C	C:C	C:C	C:C	C:C	C:C	C:C	C:C	C:C	C:C	C:C	C:C	C:C	C:C	C:C	?	C:C	C:C	C:C	C:C	C:C	C:C	C:C	C:C	C:C	C:C	C:C	C:C	C:C	C:C	C:C
Missing data >5%	isotig30896_1092	A:A	A:A	A:A	A:A	?	?	A:A	A:A	?	A:A	A:A	?	A:A	A:A	?	?	?	A:A	A:A	A:A	A:A	A:A	?	A:A	A:A	A:A	A:A	A:A	?	A:A	?	A:A	?	?	?	?	?	A:A	A:A	?	?	A:A	?	?	A:A	A:A	?	?
	isotig30907_420	C:T	T:T	C:T	C:T	C:T	T:T	T:T	T:T	T:T	T:T	T:T	C:T	T:T	T:T	T:T	T:T	T:T	?	T:T	T:T	T:T	T:T	C:T	T:T	C:T	T:T	T:T	C:T	C:T	C:T	C:T	T:T	T:T	T:T	T:T	T:T	T:T	T:T	T:T	T:T	C:T	T:T	C:T	T:T	T:T	C:T	C:T	?
	isotig30914_1690	G:G	G:G	G:G	?	A:G	G:G	A:G	A:G	A:G	G:G	G:G	A:A	A:A	A:G	A:G	A:G	G:G	G:G	G:G	G:G	G:G	A:A	A:A	G:G	A:G	A:A	G:G	G:G	A:G	A:G	A:G	G:G	G:G	G:G	?	G:G	A:A	G:G	A:A	A:G	G:G	A:G	G:G	A:A	G:G	G:G	A:A	G:G
	isotig30917_789	T:T	T:T	T:T	T:T	A:T	T:T	A:T	T:T	A:T	T:T	T:T	A:A	A:A	A:T	A:T	A:A	T:T	A:T	T:T	T:T	T:T	?	A:T	A:T	A:T	A:A	T:T	T:T	T:T	A:A	T:T	T:T	A:T	T:T	A:A	T:T	A:T	T:T	?	T:T	T:T	T:T	A:T	A:T	T:T	T:T	A:T	T:T
	isotig30944_607	T:T	C:C	C:C	?	T:T	C:C	C:T	C:C	C:T	C:C	C:C	C:T	T:T	C:C	C:C	C:C	C:C	C:T	C:C	T:T	C:C	C:C	C:T	C:C	C:T	T:T	C:C	T:T	T:T	C:C	C:T	C:C	T:T	T:T	T:T	C:C	C:C	C:T	T:T	C:C	T:T	C:C	C:T	C:C	C:T	C:T	C:T	C:C
	isotig30946_1170	G:G	A:A	A:A	A:A	A:G	A:A	A:A	A:G	A:A	A:G	A:A	A:G	A:A	A:G	A:G	A:G	A:G	A:G	A:A	G:G	A:A	A:A	A:G	A:A	A:G	A:A	A:A	A:G	A:G	A:A	A:G	A:A	A:G	A:A	A:G	A:G	G:G	G:G	G:G	A:G	A:G	A:A	A:G	A:A	A:A	A:G	A:A	A:A
	isotig30950_933	A:A	A:G	A:A	G:G	A:A	G:G	A:A	A:A	A:A	A:A	A:A	A:A	A:A	G:G	A:A	A:A	A:A	A:A	A:G	G:G	A:A	?	A:G	A:G	A:A	A:A	G:G	A:G	A:A	A:G	A:A	A:G	A:A	A:A	G:G	G:G	A:A	A:A	A:A	A:A	A:A	A:G	A:G	G:G	A:A	A:G	G:G	A:A
	isotig30958_160	T:T	T:T	A:T	T:T	T:T	A:T	A:T	A:T	T:T	T:T	T:T	A:T	T:T	T:T	T:T	T:T	T:T	T:T	T:T	A:T	T:T	T:T	T:T	T:T	A:T	T:T	T:T	T:T	T:T	T:T	A:A	T:T	A:T	T:T	?	T:T	A:A	T:T	T:T	T:T	T:T	T:T	T:T	T:T	T:T	T:T	A:T	A:T
	isotig30965_1185	A:G	A:A	G:G	G:G	A:G	A:A	G:G	G:G	?	A:A	A:A	A:G	A:G	A:G	A:A	A:G	G:G	A:A	G:G	G:G	A:A	?	A:G	A:G	A:G	G:G	A:G	A:A	A:A	A:A	A:A	G:G	A:G	G:G	A:A	A:A	A:A	A:G	G:G	A:G	A:A	A:A	A:A	A:A	A:A	A:A	A:G	A:G
	isotig30977_551	A:A	A:A	A:G	A:A	A:A	A:A	A:A	A:A	A:A	A:G	A:A	A:A	A:G	A:A	A:A	A:A	A:A	G:G	A:A	A:G	A:A	A:A	A:A	A:A	A:A	A:A	A:A	A:A	A:A	A:A	A:A	A:A	A:A	?	A:A	A:A	A:G	A:G	A:A	A:G	A:A	A:A	A:A	A:A	A:G	A:A	A:A	A:A
	isotig30979_1091	G:G	A:A	A:A	A:A	A:G	A:A	A:A	A:A	A:G	A:G	A:A	G:G	A:A	A:G	A:A	?	A:G	A:G	A:A	A:A	A:G	A:G	G:G	A:A	A:G	A:A	A:A	A:A	A:A	?	A:A	A:A	A:G	A:A	A:A	A:A	A:A	A:A	A:A	A:G	A:A	A:A	G:G	A:A	A:G	A:A	A:A	?
	isotig30988_471	C:C	C:C	T:T	C:C	T:T	C:T	C:C	C:T	T:T	T:T	T:T	C:C	T:T	C:T	C:T	T:T	C:C	C:C	T:T	?	C:C	C:T	C:T	C:T	C:T	C:C	T:T	C:T	C:C	C:T	C:T	C:T	C:T	C:C	T:T	C:T	C:T	C:T	?	C:C	T:T	T:T	C:C	C:T	C:T	C:C	C:T	?
	isotig31015_812	C:T	C:C	T:T	C:C	C:C	C:T	C:T	T:T	C:C	T:T	T:T	C:T	C:T	T:T	C:T	C:C	C:T	T:T	C:T	C:C	C:C	C:C	C:T	C:C	C:C	T:T	C:C	T:T	C:T	T:T	C:C	T:T	C:C	?	T:T	C:C	C:C	?	T:T	C:T	T:T	C:C	T:T	T:T	T:T	C:C	C:C	T:T
	isotig31017_1099	A:G	A:G	A:A	A:G	A:A	A:G	G:G	A:G	G:G	A:G	G:G	A:A	A:A	A:G	A:G	A:A	A:G	A:G	A:G	G:G	A:G	?	A:G	G:G	A:A	A:A	G:G	A:G	A:G	G:G	G:G	A:G	A:G	A:A	A:A	G:G	A:G	A:A	A:A	A:A	A:G	G:G	A:A	A:A	G:G	A:A	A:G	A:A
	isotig31042_1738	G:G	G:G	G:G	G:G	G:G	G:G	A:G	A:G	?	A:G	G:G	A:G	A:G	A:G	G:G	A:G	G:G	A:G	A:G	G:G	G:G	?	A:G	G:G	G:G	G:G	G:G	G:G	G:G	G:G	G:G	A:G	A:G	G:G	G:G	G:G	A:A	G:G	G:G	G:G	G:G	G:G	A:G	A:G	G:G	G:G	A:G	G:G
Monomorphic	isotig31045_384	T:T	T:T	T:T	T:T	T:T	T:T	T:T	T:T	T:T	T:T	T:T	T:T	T:T	T:T	T:T	T:T	T:T	T:T	T:T	T:T	T:T	T:T	T:T	T:T	T:T	T:T	T:T	T:T	T:T	T:T	T:T	T:T	T:T	T:T	T:T	T:T	T:T	T:T	T:T	T:T	T:T	T:T	T:T	T:T	T:T	T:T	T:T	T:T
	isotig31047_1037	A:A	A:A	A:A	A:A	A:G	A:A	A:A	A:A	A:A	A:A	A:A	A:G	A:A	A:A	A:A	A:A	A:A	A:G	A:A	A:A	A:A	A:A	A:A	A:A	A:A	A:A	A:A	A:A	A:A	A:A	A:A	A:A	A:A	A:A	A:A	A:A	A:A	A:A	A:A	A:A	A:A	A:A	A:A	A:A	A:A	A:A	A:A	A:A
	isotig31050_188	C:C	?	G:G	G:G	G:G	G:G	C:G	C:G	C:C	C:C	G:G	G:G	G:G	C:G	G:G	C:G	G:G	C:C	C:C	C:C	C:G	C:G	C:C	G:G	?	G:G	C:G	C:C	G:G	?	C:G	G:G	G:G	C:C	G:G	C:C	C:G	C:G	C:C	C:G	C:G	C:C	C:G	C:G	C:C	G:G	G:G	G:G
	isotig31068_1490	T:T	T:T	T:T	T:T	C:T	C:T	C:C	T:T	C:T	T:T	C:C	C:C	C:T	T:T	T:T	C:T	T:T	C:C	T:T	T:T	T:T	?	?	C:C	C:T	C:C	C:T	C:C	C:C	C:C	C:C	C:C	C:C	T:T	C:T	T:T	C:T	?	C:C	C:C	T:T	T:T	T:T	C:C	C:T	C:C	C:C	T:T
	isotig31070_170	A:A	A:A	A:G	A:A	A:A	A:G	A:A	A:A	G:G	A:G	A:A	G:G	A:G	A:A	A:A	A:A	A:A	A:A	A:A	A:A	A:A	A:A	G:G	G:G	A:A	?	A:A	A:A	A:G	A:G	A:G	G:G	A:A	A:A	?	A:A	A:A	G:G	A:A	A:A	A:A	A:G	A:A	A:A	A:G	A:G	A:A	A:A
	isotig31077_1018	A:G	A:A	A:A	A:A	A:A	A:A	?	A:A	A:A	A:G	A:A	A:A	G:G	A:A	A:G	A:G	A:A	A:A	A:A	A:A	A:A	?	A:A	G:G	A:A	A:A	A:G	A:A	A:A	A:A	A:A	A:A	A:A	G:G	A:G	A:A	A:A	A:A	A:A	A:A	A:A	A:A	A:A	A:A	A:A	A:A	A:G	A:G
	isotig31106_505	G:G	A:A	G:G	A:G	G:G	G:G	G:G	G:G	G:G	G:G	G:G	G:G	G:G	A:G	G:G	G:G	G:G	G:G	G:G	G:G	G:G	A:G	A:G	G:G	A:G	A:A	A:A	G:G	A:A	A:G	G:G	G:G	A:G	G:G	A:G	G:G	A:G	?	G:G	A:G	G:G	A:G	G:G	A:G	G:G	G:G	G:G	G:G
	isotig31118_1119	A:T	A:A	T:T	A:A	T:T	T:T	T:T	T:T	T:T	A:T	T:T	A:T	A:A	T:T	A:T	T:T	A:T	A:T	A:A	A:A	A:A	A:T	T:T	A:T	A:T	T:T	T:T	A:T	A:T	?	T:T	A:T	A:T	T:T	T:T	T:T	A:A	A:A	A:A	A:T	T:T	T:T	A:A	A:T	T:T	A:A	A:T	?
	isotig31126_1315	A:A	T:T	A:A	A:A	A:T	A:T	A:T	A:A	A:A	A:T	T:T	A:A	A:A	A:T	A:A	A:A	A:A	A:A	T:T	A:A	A:A	?	A:A	A:A	A:A	A:A	A:A	A:A	T:T	A:A	A:A	A:T	A:A	A:A	A:A	A:A	A:A	A:A	A:A	T:T	A:T	A:A	A:A	A:A	A:T	A:A	A:A	A:A
	isotig31152_1676	A:T	?	A:T	T:T	T:T	T:T	A:T	A:A	T:T	T:T	T:T	T:T	A:T	T:T	T:T	A:A	A:A	T:T	T:T	T:T	T:T	A:T	T:T	T:T	T:T	T:T	A:A	T:T	T:T	T:T	T:T	A:T	T:T	T:T	A:T	A:A	T:T	T:T	T:T	A:A	T:T	T:T	T:T	?	A:T	T:T	T:T	T:T
	isotig31165_461	G:G	G:G	G:G	A:A	A:A	G:G	A:G	A:G	A:A	A:G	G:G	A:A	A:A	A:A	A:G	A:A	A:A	A:G	A:A	A:G	A:G	A:G	A:G	?	A:A	A:A	A:A	A:G	A:G	A:G	A:A	A:A	A:G	G:G	A:A	G:G	A:G	A:A	?	A:G	G:G	A:A	A:A	A:G	A:G	A:G	A:A	?
	isotig31192_1234	A:A	A:A	A:A	A:G	A:A	A:A	A:G	A:A	A:A	G:G	A:A	A:G	A:A	A:G	A:A	A:A	A:A	A:A	A:A	G:G	A:G	?	A:A	A:A	A:G	G:G	A:A	A:A	G:G	A:A	A:A	A:A	A:A	A:A	A:G	A:A	A:A	A:A	A:A	A:A	A:A	A:G	G:G	A:A	A:A	A:G	A:G	G:G
Minor allele frequency <5%	isotig31196_1500	G:G	G:G	G:G	G:G	G:G	G:G	G:G	G:G	G:G	G:G	G:G	G:G	G:G	G:G	G:G	G:G	G:G	A:A	G:G	G:G	G:G	G:G	G:G	G:G	G:G	G:G	G:G	G:G	G:G	G:G	G:G	G:G	G:G	G:G	G:G	G:G	G:G	G:G	?	G:G	A:A	G:G	G:G	G:G	G:G	G:G	G:G	G:G
	isotig31223_973	C:C	T:T	C:T	T:T	C:C	T:T	C:T	T:T	C:T	T:T	T:T	C:T	C:T	C:C	C:T	C:T	T:T	C:T	C:T	T:T	T:T	?	C:T	T:T	T:T	T:T	T:T	T:T	T:T	T:T	C:T	T:T	T:T	T:T	T:T	T:T	C:T	?	T:T	C:C	T:T	T:T	C:T	C:T	T:T	C:T	?	C:T
	isotig31226_709	C:T	C:T	C:C	C:T	C:T	C:C	C:T	C:T	C:C	C:C	C:C	T:T	T:T	C:T	T:T	C:T	C:T	?	T:T	C:T	C:C	C:T	C:C	C:T	C:C	T:T	C:T	C:C	C:T	C:T	C:C	T:T	T:T	C:T	T:T	?	T:T	C:T	C:C	C:T	C:C	C:T	C:T	T:T	C:C	C:C	C:T	C:C
	isotig31233_1053	A:A	A:A	A:A	G:G	G:G	?	A:G	A:A	A:G	A:G	G:G	A:A	G:G	G:G	G:G	A:A	G:G	G:G	G:G	A:G	A:A	?	G:G	G:G	A:A	G:G	A:G	G:G	A:A	A:G	A:A	A:A	A:A	A:A	G:G	A:A	A:G	A:A	G:G	G:G	?	A:G	A:G	A:A	G:G	A:G	A:G	A:G
	isotig31250_1678	C:C	T:T	C:C	C:T	C:C	C:C	C:T	C:C	?	C:C	C:T	C:C	C:T	C:C	C:C	C:T	C:C	T:T	C:T	C:T	C:T	C:T	C:T	C:T	C:T	T:T	C:C	C:C	C:T	C:C	C:C	C:C	C:C	T:T	T:T	C:C	C:C	C:C	?	C:C	C:C	T:T	C:C	T:T	C:C	T:T	C:T	C:C
	isotig31261_1350	G:G	G:T	T:T	G:G	G:T	G:G	G:T	G:T	G:G	T:T	T:T	T:T	G:G	G:G	G:G	T:T	G:T	G:T	G:T	G:G	T:T	?	G:G	T:T	G:T	T:T	G:G	G:G	G:T	T:T	G:G	T:T	G:G	G:G	G:G	G:G	G:G	T:T	G:G	G:T	G:T	G:T	T:T	G:T	G:G	G:G	T:T	?
	isotig31266_1507	A:A	A:A	A:G	G:G	A:G	?	A:A	A:A	A:A	G:G	A:A	A:G	A:A	A:A	A:G	G:G	A:A	A:G	A:A	G:G	A:G	A:A	A:A	A:G	A:G	G:G	A:A	A:A	A:A	?	A:A	A:A	A:A	G:G	A:G	?	A:G	A:A	A:A	G:G	A:A	A:A	G:G	A:A	G:G	A:A	A:A	A:A
	isotig31273_1138	T:T	C:C	T:T	T:T	C:T	T:T	C:C	T:T	T:T	C:T	T:T	T:T	T:T	T:T	T:T	T:T	T:T	C:T	T:T	T:T	T:T	C:T	C:T	T:T	T:T	T:T	T:T	T:T	T:T	C:T	T:T	T:T	C:T	T:T	T:T	T:T	T:T	T:T	T:T	C:T	T:T	C:C	T:T	T:T	T:T	T:T	T:T	T:T
Missing data >5%	isotig31278_1407	?	C:C	G:G	G:G	C:G	G:G	C:C	G:G	C:G	G:G	G:G	C:C	C:C	C:C	G:G	C:G	G:G	G:G	G:G	G:G	G:G	C:G	C:C	G:G	G:G	C:G	C:C	G:G	G:G	C:G	C:C	C:C	G:G	G:G	C:G	C:G	G:G	C:C	?	G:G	C:G	C:C	G:G	C:C	G:G	G:G	C:C	C:C
	isotig31280_1328	A:G	A:A	A:A	A:A	A:G	A:A	A:G	A:G	G:G	A:A	A:A	A:G	A:A	A:G	A:A	G:G	?	A:A	G:G	A:G	A:A	A:A	A:A	A:A	G:G	G:G	A:G	A:A	A:A	G:G	A:G	A:A	G:G	A:A	A:A	A:A	A:G	G:G	G:G	A:A	A:A	A:G	G:G	A:A	A:A	A:G	G:G	A:G
Missing data >5%	isotig31283_511	G:G	G:G	?	?	G:G	?	A:G	?	G:G	G:G	?	A:A	?	?	G:G	?	G:G	G:G	G:G	G:G	G:G	?	G:G	G:G	A:A	?	G:G	G:G	?	A:G	G:G	G:G	?	?	?	?	G:G	G:G	?	G:G	G:G	G:G	?	G:G	?	G:G	A:G	?
	isotig31300_1079	C:T	C:C	C:T	C:C	C:T	C:T	C:T	C:C	T:T	C:T	T:T	C:C	T:T	C:C	T:T	C:C	C:C	T:T	T:T	C:T	C:C	C:C	C:C	C:T	C:C	T:T	T:T	C:C	C:C	T:T	C:C	C:C	C:T	C:T	C:T	C:T	C:T	C:T	?	C:T	C:C	C:T	C:C	C:T	C:C	C:T	C:C	C:T
	isotig31315_598	C:T	T:T	C:T	C:T	T:T	C:T	C:T	T:T	C:T	C:C	T:T	T:T	T:T	T:T	C:T	T:T	C:T	C:T	T:T	C:T	C:T	?	C:T	T:T	C:C	C:C	?	C:T	T:T	C:C	C:T	T:T	C:T	C:T	T:T	C:T	?	T:T	C:C	C:C	T:T	C:T	T:T	T:T	C:T	T:T	C:C	C:T
	isotig31346_1020	G:T	G:G	T:T	G:G	G:T	G:T	G:T	G:G	?	G:G	T:T	G:G	G:G	T:T	G:T	G:G	G:G	T:T	G:T	G:G	G:T	?	G:T	G:T	G:T	G:T	G:T	G:G	G:T	T:T	G:G	G:T	T:T	G:G	T:T	G:T	G:G	G:T	G:G	T:T	G:G	T:T	G:T	T:T	T:T	T:T	T:T	T:T
	isotig31349_1436	A:G	A:A	G:G	A:G	A:G	A:G	A:A	A:G	A:A	A:G	A:A	A:A	A:G	A:A	A:A	G:G	A:A	G:G	G:G	G:G	G:G	A:G	A:A	A:G	A:A	G:G	A:A	A:A	A:A	G:G	A:A	A:G	A:A	G:G	G:G	A:G	A:A	?	G:G	A:A	A:G	A:A	A:G	A:A	A:A	?	A:A	A:G
	isotig31350_973	T:T	T:T	T:T	T:T	T:T	A:A	T:T	T:T	A:T	A:A	?	T:T	T:T	T:T	T:T	A:T	T:T	A:A	A:T	A:T	A:T	A:T	A:A	T:T	A:T	A:T	T:T	A:T	T:T	T:T	A:T	T:T	A:T	T:T	T:T	A:A	A:T	T:T	T:T	A:T	A:T	A:T	A:T	A:A	A:A	T:T	T:T	A:T
	isotig31357_1109	A:G	A:A	G:G	A:G	A:A	G:G	A:G	A:A	A:G	G:G	G:G	A:A	G:G	A:A	A:A	A:G	A:A	G:G	A:G	G:G	G:G	A:A	A:A	A:G	A:G	G:G	G:G	G:G	A:G	G:G	A:G	G:G	A:A	G:G	G:G	A:A	G:G	A:A	A:A	A:A	G:G	A:A	A:G	A:A	G:G	A:A	?	A:G
	isotig31370_1070	G:G	A:A	G:G	G:G	?	G:G	G:G	G:G	A:A	A:G	A:A	A:A	G:G	A:G	G:G	G:G	G:G	A:G	A:G	G:G	A:G	A:A	G:G	G:G	G:G	G:G	G:G	A:G	G:G	A:G	G:G	G:G	G:G	G:G	A:G	G:G	A:G	A:G	G:G	A:A	G:G	A:A	A:G	A:A	A:G	A:G	A:G	G:G
Monomorphic	isotig31375_294	C:C	C:C	C:C	C:C	?	C:C	C:C	C:C	C:C	C:C	C:C	C:C	C:C	C:C	C:C	C:C	C:C	C:C	C:C	C:C	C:C	C:C	C:C	C:C	C:C	C:C	C:C	C:C	C:C	C:C	C:C	C:C	C:C	C:C	C:C	C:C	C:C	C:C	C:C	C:C	C:C	C:C	C:C	C:C	C:C	C:C	C:C	C:C
	isotig31382_1702	A:G	A:A	A:G	A:A	A:G	A:A	A:A	?	A:A	A:G	A:A	A:A	A:A	A:G	A:G	A:A	A:G	A:A	A:A	G:G	A:G	A:A	A:G	A:A	A:G	G:G	A:G	A:G	A:A	A:G	A:A	A:A	A:G	G:G	A:A	A:G	A:G	A:A	?	A:A	G:G	A:A	A:A	A:G	A:A	A:A	A:A	A:G
	isotig31385_287	A:G	G:G	A:G	G:G	A:G	A:G	A:A	G:G	A:G	G:G	A:A	A:A	A:A	A:G	A:G	G:G	A:G	A:G	A:G	G:G	A:A	A:A	A:G	A:A	A:G	G:G	A:G	A:A	A:A	A:A	A:A	A:A	A:A	A:A	G:G	A:A	A:A	A:G	G:G	A:A	G:G	A:A	A:G	A:A	?	A:G	A:A	A:A
	isotig31392_1360	C:T	T:T	C:T	C:T	T:T	C:T	C:C	C:T	C:T	C:T	T:T	C:C	T:T	C:C	C:T	C:C	C:C	C:C	C:C	C:C	C:T	T:T	T:T	C:C	C:C	T:T	C:C	C:T	C:T	C:C	T:T	C:C	T:T	C:C	C:C	C:C	C:C	C:T	?	C:T	C:C	T:T	C:C	C:T	C:C	C:T	C:T	C:C
	isotig31406_1529	C:C	C:C	C:C	C:C	C:C	C:C	C:C	C:C	C:C	C:C	C:C	C:C	C:C	C:C	C:T	C:C	C:C	C:T	C:C	C:C	C:C	C:T	C:C	C:C	T:T	T:T	C:C	C:C	C:T	T:T	C:C	C:C	T:T	C:T	C:C	C:C	C:T	C:C	?	C:T	C:C	T:T	T:T	C:C	C:C	C:C	C:T	C:C
Missing data >5%	isotig31416_1679	G:G	G:G	G:G	T:T	G:T	T:T	G:G	T:T	G:G	T:T	T:T	G:G	G:T	G:G	G:T	G:G	T:T	G:T	T:T	G:T	G:T	?	G:T	G:G	G:G	?	T:T	T:T	G:G	T:T	T:T	G:T	G:G	G:T	T:T	T:T	G:G	?	G:G	G:G	T:T	G:G	G:G	G:G	T:T	G:G	T:T	G:T
	isotig31425_789	T:T	C:C	C:C	C:T	C:T	C:T	T:T	C:C	C:T	C:T	C:C	C:C	C:C	C:T	T:T	C:C	C:C	C:C	T:T	C:T	C:T	C:C	C:T	C:T	C:T	C:C	T:T	T:T	C:T	C:T	C:C	C:T	C:C	C:T	C:C	C:C	C:T	?	C:C	C:C	C:T	T:T	C:C	C:C	C:T	T:T	C:T	T:T
	isotig31432_1654	C:T	C:T	C:T	C:T	C:T	C:C	C:C	C:T	T:T	C:C	C:C	C:C	C:T	C:T	C:C	C:C	C:C	C:C	C:T	T:T	C:T	C:C	C:C	C:C	C:C	C:C	C:T	T:T	C:T	C:C	C:C	C:C	C:C	C:C	C:T	C:C	T:T	C:C	C:C	C:C	C:C	C:C	C:C	C:T	C:T	T:T	C:C	C:C
	isotig31443_295	T:T	C:T	T:T	T:T	C:T	T:T	T:T	T:T	T:T	T:T	C:T	T:T	C:T	C:T	C:T	C:T	C:T	C:T	C:T	C:T	C:C	T:T	C:T	C:T	T:T	T:T	T:T	C:T	T:T	?	C:T	C:C	T:T	T:T	T:T	C:C	T:T	?	C:C	C:T	T:T	C:T	C:T	T:T	C:T	C:C	T:T	?
	isotig31465_1093	A:A	G:G	G:G	?	A:A	A:G	A:G	G:G	G:G	A:G	A:A	A:G	A:A	G:G	A:A	G:G	G:G	A:G	G:G	G:G	A:G	A:G	A:G	A:A	A:G	A:A	G:G	A:A	A:G	A:A	G:G	A:G	A:G	G:G	G:G	A:A	A:G	A:G	G:G	A:G	G:G	A:G	A:G	G:G	A:A	A:G	A:G	A:G
	isotig31477_611	A:G	G:G	A:G	G:G	A:A	A:A	A:G	G:G	G:G	A:G	G:G	A:G	A:G	G:G	A:A	A:G	G:G	A:G	A:G	A:G	A:G	?	A:A	G:G	A:A	G:G	A:A	G:G	G:G	G:G	A:A	G:G	G:G	G:G	G:G	?	A:A	A:A	A:A	A:G	?	A:A	A:A	A:A	A:G	A:A	A:G	A:G
	isotig31483_1602	A:G	A:G	G:G	A:A	A:G	A:A	G:G	A:A	A:G	A:G	A:A	G:G	A:A	G:G	A:A	G:G	A:A	G:G	A:A	A:A	A:A	A:G	A:A	A:A	A:G	A:G	A:G	G:G	A:A	A:A	A:A	A:A	A:G	A:A	A:G	A:A	G:G	G:G	?	G:G	A:G	A:G	A:A	A:G	A:G	A:A	G:G	A:A
Monomorphic	isotig31486_1317	A:A	A:A	A:A	A:A	A:A	A:A	A:A	A:A	A:A	A:A	A:A	A:A	A:A	A:A	A:A	A:A	A:A	A:A	A:A	A:A	A:A	A:A	A:A	A:A	A:A	A:A	A:A	A:A	A:A	A:A	A:A	A:A	A:A	A:A	A:A	A:A	A:A	A:A	A:A	A:A	A:A	A:A	A:A	A:A	A:A	A:A	A:A	A:A
	isotig31511_1415	T:T	C:T	T:T	C:T	T:T	C:T	C:C	C:T	C:T	T:T	C:C	C:T	C:T	C:T	T:T	C:C	T:T	C:T	T:T	T:T	T:T	C:T	C:C	C:T	C:T	T:T	C:T	T:T	T:T	C:C	T:T	C:T	T:T	C:C	C:C	C:T	C:T	T:T	T:T	C:T	C:T	T:T	C:C	C:C	C:T	C:C	T:T	T:T
	isotig31550_508	A:G	A:G	A:G	A:A	A:G	A:A	G:G	A:A	A:A	A:A	A:A	A:A	A:A	A:A	A:G	G:G	A:A	A:G	A:A	A:A	A:A	A:G	A:A	A:A	A:A	G:G	G:G	A:A	A:A	A:A	A:G	A:A	A:A	G:G	A:A	A:A	A:G	A:A	G:G	A:G	A:G	A:A	A:A	A:A	A:A	G:G	A:A	A:A
	isotig31577_1144	C:T	C:T	C:T	C:T	C:T	C:C	C:C	C:T	T:T	?	C:C	C:T	C:C	C:C	T:T	C:T	C:C	C:C	C:C	C:T	C:C	?	T:T	C:C	C:T	T:T	C:T	C:C	C:T	C:C	T:T	C:C	C:C	T:T	C:T	T:T	C:C	C:T	C:C	C:T	C:T	T:T	C:C	T:T	C:C	C:T	C:C	C:T
	isotig31588_1120	T:T	T:T	C:T	C:T	T:T	C:T	C:T	C:C	C:T	C:T	T:T	C:T	C:T	T:T	T:T	T:T	T:T	T:T	T:T	T:T	T:T	?	T:T	C:C	C:T	T:T	C:T	T:T	T:T	C:T	C:T	C:T	C:T	C:C	T:T	T:T	T:T	T:T	T:T	T:T	T:T	T:T	C:T	T:T	T:T	C:C	?	C:T
	isotig31593_1051	T:T	T:T	G:T	G:T	G:G	T:T	T:T	T:T	T:T	T:T	T:T	G:T	T:T	G:T	G:G	T:T	T:T	T:T	G:T	T:T	T:T	T:T	G:T	T:T	T:T	T:T	T:T	T:T	T:T	G:T	G:T	G:T	G:T	T:T	T:T	T:T	G:T	?	T:T	T:T	T:T	T:T	T:T	T:T	T:T	T:T	G:T	T:T
	isotig31608_1092	C:T	C:T	T:T	C:C	C:C	T:T	C:T	T:T	?	T:T	T:T	C:C	C:T	C:T	C:C	C:T	T:T	T:T	T:T	T:T	T:T	?	C:T	T:T	C:T	T:T	C:T	T:T	T:T	C:C	C:T	C:T	C:T	T:T	C:T	T:T	?	T:T	?	C:C	T:T	C:T	C:T	T:T	T:T	C:T	C:C	T:T
	isotig31622_435	A:G	A:A	A:G	A:A	A:G	G:G	A:A	A:A	A:A	G:G	A:A	A:A	A:A	A:G	A:A	A:A	A:A	A:G	A:A	A:A	G:G	?	A:A	A:G	A:A	G:G	A:A	G:G	A:G	A:G	A:A	A:A	A:A	G:G	G:G	G:G	A:A	A:A	A:A	A:G	G:G	A:G	A:G	A:A	G:G	A:G	A:G	A:A
	isotig31626_574	A:T	A:A	?	A:A	A:A	A:T	A:T	A:T	A:T	A:A	T:T	T:T	A:T	A:T	T:T	A:T	A:T	A:A	T:T	A:A	A:A	A:T	T:T	A:A	T:T	A:A	A:A	A:A	A:T	A:A	A:T	A:T	A:T	A:A	A:T	A:A	A:A	A:A	?	T:T	A:T	T:T	T:T	A:A	A:A	T:T	?	A:A
	isotig31628_1166	A:G	A:A	A:G	G:G	A:G	A:G	A:G	A:G	A:G	G:G	A:G	A:A	A:G	A:G	G:G	A:A	A:G	G:G	G:G	G:G	G:G	A:G	G:G	A:G	A:A	A:A	G:G	A:A	G:G	A:A	A:G	G:G	A:G	A:G	G:G	G:G	G:G	A:A	A:A	A:A	A:G	A:G	G:G	A:G	A:A	G:G	A:G	G:G
	isotig31632_1362	T:T	T:T	C:C	T:T	C:T	C:C	T:T	T:T	T:T	C:C	T:T	T:T	T:T	T:T	T:T	T:T	C:T	C:C	T:T	T:T	C:C	T:T	T:T	T:T	C:T	T:T	T:T	C:T	C:T	C:T	T:T	T:T	T:T	C:T	C:T	C:C	T:T	C:T	C:C	T:T	C:T	T:T	T:T	T:T	T:T	C:T	C:T	C:T
	isotig31641_515	C:C	C:C	C:C	T:T	C:C	C:C	C:C	C:C	C:C	C:C	C:C	C:C	C:C	C:T	C:T	C:T	C:C	C:T	C:C	C:C	C:C	C:C	C:T	C:T	C:T	C:C	C:C	C:C	C:T	C:C	C:T	C:C	C:C	T:T	C:T	C:C	C:C	C:T	C:C	C:T	C:C	C:C	C:T	C:C	C:C	C:C	C:C	C:C
	isotig31657_1599	T:T	T:T	T:T	A:A	A:T	A:T	T:T	T:T	T:T	A:T	A:A	A:T	A:T	T:T	T:T	T:T	T:T	A:T	?	A:T	A:T	T:T	A:T	T:T	T:T	A:A	A:T	T:T	A:T	T:T	T:T	T:T	T:T	T:T	A:T	A:A	T:T	A:T	T:T	A:T	A:T	T:T	T:T	T:T	T:T	A:T	A:T	T:T
Missing data >5%	isotig31661_1304	G:G	G:G	G:G	C:C	C:C	G:G	G:G	G:G	C:G	C:C	G:G	G:G	C:C	G:G	G:G	G:G	C:C	C:G	G:G	G:G	G:G	C:G	C:C	?	G:G	?	C:C	C:C	C:C	C:C	G:G	C:C	C:C	G:G	G:G	G:G	C:C	C:G	C:C	G:G	C:C	C:C	G:G	G:G	G:G	G:G	C:C	C:G
Minor allele frequency <5%	isotig31663_1466	G:G	G:G	G:G	G:G	G:G	G:G	G:G	G:G	G:G	G:G	G:G	G:G	G:G	G:G	G:G	G:G	G:G	G:G	G:G	G:G	G:G	G:G	G:G	G:G	G:G	A:A	G:G	G:G	G:G	G:G	G:G	G:G	G:G	G:G	G:G	G:G	G:G	G:G	?	G:G	G:G	G:G	G:G	G:G	G:G	G:G	G:G	G:G
	isotig31683_1344	C:C	T:T	C:C	T:T	C:T	C:C	C:C	C:T	C:T	T:T	C:C	C:C	C:C	T:T	T:T	C:T	T:T	C:C	C:T	C:T	T:T	C:T	C:C	C:C	C:T	T:T	C:T	C:C	T:T	C:T	C:T	C:T	C:C	C:C	C:T	C:T	C:C	C:T	T:T	C:T	C:T	C:C	C:C	T:T	C:T	C:T	C:C	?
	isotig31711_1395	T:T	T:T	C:T	T:T	T:T	T:T	C:T	C:T	C:T	T:T	T:T	T:T	C:T	T:T	C:T	C:T	C:T	T:T	C:T	T:T	T:T	C:T	C:T	T:T	T:T	T:T	C:C	T:T	C:T	T:T	T:T	T:T	T:T	C:C	C:C	T:T	C:C	C:T	?	C:T	T:T	C:T	C:T	T:T	T:T	C:T	C:T	T:T
	isotig31727_1490	G:G	G:G	G:G	G:G	G:G	G:G	G:G	G:G	G:G	G:G	G:G	G:G	G:G	G:G	G:G	G:G	G:G	G:G	G:G	G:G	G:G	?	G:G	G:G	T:T	G:G	T:T	G:G	G:G	G:G	G:G	G:G	G:G	G:G	G:T	G:G	G:G	G:G	G:G	G:G	G:G	G:T	G:G	G:T	G:G	G:G	G:G	?
	isotig31728_1335	A:G	A:A	G:G	G:G	A:G	A:A	G:G	A:A	G:G	A:A	A:A	G:G	G:G	G:G	A:G	A:A	G:G	A:G	A:A	A:A	A:G	G:G	A:G	A:G	G:G	G:G	A:G	A:G	A:G	A:G	G:G	A:G	?	A:G	A:G	A:A	G:G	G:G	G:G	A:A	A:G	G:G	G:G	A:G	A:G	G:G	G:G	A:G
	isotig31736_1067	G:G	A:A	A:A	A:G	A:G	A:G	G:G	A:A	A:G	A:G	A:A	A:A	G:G	A:G	A:A	A:G	A:A	A:A	A:A	A:G	A:G	A:G	?	A:A	A:G	G:G	A:A	A:A	A:G	G:G	A:G	A:G	A:A	G:G	A:G	A:A	A:G	A:G	A:A	A:A	A:G	A:G	A:A	A:A	G:G	A:A	G:G	G:G
Minor allele frequency <5%	isotig31763_1091	A:A	A:A	A:A	A:A	A:A	A:A	A:A	A:A	A:A	A:A	A:A	A:A	A:A	A:A	A:A	A:A	A:A	A:G	A:A	A:A	A:A	A:A	A:A	A:A	A:A	G:G	A:A	A:A	A:A	A:G	A:A	A:A	A:A	A:A	A:A	A:A	A:A	A:A	A:A	A:A	A:A	A:A	A:A	A:A	A:A	A:A	A:A	A:A
	isotig31770_176	C:T	T:T	T:T	T:T	T:T	C:T	C:T	C:T	T:T	T:T	T:T	T:T	T:T	C:C	C:C	C:T	T:T	C:T	C:T	C:T	C:T	?	C:T	C:T	C:T	T:T	C:C	C:C	T:T	C:T	C:T	T:T	T:T	T:T	C:C	C:T	T:T	T:T	C:C	C:T	C:T	T:T	C:T	T:T	T:T	T:T	C:T	T:T
	isotig31777_1516	A:A	A:A	A:G	A:A	A:G	A:A	A:A	A:A	A:A	A:A	A:A	A:A	A:G	A:A	A:A	A:A	A:A	A:A	A:A	A:A	A:A	A:G	A:A	A:A	A:A	G:G	A:A	G:G	A:G	A:A	A:A	A:A	A:A	A:A	A:A	?	A:A	A:A	A:A	A:A	A:A	A:A	A:A	A:A	?	A:A	A:A	A:A
2 illegitimate genotypes in half-sib parent analysis	isotig31862_140	C:C	A:A	A:A	A:A	A:A	A:A	A:A	A:A	A:A	A:A	A:A	A:A	A:A	A:A	C:C	A:A	A:A	C:C	A:A	A:A	A:A	A:A	A:A	A:A	A:A	C:C	A:A	A:A	A:A	A:A	A:A	A:A	A:A	A:A	A:A	A:A	C:C	A:A	?	A:A	A:A	A:A	A:A	A:C	A:A	A:A	A:A	A:A
	isotig31878_315	C:C	C:C	C:C	C:C	C:T	C:C	C:T	C:C	T:T	C:C	T:T	T:T	C:C	C:C	C:C	C:T	C:C	C:C	C:C	C:C	C:C	?	C:T	C:T	C:C	C:C	C:C	C:C	C:C	C:C	C:C	C:C	C:T	C:C	C:C	C:C	C:C	C:C	C:C	C:C	C:C	C:T	C:C	C:C	C:T	C:C	C:C	C:C
	isotig31879_649	A:G	G:G	A:A	G:G	A:A	G:G	A:G	G:G	G:G	A:A	A:A	A:G	G:G	G:G	A:G	G:G	A:A	A:G	A:G	A:A	A:A	G:G	G:G	G:G	G:G	G:G	G:G	A:A	G:G	G:G	A:G	A:G	A:G	A:A	A:A	A:A	A:A	A:A	G:G	G:G	G:G	G:G	A:G	A:G	G:G	A:A	A:G	G:G
	isotig31888_430	T:T	C:T	T:T	C:T	T:T	T:T	T:T	T:T	T:T	T:T	T:T	C:T	T:T	T:T	T:T	T:T	T:T	T:T	T:T	T:T	T:T	T:T	T:T	T:T	T:T	C:C	T:T	T:T	C:T	T:T	T:T	T:T	?	T:T	T:T	T:T	T:T	?	?	T:T	T:T	C:T	C:T	T:T	T:T	T:T	C:T	T:T
	isotig31903_989	G:G	A:A	A:A	A:A	G:G	G:G	G:G	A:G	A:G	G:G	G:G	G:G	G:G	A:G	G:G	G:G	A:G	G:G	G:G	G:G	G:G	G:G	A:G	G:G	G:G	G:G	A:A	G:G	?	G:G	G:G	A:G	G:G	A:A	A:A	G:G	G:G	G:G	G:G	G:G	A:G	?	A:G	G:G	G:G	A:A	A:A	A:A
	isotig31909_1016	C:T	C:T	C:C	C:T	C:C	C:C	C:C	C:C	C:T	C:T	T:T	?	C:T	C:T	C:T	C:T	C:C	C:T	C:C	C:T	T:T	T:T	C:T	T:T	C:C	T:T	C:C	C:C	C:C	C:T	C:C	C:C	C:T	C:C	C:C	C:C	C:C	?	C:C	C:C	C:C	C:T	C:C	C:T	C:C	C:C	C:C	C:C
	isotig31913_1153	A:T	A:A	A:T	A:T	A:T	A:A	A:T	T:T	A:T	T:T	A:A	A:T	A:A	A:T	A:T	T:T	T:T	T:T	A:T	A:T	T:T	?	T:T	T:T	T:T	T:T	A:T	T:T	T:T	T:T	T:T	T:T	T:T	T:T	A:T	A:A	T:T	T:T	T:T	T:T	T:T	T:T	T:T	T:T	A:A	A:T	T:T	A:T
	isotig31936_941	T:T	T:T	C:T	T:T	T:T	T:T	T:T	T:T	T:T	T:T	T:T	C:T	T:T	C:T	T:T	T:T	T:T	T:T	T:T	T:T	T:T	T:T	T:T	T:T	T:T	T:T	T:T	T:T	T:T	T:T	T:T	T:T	T:T	T:T	T:T	T:T	T:T	T:T	T:T	T:T	T:T	T:T	T:T	C:T	T:T	T:T	T:T	T:T
	isotig31939_448	A:G	A:A	A:G	A:G	A:G	A:G	A:A	A:G	A:G	A:G	A:A	A:G	A:G	A:A	G:G	A:G	A:A	A:G	A:G	A:A	A:A	?	A:G	A:G	A:A	A:G	A:A	A:G	G:G	A:G	A:A	A:G	A:G	A:A	A:G	A:G	G:G	A:A	A:A	A:A	A:A	A:A	A:G	A:A	?	A:A	A:A	A:A
	isotig31940_1090	C:T	C:C	C:T	C:C	C:C	C:T	C:T	T:T	T:T	C:T	C:C	C:C	C:C	C:T	C:C	C:C	C:C	C:T	C:C	C:C	T:T	C:T	C:T	C:T	C:C	C:C	C:T	T:T	C:T	C:C	C:C	C:T	C:C	C:C	C:T	C:T	C:T	C:T	T:T	C:T	C:T	C:C	C:C	C:C	C:T	C:C	C:C	T:T
Monomorphic	isotig31947_1110	G:G	G:G	G:G	G:G	G:G	G:G	G:G	G:G	?	G:G	G:G	G:G	G:G	G:G	G:G	G:G	G:G	G:G	G:G	G:G	G:G	G:G	G:G	G:G	G:G	G:G	G:G	G:G	G:G	G:G	G:G	G:G	G:G	G:G	G:G	G:G	G:G	G:G	G:G	G:G	G:G	G:G	G:G	G:G	G:G	G:G	G:G	G:G
	isotig31965_1307	C:C	T:T	C:T	C:C	C:C	C:C	C:C	T:T	C:C	C:C	T:T	C:T	C:T	C:C	C:C	C:T	T:T	C:C	C:C	C:C	C:C	C:C	C:T	C:C	C:T	C:C	C:T	C:C	C:C	C:C	C:C	C:T	C:T	T:T	C:C	C:C	C:C	C:C	C:C	C:C	C:C	C:C	C:C	C:C	C:T	C:C	C:C	C:T
	isotig31993_1423	G:G	G:G	A:G	A:G	G:G	G:G	A:G	A:G	A:G	G:G	G:G	G:G	G:G	G:G	G:G	A:G	G:G	G:G	G:G	G:G	G:G	?	A:G	G:G	G:G	A:G	A:G	A:G	G:G	G:G	G:G	G:G	A:A	G:G	G:G	?	G:G	A:G	A:A	A:G	A:A	A:A	A:G	G:G	G:G	G:G	G:G	G:G
	isotig32031_1019	G:G	G:G	A:G	G:G	A:A	G:G	A:G	A:G	G:G	G:G	G:G	A:G	A:G	A:G	A:G	G:G	G:G	G:G	G:G	A:G	G:G	?	A:A	G:G	G:G	G:G	G:G	G:G	A:G	G:G	G:G	G:G	A:G	A:G	?	G:G	G:G	?	G:G	A:A	G:G	G:G	A:G	G:G	G:G	A:G	G:G	G:G
	isotig32041_215	A:C	A:A	A:C	C:C	C:C	A:C	C:C	A:C	A:A	?	?	C:C	A:C	A:A	A:C	A:C	C:C	A:A	A:A	A:C	C:C	A:C	A:A	A:A	A:A	C:C	A:C	C:C	C:C	A:A	C:C	A:A	A:A	?	?	C:C	A:A	C:C	C:C	A:C	A:C	C:C	A:A	C:C	A:C	C:C	C:C	A:C
	isotig32065_872	G:G	G:G	G:G	G:G	G:G	C:G	C:G	G:G	G:G	C:G	G:G	C:G	?	G:G	G:G	G:G	G:G	C:G	C:G	C:G	G:G	G:G	G:G	G:G	G:G	G:G	G:G	G:G	G:G	C:G	C:G	G:G	C:C	?	C:G	G:G	G:G	?	G:G	C:G	G:G	G:G	C:G	G:G	G:G	G:G	G:G	G:G
	isotig32066_1149	C:C	C:G	C:C	G:G	C:C	G:G	C:C	C:G	C:G	G:G	G:G	C:G	C:C	G:G	C:G	G:G	G:G	G:G	C:G	C:G	G:G	?	C:G	C:G	G:G	C:C	G:G	G:G	G:G	C:C	C:G	G:G	C:G	G:G	?	G:G	C:C	C:G	C:C	C:C	C:G	C:C	C:C	C:G	G:G	C:G	C:G	C:G
	isotig32102_1515	A:A	G:G	G:G	A:G	A:G	A:G	A:A	G:G	A:A	A:G	?	A:G	A:G	A:G	A:G	A:A	A:G	A:G	A:G	G:G	A:A	A:G	A:G	G:G	A:G	?	A:G	A:G	G:G	A:A	A:A	G:G	G:G	G:G	G:G	A:A	G:G	G:G	?	G:G	A:G	?	A:G	A:A	G:G	A:A	A:G	A:G
	isotig32123_1465	A:G	G:G	G:G	A:G	A:G	A:A	A:G	A:G	G:G	A:G	A:A	G:G	G:G	G:G	A:G	A:A	G:G	G:G	A:G	G:G	G:G	A:A	A:G	A:A	A:A	G:G	G:G	A:G	A:G	A:A	G:G	A:G	A:A	A:G	G:G	G:G	G:G	A:G	?	G:G	A:G	A:G	A:A	G:G	A:G	A:G	G:G	G:G
	isotig32128_1041	T:T	T:T	T:T	A:A	T:T	A:T	T:T	T:T	A:T	T:T	T:T	T:T	A:A	T:T	T:T	T:T	T:T	A:T	T:T	A:T	T:T	?	A:T	T:T	T:T	T:T	T:T	A:A	A:T	T:T	T:T	A:T	T:T	T:T	T:T	T:T	T:T	T:T	A:A	T:T	A:T	T:T	T:T	A:A	A:T	A:T	A:T	A:T
	isotig32130_277	G:G	G:G	G:G	G:G	G:G	G:G	G:G	G:G	C:C	G:G	G:G	C:C	C:C	G:G	G:G	G:G	G:G	G:G	G:G	G:G	?	C:C	C:C	G:G	C:G	C:G	G:G	G:G	G:G	C:C	G:G	G:G	C:G	G:G	G:G	G:G	G:G	G:G	G:G	C:G	G:G	C:C	G:G	G:G	G:G	G:G	G:G	G:G
	isotig32139_534	C:C	T:T	C:T	C:C	C:C	C:T	C:T	C:T	C:C	T:T	C:C	C:T	C:C	C:T	C:C	C:C	T:T	?	C:C	C:C	T:T	C:C	C:T	T:T	C:C	C:C	T:T	T:T	C:C	?	C:C	T:T	C:C	T:T	C:C	C:C	C:C	?	T:T	C:C	C:C	C:C	C:T	C:C	C:T	C:C	C:C	C:C
	isotig32177_996	C:C	C:C	C:C	C:C	C:C	C:C	T:T	C:C	?	C:C	C:C	T:T	C:C	C:C	C:T	C:C	C:C	C:C	C:C	C:T	C:C	C:T	C:T	C:C	C:T	T:T	C:C	C:C	T:T	C:C	C:C	C:T	T:T	C:C	C:T	C:C	C:T	T:T	?	C:T	C:C	C:T	C:T	C:T	C:T	C:C	T:T	C:T
	isotig32220_277	A:A	A:A	G:G	A:G	A:G	A:G	A:A	A:G	A:G	G:G	G:G	A:G	A:G	A:G	A:G	A:G	A:A	A:A	A:G	A:G	A:G	?	A:A	A:G	G:G	A:A	A:G	A:A	A:G	A:A	A:A	G:G	A:G	A:G	G:G	A:G	G:G	A:G	G:G	G:G	A:A	A:G	A:G	A:G	A:G	A:A	A:G	A:A
	isotig32235_1123	C:C	C:C	C:C	C:C	C:C	C:C	C:C	C:T	C:C	C:C	T:T	C:C	C:T	C:C	C:C	?	?	C:C	C:C	C:C	C:C	C:C	C:T	C:C	C:C	C:C	C:C	C:C	C:C	?	C:C	C:C	C:C	C:C	C:C	C:C	T:T	C:C	C:C	C:T	C:C	C:C	C:C	C:C	C:C	C:T	C:C	C:T
	isotig32246_1435	G:G	G:G	G:G	G:G	C:G	G:G	G:G	G:G	C:G	G:G	G:G	G:G	C:G	C:G	G:G	G:G	G:G	G:G	G:G	G:G	G:G	?	G:G	G:G	C:G	C:C	C:G	G:G	G:G	C:C	G:G	C:C	C:C	G:G	G:G	G:G	G:G	C:G	G:G	C:G	G:G	G:G	C:G	G:G	G:G	G:G	C:G	G:G
	isotig32248_1287	C:C	C:C	T:T	C:C	C:C	C:T	C:T	C:C	C:C	C:T	C:C	C:C	C:C	C:C	C:C	C:C	C:C	C:C	C:C	C:C	C:C	C:T	C:C	C:C	C:T	C:C	C:C	C:C	C:T	C:C	C:T	C:C	C:C	C:C	C:T	C:C	C:T	C:C	C:C	C:C	C:C	C:T	C:C	C:C	C:C	C:C	C:T	C:C
	isotig32270_633	C:G	G:G	G:G	C:G	C:G	G:G	C:G	G:G	C:G	C:G	G:G	G:G	C:C	C:C	G:G	C:G	G:G	G:G	G:G	C:C	C:G	C:C	C:G	G:G	C:G	C:G	C:C	C:C	G:G	G:G	G:G	G:G	C:G	G:G	C:C	G:G	C:G	G:G	?	G:G	G:G	C:C	C:G	C:C	G:G	C:G	C:G	C:C
	isotig32271_1015	T:T	T:T	A:T	T:T	A:T	T:T	T:T	T:T	T:T	T:T	T:T	A:T	?	A:T	A:T	T:T	T:T	T:T	A:T	T:T	A:T	A:T	A:A	T:T	T:T	T:T	?	A:T	?	T:T	A:T	T:T	A:T	T:T	A:A	T:T	T:T	T:T	T:T	T:T	A:T	T:T	T:T	T:T	T:T	T:T	A:T	T:T
	isotig32285_805	A:G	A:A	A:A	A:A	A:A	A:A	A:A	A:A	A:A	A:A	A:A	G:G	G:G	A:A	A:G	A:A	A:A	A:A	A:A	A:A	A:A	A:G	A:A	A:A	A:G	A:A	A:A	A:A	A:A	A:A	A:A	A:A	A:G	A:A	A:A	A:A	A:G	?	G:G	A:A	A:A	A:A	A:G	A:A	A:A	A:A	G:G	A:A
	isotig32287_1090	G:G	G:G	G:G	G:G	G:G	G:G	A:G	A:A	A:A	A:G	A:A	A:A	A:G	A:G	A:A	A:A	G:G	A:G	A:G	A:A	?	?	A:A	A:G	G:G	G:G	G:G	A:A	A:A	A:G	A:A	A:G	G:G	G:G	G:G	A:A	A:A	A:A	A:A	A:A	A:G	?	A:G	A:G	A:A	A:A	A:A	G:G
	isotig32296_1348	C:C	C:C	T:T	C:C	C:T	C:C	C:C	C:T	C:C	C:C	C:C	C:T	C:C	C:T	C:C	C:C	C:T	C:C	C:C	C:C	C:C	?	C:T	C:T	C:C	C:C	C:C	C:C	C:C	C:T	C:T	T:T	C:T	C:C	C:C	C:C	C:T	?	T:T	C:T	C:C	C:T	C:C	T:T	C:C	C:C	C:T	C:C
	isotig32307_1162	C:T	C:T	C:C	C:T	C:C	T:T	C:C	T:T	C:T	C:T	C:C	C:T	C:T	T:T	C:C	T:T	C:T	C:T	T:T	T:T	C:T	?	T:T	C:T	C:T	C:C	T:T	C:C	C:T	C:C	C:C	T:T	C:C	T:T	C:C	T:T	C:C	?	C:C	C:C	C:C	C:T	C:T	C:T	C:T	T:T	C:C	C:T
	isotig32311_1480	T:T	T:T	T:T	T:T	C:T	C:T	T:T	T:T	C:T	T:T	C:C	C:C	C:T	T:T	T:T	C:C	T:T	C:T	T:T	T:T	C:T	C:T	T:T	T:T	T:T	T:T	T:T	T:T	C:T	T:T	T:T	C:T	C:T	T:T	T:T	T:T	T:T	T:T	?	C:T	T:T	C:T	T:T	T:T	T:T	C:T	C:C	T:T
Monomorphic	isotig32321_912	C:C	C:C	C:C	C:C	C:C	C:C	C:C	C:C	C:C	C:C	C:C	C:C	C:C	C:C	C:C	C:C	C:C	C:C	C:C	C:C	C:C	C:C	C:C	C:C	C:C	C:C	C:C	C:C	C:C	C:C	C:C	C:C	C:C	C:C	C:C	C:C	C:C	C:C	C:C	C:C	C:C	C:C	C:C	C:C	C:C	C:C	C:C	C:C
	isotig32333_1322	A:G	A:A	G:G	G:G	?	G:G	G:G	G:G	A:A	A:G	G:G	?	A:A	A:G	G:G	G:G	G:G	A:G	G:G	A:A	G:G	?	A:G	G:G	G:G	G:G	G:G	G:G	A:G	A:G	G:G	G:G	G:G	G:G	G:G	G:G	A:G	G:G	G:G	A:G	G:G	G:G	A:G	A:G	G:G	G:G	A:G	A:G
	isotig32340_410	G:G	T:T	G:T	T:T	G:G	G:G	G:G	G:T	?	G:T	G:G	G:G	G:G	G:G	G:G	G:T	G:T	G:T	G:T	G:G	G:G	?	G:G	G:G	G:T	G:G	G:T	G:G	G:G	G:G	G:G	G:T	G:G	T:T	G:G	T:T	G:G	G:G	?	G:T	G:T	G:T	G:G	G:T	T:T	G:G	G:T	G:G
	isotig32346_843	?	A:A	A:A	A:A	A:A	A:A	A:A	A:A	A:A	A:A	G:G	A:G	A:G	A:G	A:G	A:G	A:A	A:A	A:A	A:G	A:A	?	A:G	A:A	A:A	G:G	A:A	A:A	A:G	G:G	A:G	A:A	A:A	A:A	A:A	A:A	A:A	A:G	A:A	A:A	A:G	A:A	A:G	A:G	A:A	A:A	A:G	?
	isotig32358_978	A:C	A:A	A:A	A:C	A:C	C:C	A:A	A:C	A:A	A:A	A:A	A:C	C:C	A:C	C:C	A:C	A:A	A:A	A:C	A:C	C:C	A:C	A:C	A:A	A:C	C:C	A:C	A:C	C:C	A:C	A:A	A:A	?	C:C	A:C	A:C	A:C	A:A	?	A:C	C:C	A:C	A:C	A:A	A:C	A:A	C:C	A:A
	isotig32361_962	A:T	A:A	T:T	T:T	A:A	A:T	A:T	T:T	A:T	A:T	T:T	A:T	A:T	A:A	A:A	A:T	A:T	A:T	T:T	A:A	A:A	A:A	A:A	T:T	A:T	T:T	T:T	A:T	A:A	A:T	A:T	A:T	A:A	A:A	A:T	?	A:T	A:A	?	T:T	A:T	T:T	A:A	A:T	T:T	A:A	A:T	A:A
	isotig32375_266	G:G	G:G	G:G	G:G	G:G	C:C	C:C	G:G	C:C	C:G	C:C	C:G	G:G	C:C	G:G	G:G	G:G	C:C	C:G	C:G	C:G	?	C:C	C:G	C:G	C:C	G:G	C:C	G:G	G:G	C:G	C:G	G:G	C:G	C:G	C:C	C:C	C:G	C:C	C:G	C:G	G:G	C:G	C:C	C:C	C:G	G:G	C:G
	isotig32376_621	C:C	C:C	C:C	A:C	C:C	C:C	C:C	C:C	C:C	C:C	C:C	C:C	A:A	A:C	C:C	C:C	C:C	C:C	C:C	A:C	C:C	C:C	C:C	C:C	C:C	C:C	C:C	C:C	A:C	C:C	C:C	C:C	C:C	C:C	A:C	C:C	C:C	A:C	C:C	A:C	A:C	A:C	A:C	A:C	C:C	C:C	C:C	C:C
	isotig32380_191	A:A	A:A	A:A	A:G	A:A	A:G	A:G	G:G	?	A:G	A:A	G:G	A:A	A:G	A:G	G:G	A:A	G:G	A:A	G:G	G:G	A:G	A:G	A:G	G:G	A:A	G:G	A:A	G:G	G:G	A:G	A:A	A:A	A:A	G:G	A:G	A:G	?	A:A	A:A	G:G	A:G	A:G	A:G	A:G	A:G	A:A	A:A
	isotig32386_133	G:G	G:G	G:G	G:G	G:G	G:G	G:G	G:G	G:G	G:G	G:G	G:G	G:G	G:G	G:G	G:G	G:G	G:G	G:G	G:G	G:G	G:G	G:G	G:G	A:G	A:A	G:G	G:G	G:G	A:A	A:G	G:G	G:G	G:G	G:G	G:G	G:G	G:G	A:A	G:G	G:G	G:G	G:G	G:G	G:G	G:G	G:G	G:G
	isotig32390_1451	T:T	G:T	G:T	T:T	G:T	T:T	G:G	G:G	G:G	T:T	G:G	G:G	T:T	T:T	G:T	G:T	G:G	G:T	G:T	G:T	G:T	?	G:T	G:T	T:T	G:G	G:T	G:T	G:G	T:T	G:T	G:G	G:T	G:G	G:G	G:T	G:T	G:G	G:G	G:T	T:T	G:G	G:T	G:G	G:T	G:T	G:T	G:G
	isotig32407_591	C:C	C:C	T:T	C:C	C:T	C:C	C:T	C:C	C:T	C:C	C:C	C:T	T:T	T:T	C:C	C:T	C:C	C:C	C:C	C:C	C:C	?	C:T	C:C	C:T	C:C	C:C	C:C	C:T	C:T	C:T	C:C	T:T	C:C	C:C	?	C:C	C:C	C:C	C:T	C:C	?	C:T	T:T	C:C	C:C	C:C	C:C
	isotig32416_685	A:T	A:T	A:A	A:A	A:A	T:T	A:T	T:T	?	T:T	T:T	A:T	A:A	A:T	A:T	A:T	A:A	T:T	A:T	T:T	T:T	A:T	A:A	A:A	A:A	A:A	A:A	A:T	A:A	A:T	T:T	A:T	A:A	A:A	A:A	A:T	A:T	A:A	?	A:A	A:A	A:A	A:T	A:T	T:T	A:T	T:T	A:T
	isotig32454_206	A:C	A:A	A:A	A:C	A:C	A:A	A:C	A:A	A:C	A:A	A:A	A:A	A:A	A:A	A:C	A:A	A:A	A:A	A:C	A:A	A:A	A:C	A:A	A:C	A:A	C:C	A:A	A:A	A:A	A:C	A:A	A:C	A:A	A:A	A:C	A:C	A:A	A:C	C:C	A:A	A:A	A:C	A:A	A:A	A:A	A:A	A:A	A:C
	isotig32466_217	G:G	G:G	G:G	G:G	T:T	G:T	G:G	G:T	G:T	G:T	T:T	G:G	T:T	G:T	G:T	G:G	T:T	G:T	G:T	G:T	T:T	G:G	G:T	G:T	G:G	T:T	G:G	T:T	G:T	G:G	G:T	G:G	G:G	G:G	G:G	T:T	T:T	?	G:G	T:T	G:G	G:T	T:T	G:G	T:T	G:T	G:G	G:T
	isotig32488_340	T:T	C:T	C:C	C:T	T:T	T:T	T:T	T:T	C:T	T:T	T:T	C:C	C:C	C:C	C:C	T:T	T:T	T:T	C:T	T:T	C:C	C:T	T:T	T:T	C:C	C:C	T:T	T:T	C:T	T:T	C:T	C:T	C:T	C:C	T:T	T:T	C:T	?	C:C	C:C	C:T	C:T	C:T	T:T	T:T	T:T	T:T	T:T
	isotig32512_171	C:T	T:T	C:C	C:T	C:C	C:T	C:C	T:T	C:T	C:C	T:T	C:C	C:C	C:C	C:C	C:T	C:C	C:C	C:T	C:T	C:C	?	T:T	C:C	C:T	C:C	C:T	C:C	C:T	?	C:T	C:C	C:T	C:C	C:T	C:C	C:C	C:C	C:C	C:T	C:C	C:C	T:T	T:T	T:T	C:C	C:C	T:T
Missing data >5%	isotig32520_283	?	T:T	T:T	T:T	T:T	T:T	?	T:T	?	T:T	?	?	T:T	T:T	T:T	?	?	T:T	T:T	?	T:T	T:T	T:T	?	T:T	T:T	T:T	T:T	?	T:T	T:T	T:T	?	T:T	T:T	?	T:T	T:T	?	T:T	?	T:T	T:T	T:T	?	?	T:T	T:T
	isotig32522_1235	A:A	A:A	A:A	A:A	A:A	A:A	A:A	A:A	A:G	A:A	A:A	?	G:G	?	A:G	A:A	A:A	A:G	?	A:A	A:G	?	A:A	A:A	A:A	A:G	A:G	A:G	A:A	A:A	A:A	A:A	A:A	G:G	A:A	A:G	A:A	A:A	A:A	A:G	A:A	A:G	A:G	A:A	A:G	A:A	A:G	A:G
	isotig32535_106	A:T	A:T	A:T	A:T	A:T	A:A	A:T	A:T	A:T	T:T	T:T	A:A	A:A	A:A	A:A	A:T	A:A	T:T	A:T	A:T	A:A	A:T	A:A	A:T	A:A	A:A	A:A	A:T	A:A	A:T	A:A	?	A:A	A:A	A:A	A:A	A:T	A:T	A:A	A:T	A:A	A:T	A:A	T:T	A:T	A:T	A:A	A:T
	isotig32558_1278	A:G	A:A	A:A	A:A	A:G	A:A	G:G	A:A	G:G	A:A	A:A	G:G	A:G	A:A	A:G	A:G	A:A	A:A	A:A	A:A	A:A	?	A:A	A:A	A:A	A:A	A:A	A:A	A:G	A:G	?	A:A	A:G	A:A	A:A	A:A	G:G	G:G	G:G	G:G	A:A	G:G	A:G	?	A:G	A:A	G:G	A:G
	isotig32583_234	A:T	A:A	A:A	A:A	A:T	A:A	A:T	A:A	T:T	T:T	T:T	A:T	T:T	A:A	A:T	T:T	T:T	A:T	A:A	A:A	T:T	?	A:A	T:T	T:T	T:T	A:T	T:T	A:T	A:T	T:T	A:T	A:T	T:T	A:T	T:T	A:A	A:T	A:A	A:T	T:T	A:T	A:T	T:T	T:T	T:T	A:A	A:T
	isotig32617_1476	G:G	T:T	G:T	G:G	G:G	G:T	G:T	G:G	G:G	G:G	T:T	G:G	G:T	G:G	G:G	G:T	G:G	T:T	G:T	G:G	G:G	?	G:T	G:G	G:T	G:G	G:T	T:T	G:G	T:T	G:G	G:T	G:G	G:G	G:T	G:G	G:G	?	G:G	G:G	G:T	G:T	T:T	T:T	G:T	G:G	G:G	G:T
Missing data >5%	isotig32695_459	A:A	A:G	G:G	G:G	A:A	A:G	G:G	G:G	A:G	?	G:G	G:G	A:A	G:G	A:A	G:G	A:G	A:G	A:G	A:A	A:A	A:A	G:G	G:G	G:G	G:G	A:G	A:A	G:G	?	A:A	G:G	A:A	A:A	G:G	A:G	A:A	?	A:A	A:A	A:A	A:G	G:G	G:G	A:G	G:G	G:G	G:G
Missing data >5%	isotig32712_566	C:C	A:A	A:A	A:C	C:C	A:A	A:C	A:C	A:A	A:A	A:A	A:C	A:C	A:A	A:A	A:A	A:A	A:C	A:A	A:C	A:A	?	A:C	A:A	A:C	C:C	A:A	A:A	A:C	A:C	A:A	C:C	A:A	A:C	A:C	A:A	A:C	A:C	C:C	A:C	A:A	A:A	A:C	A:A	A:A	A:A	C:C	?
	isotig32739_152	A:G	A:A	A:A	A:A	A:G	G:G	G:G	A:A	A:A	G:G	A:A	A:A	A:A	A:A	A:G	A:A	A:G	A:G	A:A	A:G	A:G	A:A	A:G	A:A	A:A	G:G	A:G	G:G	A:G	A:G	A:G	A:G	A:A	A:A	A:A	A:G	A:A	A:A	?	A:A	A:A	A:A	A:A	A:G	G:G	A:G	A:A	A:A
	isotig32760_371	C:C	C:C	C:C	C:C	C:C	C:T	C:C	C:C	C:T	C:C	C:C	C:C	C:C	C:C	C:C	C:C	C:C	C:C	C:C	C:C	?	C:C	C:C	C:C	C:C	C:C	C:C	C:C	C:C	C:C	C:C	C:T	C:C	C:C	C:C	C:C	C:C	C:C	C:C	C:C	C:C	C:C	C:C	C:T	C:C	C:C	C:C	C:T
	isotig32772_1034	C:C	C:T	T:T	C:T	T:T	T:T	T:T	T:T	C:T	T:T	T:T	C:T	T:T	T:T	C:T	T:T	T:T	T:T	T:T	T:T	C:T	C:T	T:T	C:T	T:T	T:T	C:C	C:T	C:C	T:T	C:C	C:C	T:T	T:T	C:C	T:T	C:C	C:C	C:C	T:T	T:T	C:C	T:T	C:T	T:T	T:T	?	T:T
	isotig32775_1170	T:T	T:T	C:T	T:T	T:T	C:T	T:T	T:T	T:T	C:C	C:C	T:T	T:T	T:T	T:T	T:T	C:T	C:C	T:T	C:T	C:T	T:T	?	C:T	T:T	T:T	C:T	C:T	T:T	T:T	T:T	C:T	T:T	T:T	C:T	C:T	T:T	T:T	T:T	T:T	C:C	T:T	T:T	T:T	C:C	T:T	C:T	T:T
	isotig32786_424	A:C	A:C	C:C	A:C	C:C	A:A	A:C	C:C	A:C	A:C	C:C	A:A	A:C	A:C	C:C	A:A	A:C	A:A	A:C	A:A	A:A	?	C:C	A:C	A:C	C:C	A:A	A:C	C:C	A:A	C:C	C:C	A:C	A:A	A:C	A:C	C:C	A:C	C:C	A:C	A:C	A:C	A:C	C:C	A:A	A:C	C:C	A:C
	isotig32787_1241	A:A	A:A	T:T	A:A	A:A	A:A	A:T	A:A	A:T	A:A	A:A	A:A	A:A	A:A	A:A	A:A	A:A	A:A	A:A	A:T	A:A	A:A	A:A	A:A	A:A	A:A	A:T	T:T	A:A	A:A	T:T	A:A	A:T	A:T	A:T	A:A	T:T	A:A	T:T	A:T	A:T	A:A	A:T	A:A	A:T	A:A	A:A	A:A
	isotig32795_827	?	G:G	G:G	G:G	G:G	G:T	T:T	G:G	G:T	G:T	T:T	T:T	G:T	G:G	G:G	G:G	G:G	G:T	G:G	G:G	G:G	G:T	G:G	G:T	G:G	G:G	G:G	T:T	G:T	G:T	G:G	T:T	G:T	G:G	G:G	T:T	T:T	G:G	T:T	G:T	G:T	G:T	G:G	G:T	G:T	G:T	G:G	G:T
	isotig32805_1160	C:T	T:T	C:T	T:T	T:T	T:T	C:T	C:T	T:T	T:T	T:T	T:T	C:T	C:T	T:T	C:T	T:T	T:T	T:T	T:T	T:T	?	C:T	T:T	C:T	C:T	T:T	T:T	T:T	T:T	T:T	T:T	T:T	T:T	T:T	T:T	T:T	T:T	T:T	T:T	T:T	T:T	T:T	C:T	T:T	T:T	T:T	T:T
	isotig32812_1237	G:T	T:T	T:T	G:T	?	T:T	G:T	G:T	G:T	T:T	T:T	T:T	T:T	G:T	G:T	G:T	T:T	T:T	G:T	T:T	G:T	G:T	T:T	G:T	T:T	G:G	G:T	T:T	T:T	G:G	G:G	T:T	T:T	G:T	G:T	G:T	G:G	G:T	G:G	G:T	G:T	G:T	G:T	G:G	G:G	G:T	T:T	T:T
	isotig32826_701	C:C	C:C	C:T	C:T	C:T	C:C	C:T	C:T	C:C	C:T	C:T	T:T	C:C	C:C	C:T	T:T	T:T	C:T	T:T	C:T	C:C	C:T	C:T	C:C	C:T	T:T	T:T	C:T	C:T	C:T	T:T	C:C	C:C	T:T	T:T	T:T	C:C	T:T	T:T	C:T	C:T	C:T	T:T	T:T	C:T	C:C	C:T	T:T
	isotig32829_1057	A:G	A:A	A:G	A:G	A:G	A:A	A:A	G:G	A:A	A:G	A:A	G:G	A:G	A:A	G:G	G:G	A:G	A:G	A:A	G:G	G:G	?	A:A	A:A	A:A	A:A	G:G	A:G	A:G	A:G	G:G	A:G	A:G	A:A	G:G	G:G	A:G	A:A	A:A	G:G	A:G	G:G	A:G	A:A	G:G	A:A	A:A	A:A
	isotig32865_1404	G:G	G:T	T:T	T:T	G:T	G:G	G:T	G:G	G:T	G:T	G:G	G:G	G:T	G:G	G:G	G:T	G:T	G:G	G:T	G:G	G:G	G:G	G:T	G:G	G:G	T:T	G:T	G:G	G:G	G:T	T:T	G:G	G:G	T:T	G:G	G:G	G:G	G:T	?	G:T	G:G	G:G	G:G	G:G	G:G	G:G	G:G	G:G
	isotig32888_1192	C:C	A:A	A:C	A:A	C:C	A:A	C:C	A:A	A:C	A:A	A:A	C:C	A:A	A:A	A:C	A:C	A:C	A:C	A:C	A:C	A:C	C:C	A:C	A:C	C:C	C:C	A:C	A:A	A:C	A:C	C:C	A:C	C:C	A:A	?	A:A	C:C	A:C	?	A:C	C:C	A:C	C:C	C:C	A:A	A:C	A:C	C:C
	isotig32897_350	G:G	A:G	A:G	A:G	A:A	G:G	A:A	A:A	G:G	G:G	G:G	G:G	A:A	A:A	A:A	A:A	A:G	G:G	A:G	A:G	G:G	?	A:G	A:A	A:A	A:A	G:G	G:G	A:A	A:A	A:A	A:A	A:G	A:A	A:A	A:G	A:A	A:G	A:A	A:A	A:G	A:G	A:A	A:A	?	A:G	A:G	A:G
	isotig32901_1333	C:C	C:C	C:G	?	C:G	C:G	C:G	C:C	?	C:G	G:G	C:G	C:C	C:C	C:C	C:C	C:C	C:C	C:C	C:C	C:C	C:C	C:C	C:C	G:G	G:G	C:C	C:C	C:G	G:G	C:C	C:C	C:C	C:C	C:G	C:C	G:G	C:C	G:G	C:C	C:C	C:C	C:C	C:G	C:G	C:C	C:C	C:G
7 illegitimate genotypes in half-sib parent analysis	isotig32903_479	G:G	G:G	G:G	G:T	G:T	G:G	G:G	G:G	G:G	G:G	G:G	G:G	G:T	G:T	G:G	G:G	G:G	G:G	G:G	G:G	G:G	G:G	G:G	G:G	T:T	G:T	G:G	G:G	G:G	G:T	G:G	G:G	G:G	G:G	?	G:G	G:T	G:G	G:G	G:G	G:G	G:T	G:T	G:G	G:G	G:G	T:T	G:G
	isotig32924_1099	A:G	A:G	A:G	A:G	A:G	G:G	G:G	A:A	A:G	G:G	G:G	G:G	A:A	A:G	A:G	A:A	A:A	G:G	G:G	A:G	G:G	A:G	A:G	A:G	A:G	A:G	A:G	A:G	A:G	A:G	A:G	A:G	A:G	A:G	A:A	G:G	A:G	A:G	G:G	G:G	A:G	G:G	A:G	A:A	G:G	A:G	A:G	A:G
	isotig32926_115	A:G	G:G	G:G	A:G	A:A	G:G	A:A	A:A	A:A	A:G	G:G	A:A	A:G	A:G	G:G	A:G	A:G	A:G	A:G	A:G	A:A	?	A:A	G:G	A:G	G:G	G:G	G:G	A:G	A:G	A:G	G:G	G:G	G:G	A:A	G:G	A:A	G:G	?	A:A	A:A	A:G	G:G	A:G	A:G	G:G	A:G	A:G
	isotig32942_1393	G:G	G:G	G:G	G:G	G:G	G:G	C:G	G:G	G:G	G:G	G:G	C:G	?	G:G	G:G	C:G	G:G	G:G	G:G	G:G	G:G	G:G	G:G	G:G	G:G	G:G	G:G	C:G	G:G	G:G	G:G	?	?	G:G	G:G	C:G	G:G	G:G	?	G:G	G:G	G:G	G:G	G:G	G:G	G:G	G:G	G:G
	isotig32949_1292	C:C	C:C	C:T	C:C	C:C	T:T	C:C	C:C	C:C	C:C	T:T	C:T	T:T	C:T	C:C	C:T	C:C	T:T	C:C	T:T	C:T	C:C	C:T	C:C	C:T	T:T	C:T	T:T	C:C	T:T	C:C	C:C	C:C	T:T	T:T	C:T	C:C	C:T	T:T	C:C	C:T	C:T	T:T	T:T	?	C:C	C:T	C:T
	isotig32967_553	A:G	G:G	G:G	A:G	A:G	G:G	A:G	A:G	A:G	G:G	G:G	G:G	A:G	A:G	A:G	A:G	A:G	A:A	A:G	A:G	G:G	A:G	?	G:G	A:G	G:G	G:G	A:A	A:A	A:G	A:G	A:G	A:G	A:G	G:G	A:G	A:G	G:G	G:G	A:A	A:G	G:G	A:G	A:A	A:A	G:G	A:G	G:G
	isotig32969_715	G:G	G:G	G:G	G:G	G:G	G:G	G:G	G:G	G:G	G:G	G:G	G:G	G:G	G:G	A:G	A:G	G:G	A:G	G:G	G:G	G:G	G:G	G:G	G:G	A:G	A:A	G:G	G:G	G:G	A:G	G:G	G:G	G:G	G:G	G:G	G:G	G:G	A:G	G:G	G:G	G:G	G:G	G:G	G:G	G:G	G:G	G:G	G:G
	isotig32987_1114	G:G	G:G	A:A	G:G	G:G	A:A	G:G	A:A	G:G	A:A	A:A	G:G	A:A	A:A	G:G	A:G	A:A	G:G	A:G	A:G	A:G	A:G	A:G	A:A	G:G	G:G	A:G	G:G	A:G	A:G	G:G	A:A	G:G	A:A	A:A	A:G	G:G	G:G	A:A	A:G	A:G	A:A	G:G	G:G	A:G	A:G	G:G	A:G
Monomorphic	isotig33000_354	C:C	C:C	C:C	C:C	C:C	C:C	C:C	C:C	C:C	C:C	?	C:C	C:C	C:C	C:C	C:C	C:C	C:C	?	?	C:C	C:C	C:C	C:C	C:C	C:C	C:C	C:C	C:C	C:C	C:C	C:C	C:C	C:C	C:C	C:C	C:C	C:C	C:C	C:C	C:C	C:C	C:C	C:C	C:C	C:C	C:C	C:C
	isotig33019_124	A:G	A:G	A:G	A:A	A:A	A:G	A:G	G:G	A:A	A:A	A:A	A:G	A:G	A:A	A:A	G:G	A:A	A:A	A:G	A:G	A:A	A:G	A:G	G:G	G:G	A:A	A:G	A:G	A:G	G:G	A:A	A:G	A:A	G:G	A:A	A:G	A:A	A:G	?	A:A	A:G	A:G	A:G	A:A	A:G	A:A	A:G	A:A
	isotig33031_559	G:G	G:G	G:G	G:G	A:G	G:G	?	G:G	A:G	A:G	G:G	G:G	G:G	G:G	A:A	G:G	G:G	A:G	A:G	A:G	G:G	A:G	G:G	A:G	A:A	G:G	G:G	A:G	A:G	A:G	A:G	G:G	A:G	G:G	A:G	G:G	G:G	A:G	G:G	A:G	G:G	A:A	A:G	A:A	G:G	G:G	G:G	G:G
	isotig33035_121	C:C	T:T	C:T	C:C	C:C	C:C	C:C	C:C	C:C	C:C	C:C	C:C	C:T	C:C	C:C	C:C	C:C	C:C	C:C	C:C	C:C	?	C:C	C:C	C:C	C:C	C:C	C:C	C:T	C:C	C:C	C:C	C:C	C:C	C:C	C:C	C:C	C:C	C:C	C:C	C:C	C:T	C:C	C:C	C:C	C:C	?	C:C
	isotig33051_1252	C:T	C:C	C:C	C:C	C:C	C:T	C:C	C:C	C:T	T:T	C:T	C:C	C:C	C:C	C:C	C:C	C:T	T:T	C:C	C:C	T:T	C:T	T:T	C:C	C:C	T:T	C:T	C:C	C:C	C:T	C:T	C:C	C:C	C:C	C:C	C:T	C:C	C:C	C:C	C:T	C:C	C:C	T:T	C:C	C:C	C:C	C:C	C:C
	isotig33053_287	C:C	C:C	C:C	C:C	C:C	C:C	C:C	C:C	C:C	C:C	C:C	C:C	C:C	C:C	C:C	C:C	C:C	C:C	C:C	C:C	C:C	C:C	C:C	C:C	C:C	C:C	C:C	C:C	C:C	C:C	C:C	C:C	C:C	C:C	C:C	C:C	C:C	C:C	C:C	C:C	C:C	C:C	C:C	C:C	C:C	C:T	C:T	C:C
	isotig33059_107	C:T	T:T	C:C	C:C	C:C	T:T	T:T	C:T	C:C	T:T	T:T	C:T	T:T	C:T	C:C	C:C	T:T	T:T	T:T	T:T	T:T	C:T	C:T	T:T	C:T	C:C	C:T	T:T	C:T	C:T	C:C	T:T	C:T	T:T	C:T	T:T	T:T	T:T	C:C	C:T	T:T	C:T	C:T	C:T	C:T	C:T	?	T:T
	isotig33099_885	C:T	T:T	T:T	T:T	T:T	C:C	T:T	?	C:C	T:T	C:C	C:C	C:C	T:T	C:C	C:C	C:T	C:C	C:T	C:T	C:T	?	T:T	C:T	C:T	T:T	C:T	T:T	C:T	T:T	C:C	?	T:T	C:C	C:C	T:T	T:T	C:C	C:C	C:T	C:T	C:T	C:C	C:T	C:T	C:C	C:C	C:T
	isotig33111_603	C:C	C:C	C:T	C:C	C:C	C:C	C:T	C:C	C:C	C:T	T:T	C:C	C:C	C:T	C:C	C:C	C:C	T:T	C:T	C:C	C:C	?	C:C	C:C	T:T	T:T	C:T	C:C	C:T	C:C	C:T	C:C	C:C	C:T	C:T	C:C	C:C	?	T:T	C:C	C:T	C:T	T:T	C:T	C:T	C:C	C:C	C:C
	isotig33142_579	C:T	C:C	T:T	T:T	T:T	C:T	C:T	T:T	T:T	C:C	C:T	T:T	T:T	C:C	C:T	T:T	?	T:T	C:T	T:T	C:C	T:T	C:T	T:T	T:T	T:T	?	C:C	C:T	C:C	C:C	T:T	C:T	C:C	T:T	C:C	T:T	T:T	T:T	C:T	C:T	C:T	C:C	T:T	C:T	C:T	C:C	C:C
Missing data >5%	isotig33144_168	A:A	A:A	A:G	A:A	A:A	A:A	A:A	A:A	A:A	A:A	A:A	?	A:A	A:A	A:G	A:A	A:A	A:A	A:A	A:A	A:A	?	A:G	A:A	?	G:G	A:A	A:A	?	G:G	A:A	A:A	A:A	A:A	A:A	A:A	A:A	A:A	A:A	A:G	A:A	?	?	A:A	A:A	A:A	G:G	A:A
	isotig33160_1074	C:T	?	T:T	C:T	T:T	C:T	T:T	C:T	C:T	C:C	C:C	C:T	T:T	T:T	C:C	T:T	C:C	T:T	C:T	T:T	C:C	C:T	C:T	?	C:T	T:T	C:C	C:C	T:T	T:T	C:T	T:T	T:T	C:C	T:T	C:C	C:C	C:T	T:T	C:T	C:T	T:T	T:T	T:T	C:T	T:T	T:T	C:T
	isotig33166_330	C:G	C:C	C:C	C:G	C:C	C:G	C:C	C:C	C:G	C:C	C:C	C:G	C:G	C:G	C:G	C:C	C:C	C:C	C:C	C:C	C:G	?	C:C	C:G	C:G	C:C	C:C	C:C	C:G	C:C	C:G	?	G:G	C:C	C:C	G:G	C:C	C:C	C:C	C:C	C:G	C:G	C:G	C:C	G:G	C:C	C:G	C:C
Minor allele frequency <5%	isotig33172_344	G:G	G:G	G:G	G:G	G:G	G:G	G:G	G:G	?	G:G	G:G	G:G	G:G	G:G	G:G	G:G	G:G	G:G	G:G	G:G	G:G	G:G	G:G	G:G	G:G	G:G	G:G	G:G	G:G	G:G	G:G	G:G	G:G	G:G	G:G	G:G	G:G	G:G	?	G:G	G:G	G:G	G:G	G:G	G:G	G:G	?	G:G
	isotig33185_668	C:T	C:C	C:C	C:C	C:C	C:C	C:C	C:C	C:C	C:C	C:C	C:T	C:C	C:T	C:C	C:C	C:C	C:T	C:C	C:C	C:C	C:C	C:C	C:C	C:T	C:T	C:C	C:C	C:C	T:T	C:C	C:C	C:C	C:C	T:T	C:C	C:C	C:C	C:C	C:C	C:C	C:C	C:C	C:C	C:C	C:T	C:T	C:T
	isotig33232_1046	A:A	G:G	A:A	A:A	A:G	A:G	G:G	A:A	A:G	G:G	A:A	A:A	A:G	A:G	A:A	G:G	G:G	A:G	A:G	A:A	G:G	A:G	A:G	A:A	A:G	A:A	A:G	A:A	G:G	A:A	A:A	A:A	A:G	A:A	A:A	G:G	A:G	G:G	G:G	A:A	A:G	A:G	G:G	A:G	A:A	A:A	A:A	A:G
	isotig33256_667	C:T	T:T	C:C	C:C	C:C	C:C	T:T	C:T	C:C	C:C	C:C	C:T	C:T	C:C	C:T	T:T	C:C	C:T	?	C:C	C:T	C:C	C:T	?	C:T	C:C	T:T	C:C	C:T	T:T	C:T	T:T	T:T	C:C	T:T	C:C	C:T	C:C	C:C	C:C	T:T	C:C	T:T	T:T	C:C	C:T	C:C	C:C
Monomorphic	isotig33273_781	C:C	C:C	C:C	C:C	C:C	C:C	C:C	C:C	C:C	C:C	C:C	C:C	C:C	C:C	C:C	C:C	C:C	C:C	C:C	C:C	C:C	C:C	C:C	C:C	C:C	?	C:C	C:C	C:C	C:C	C:C	C:C	C:C	C:C	C:C	C:C	C:C	C:C	C:C	C:C	C:C	C:C	C:C	C:C	C:C	C:C	C:C	C:C
	isotig33275_395	A:G	A:G	A:A	G:G	G:G	A:G	G:G	A:G	G:G	G:G	G:G	A:A	A:A	G:G	A:G	A:A	A:G	G:G	G:G	G:G	G:G	A:G	A:G	A:G	A:G	G:G	G:G	G:G	A:A	A:G	A:G	G:G	G:G	A:G	G:G	A:A	A:G	G:G	?	G:G	A:A	G:G	A:A	A:A	A:G	A:G	G:G	G:G
	isotig33279_237	T:T	T:T	A:A	A:T	A:T	T:T	T:T	T:T	T:T	A:T	A:A	A:T	T:T	A:A	A:A	A:A	A:T	A:A	T:T	T:T	T:T	A:T	A:A	A:A	A:T	A:A	T:T	A:A	A:T	A:T	A:T	T:T	A:A	A:A	A:T	T:T	A:A	A:T	T:T	A:A	A:T	A:A	A:T	A:T	A:T	A:T	A:A	A:T
	isotig33298_528	A:G	A:A	A:A	A:A	A:A	A:A	A:A	A:A	A:G	A:A	?	A:A	A:G	A:A	?	G:G	A:A	A:A	A:G	G:G	A:A	A:A	A:A	A:A	A:G	A:A	A:G	G:G	A:A	G:G	A:A	A:A	A:A	A:A	A:A	A:A	A:A	A:A	?	A:A	G:G	A:A	A:A	A:A	A:G	A:G	A:A	A:G
	isotig33340_1003	C:T	T:T	C:C	C:T	T:T	C:T	C:C	T:T	C:T	T:T	C:C	C:T	C:T	C:T	T:T	C:C	T:T	T:T	T:T	T:T	C:T	C:C	C:C	C:C	T:T	C:C	T:T	C:T	C:C	T:T	C:C	C:T	C:C	T:T	C:C	T:T	T:T	C:T	C:C	C:T	?	C:T	T:T	C:T	C:C	C:T	C:T	C:C
	isotig33343_325	T:T	T:T	C:T	C:T	C:T	C:T	C:C	C:C	C:C	C:T	T:T	C:C	C:T	C:C	C:C	C:T	C:C	T:T	T:T	?	T:T	C:T	C:T	C:C	T:T	C:C	C:T	C:T	C:C	T:T	C:C	T:T	C:C	C:T	C:T	C:C	T:T	C:T	T:T	C:C	C:C	C:T	C:T	C:C	C:C	C:C	C:C	?
	isotig33362_1094	A:G	A:A	A:G	G:G	A:A	A:A	A:G	A:A	A:A	A:A	A:A	A:A	A:A	A:A	A:A	A:G	A:A	A:G	A:A	A:A	A:A	A:G	A:A	A:A	A:G	A:A	A:G	A:A	A:A	G:G	A:A	A:A	A:A	A:A	G:G	?	A:A	A:G	G:G	A:A	G:G	A:A	A:A	A:A	A:A	A:A	?	A:A
	isotig33385_293	C:C	C:C	C:C	C:C	C:C	C:C	C:C	C:T	C:T	C:C	C:C	C:T	C:C	T:T	C:T	T:T	C:C	C:C	C:C	C:C	C:C	C:C	C:C	?	C:C	C:C	C:C	C:C	C:C	C:T	C:C	C:T	C:C	C:T	C:T	C:C	C:C	C:C	C:C	C:C	C:C	C:C	C:C	C:C	C:C	C:C	C:C	C:C
	isotig33399_1211	A:A	G:G	A:G	A:A	A:A	A:G	A:A	A:A	A:G	A:G	G:G	A:G	A:A	A:G	A:A	A:G	G:G	G:G	A:G	A:G	A:G	A:A	A:A	A:A	A:G	A:A	G:G	A:G	A:A	A:A	A:A	G:G	A:A	A:A	A:G	G:G	A:A	A:G	A:A	A:A	A:G	A:A	A:G	A:A	G:G	A:A	A:G	A:A
	isotig33430_179	A:A	A:A	A:A	A:A	G:G	G:G	G:G	A:G	G:G	G:G	G:G	G:G	G:G	G:G	A:G	A:G	A:G	A:G	A:A	G:G	G:G	A:G	G:G	G:G	A:A	A:G	A:A	A:G	G:G	A:A	G:G	A:A	G:G	A:A	G:G	G:G	G:G	G:G	G:G	A:A	A:A	A:A	A:G	A:G	A:A	A:G	A:G	A:A
	isotig33431_426	T:T	T:T	C:C	C:T	C:T	T:T	C:C	C:T	T:T	C:C	T:T	T:T	C:T	C:T	C:C	C:C	C:C	T:T	T:T	C:T	C:T	T:T	T:T	C:T	C:C	T:T	C:T	T:T	T:T	C:T	C:T	C:T	C:T	T:T	C:C	C:T	C:C	T:T	?	C:C	C:T	T:T	T:T	T:T	T:T	C:C	T:T	T:T
	isotig33439_640	T:T	T:T	T:T	T:T	C:C	C:T	T:T	C:T	T:T	T:T	T:T	T:T	C:C	T:T	T:T	T:T	C:C	C:T	C:T	C:T	T:T	T:T	T:T	T:T	C:T	C:C	C:C	T:T	T:T	?	T:T	C:T	T:T	T:T	T:T	C:T	T:T	T:T	T:T	T:T	C:T	C:T	C:T	T:T	T:T	C:T	C:C	?
	isotig33448_101	A:A	A:C	A:C	A:C	A:A	C:C	A:C	A:C	A:A	A:C	C:C	A:C	A:A	A:A	A:C	C:C	A:A	A:A	A:C	A:C	A:C	A:A	A:A	A:C	A:C	C:C	A:A	A:A	A:A	A:C	A:C	C:C	A:A	A:A	A:A	A:C	A:C	C:C	C:C	C:C	A:C	A:A	A:A	A:A	C:C	A:C	A:C	C:C
	isotig33467_1351	C:C	C:C	C:C	C:C	C:C	C:C	A:C	A:C	C:C	C:C	C:C	A:C	C:C	C:C	C:C	C:C	C:C	C:C	C:C	C:C	C:C	C:C	C:C	C:C	?	C:C	C:C	C:C	C:C	C:C	A:C	C:C	C:C	C:C	A:C	C:C	A:A	C:C	C:C	C:C	C:C	C:C	C:C	C:C	C:C	C:C	C:C	?
	isotig33475_355	T:T	T:T	C:T	T:T	T:T	T:T	T:T	T:T	C:T	T:T	T:T	T:T	C:T	T:T	T:T	C:T	T:T	C:C	C:T	T:T	C:T	?	T:T	T:T	T:T	T:T	C:T	C:C	T:T	C:T	T:T	T:T	T:T	T:T	C:C	T:T	C:T	T:T	?	T:T	C:T	T:T	T:T	T:T	T:T	T:T	C:T	T:T
	isotig33493_1045	A:T	T:T	T:T	A:T	A:T	T:T	A:T	T:T	A:T	A:T	T:T	A:A	T:T	A:T	A:T	T:T	T:T	A:T	A:A	A:T	A:T	A:T	T:T	A:T	A:T	A:A	A:A	T:T	A:A	A:T	A:T	T:T	A:A	A:A	A:T	?	A:A	A:A	A:A	A:A	T:T	A:A	A:T	T:T	T:T	A:T	A:T	A:A
	isotig33497_1180	G:G	G:G	A:G	A:A	A:A	A:A	A:G	G:G	G:G	A:G	G:G	A:A	A:G	A:G	A:A	A:A	A:A	A:G	A:G	G:G	G:G	G:G	A:G	G:G	A:G	G:G	A:A	A:A	A:G	A:G	A:A	A:A	G:G	G:G	A:G	A:A	G:G	A:A	A:A	A:A	A:G	?	G:G	A:A	A:G	A:A	A:G	A:A
Missing data >5%	isotig33509_1374	C:T	C:C	C:T	C:C	T:T	C:C	?	C:C	C:T	C:T	C:C	C:C	T:T	C:C	C:C	?	C:T	C:T	C:C	C:T	C:C	C:T	C:T	C:C	C:T	C:C	T:T	C:C	C:T	T:T	C:C	C:C	C:T	C:C	?	C:C	C:C	C:T	T:T	C:C	C:C	T:T	C:T	C:C	C:C	C:C	C:C	C:C
	isotig33531_1155	G:G	C:C	C:C	G:G	G:G	C:C	C:G	C:C	C:G	G:G	C:C	C:C	C:G	G:G	G:G	G:G	G:G	G:G	G:G	C:G	G:G	?	C:G	C:G	G:G	C:C	G:G	G:G	C:G	C:G	G:G	C:C	G:G	C:G	G:G	G:G	G:G	C:C	C:C	G:G	G:G	G:G	G:G	G:G	C:G	C:C	C:G	G:G
	isotig33533_568	G:G	G:G	A:G	A:G	A:A	A:G	A:G	G:G	A:A	A:A	A:A	A:A	G:G	A:A	G:G	A:G	G:G	A:A	?	A:A	A:A	A:G	A:G	A:G	A:G	A:G	A:G	G:G	A:G	A:A	A:A	A:G	A:G	G:G	A:A	?	A:A	A:G	G:G	A:A	A:G	A:G	A:G	A:G	A:A	A:G	A:A	?
	isotig33538_1298	A:A	A:G	A:G	G:G	G:G	A:G	G:G	A:G	A:G	A:G	A:A	G:G	A:G	G:G	A:G	G:G	A:G	A:G	A:G	A:A	A:A	G:G	G:G	A:G	A:G	A:A	A:A	A:A	A:G	A:A	G:G	A:A	G:G	?	A:A	A:A	G:G	A:A	A:A	G:G	A:A	A:G	A:G	G:G	A:G	A:G	G:G	?
	isotig33589_1176	A:C	A:C	A:A	C:C	C:C	A:A	C:C	C:C	?	A:A	C:C	?	?	C:C	A:C	A:C	A:A	A:C	A:C	C:C	A:A	A:C	A:A	A:A	?	A:A	A:C	A:C	A:C	A:A	C:C	C:C	A:C	C:C	C:C	A:C	A:A	A:C	C:C	C:C	C:C	C:C	C:C	A:C	A:C	C:C	C:C	A:C
	isotig33627_701	C:T	T:T	T:T	C:C	T:T	C:C	C:T	T:T	C:C	C:T	C:C	T:T	C:C	C:T	C:C	C:T	C:T	C:T	C:C	C:C	T:T	?	C:C	C:C	T:T	C:C	C:C	C:C	T:T	C:C	C:T	T:T	T:T	T:T	C:T	C:C	C:T	C:T	C:C	C:C	C:C	T:T	C:T	C:C	C:C	T:T	C:C	C:T
Minor allele frequency <5%	isotig33632_1256	C:C	C:C	C:C	C:C	C:C	C:C	C:C	C:C	C:C	C:C	C:C	C:C	C:C	C:C	C:C	C:C	C:C	C:C	C:C	C:C	C:C	C:C	C:C	C:C	C:C	G:G	C:C	?	C:C	C:C	C:C	C:C	C:C	C:C	C:C	C:C	C:C	C:C	C:C	C:C	C:C	C:C	C:C	C:C	C:C	C:C	C:C	C:C
Missing data >5%	isotig33636_705	A:G	A:A	A:G	A:G	A:G	A:A	?	?	A:G	A:G	A:A	A:G	A:A	A:G	A:G	A:G	A:A	A:G	A:G	A:A	A:A	?	A:G	A:G	A:A	G:G	?	A:A	G:G	A:A	A:A	?	A:G	A:G	?	A:A	?	A:A	A:A	A:G	A:A	A:A	A:G	A:A	?	A:G	A:A	G:G
	isotig33645_542	A:G	A:G	A:A	G:G	A:G	A:G	G:G	A:A	A:A	G:G	G:G	A:A	A:G	A:A	G:G	A:G	A:G	G:G	G:G	G:G	A:G	A:G	A:A	G:G	A:G	G:G	G:G	A:A	A:A	A:A	A:A	A:A	A:G	A:A	A:A	G:G	A:A	?	G:G	A:G	A:G	A:G	A:G	A:G	A:G	G:G	A:G	A:G
	isotig33663_1163	C:T	C:C	C:C	C:C	C:C	C:C	C:C	C:C	C:C	C:C	C:C	T:T	C:C	C:C	C:C	C:C	C:C	C:C	C:T	C:C	C:C	?	C:C	C:T	C:C	C:C	C:C	C:C	C:T	C:T	C:C	C:C	C:C	C:C	C:C	C:C	C:C	C:T	T:T	C:C	C:C	C:C	C:C	C:C	C:C	C:T	C:C	C:T
	isotig33680_1027	C:C	T:T	C:C	C:C	C:T	T:T	T:T	C:T	C:T	T:T	T:T	T:T	C:T	C:T	C:T	C:C	T:T	C:T	C:C	T:T	T:T	?	T:T	T:T	C:C	C:C	C:C	C:T	T:T	C:C	T:T	C:C	T:T	C:T	T:T	T:T	T:T	C:C	C:C	C:C	C:T	C:C	C:T	C:T	C:T	T:T	C:C	C:C
Missing data >5%	isotig33705_468	A:T	A:A	A:T	A:T	A:T	?	A:A	A:T	A:A	A:T	A:T	A:A	A:T	A:T	?	A:T	A:T	A:T	A:T	A:A	A:T	A:A	A:T	?	A:T	A:A	A:T	A:T	A:A	?	A:T	A:A	A:A	A:A	A:A	A:A	A:T	A:A	A:A	A:T	T:T	A:A	?	A:A	A:T	A:T	A:T	A:A
	isotig33714_560	T:T	C:C	T:T	C:T	T:T	T:T	T:T	C:C	T:T	C:T	T:T	C:T	T:T	T:T	T:T	T:T	C:C	C:T	C:C	C:T	T:T	T:T	T:T	T:T	C:C	C:C	C:T	C:C	T:T	C:T	C:T	C:T	T:T	?	C:T	C:T	C:T	T:T	T:T	T:T	C:C	T:T	T:T	T:T	C:C	C:C	T:T	T:T
	isotig33720_952	G:G	G:G	G:G	G:G	A:G	G:G	A:G	G:G	G:G	G:G	G:G	G:G	G:G	G:G	G:G	A:G	G:G	G:G	G:G	G:G	G:G	?	A:G	G:G	A:G	G:G	G:G	G:G	A:G	G:G	G:G	G:G	A:G	G:G	G:G	G:G	G:G	G:G	G:G	G:G	G:G	G:G	G:G	G:G	G:G	G:G	A:G	A:A
	isotig33721_637	G:G	A:A	G:G	G:G	A:A	G:G	A:G	G:G	G:G	G:G	G:G	G:G	G:G	G:G	G:G	G:G	G:G	G:G	G:G	G:G	G:G	A:G	A:G	A:A	G:G	G:G	G:G	G:G	A:G	A:G	G:G	G:G	G:G	G:G	A:G	G:G	G:G	G:G	G:G	G:G	A:G	A:G	G:G	A:G	G:G	G:G	A:G	G:G
	isotig33746_1093	C:C	C:C	C:C	C:C	C:C	C:C	C:T	C:C	C:C	C:T	T:T	C:C	C:C	C:T	C:C	T:T	C:T	C:C	C:C	C:C	T:T	?	T:T	C:C	C:T	?	C:T	C:C	C:C	C:T	C:C	C:C	T:T	T:T	T:T	C:C	T:T	C:C	C:C	C:C	C:T	C:C	C:C	C:T	T:T	C:C	C:C	?
	isotig33783_1096	A:A	A:A	C:C	A:A	A:C	C:C	A:C	C:C	C:C	A:A	C:C	C:C	A:A	A:C	A:C	C:C	A:C	C:C	A:C	A:A	A:C	C:C	A:C	A:C	A:C	A:A	A:C	C:C	A:A	A:C	A:C	A:C	C:C	A:A	C:C	A:A	C:C	A:C	A:A	C:C	A:C	C:C	C:C	C:C	A:C	C:C	?	A:C
5 illegitimate genotypes in half-sib parent analysis	isotig33792_829	G:G	G:G	G:G	A:G	G:G	A:A	A:G	G:G	G:G	A:A	G:G	G:G	G:G	G:G	G:G	A:G	A:A	A:G	A:G	A:G	A:A	A:G	G:G	G:G	A:A	G:G	A:G	A:A	G:G	A:G	G:G	G:G	G:G	G:G	A:G	A:G	A:G	A:G	G:G	A:G	A:G	A:G	A:G	G:G	A:A	G:G	G:G	G:G
2 illegitimate genotypes in half-sib parent analysis	isotig33810_581	C:T	C:C	T:T	C:C	C:T	T:T	C:T	C:C	C:T	C:T	T:T	C:C	C:C	C:T	C:T	C:T	C:T	C:T	C:C	C:T	T:T	C:T	C:T	C:C	C:C	T:T	T:T	C:C	C:C	C:T	C:T	C:C	C:C	T:T	C:T	T:T	C:C	C:T	C:C	T:T	C:T	C:C	T:T	C:C	T:T	C:T	C:C	C:T
	isotig33841_453	C:T	C:C	C:C	C:C	C:C	C:T	C:C	C:T	T:T	T:T	C:C	C:C	T:T	C:C	T:T	C:C	C:C	C:T	C:T	C:T	C:T	C:T	T:T	C:T	C:C	C:C	?	C:C	C:T	C:C	C:T	C:C	C:C	T:T	C:C	T:T	T:T	C:C	C:C	T:T	C:C	T:T	C:C	C:C	C:T	C:C	T:T	?
	isotig33886_426	A:G	G:G	A:A	A:A	A:A	A:A	A:A	A:G	G:G	A:A	G:G	G:G	G:G	A:G	A:A	G:G	A:G	A:A	G:G	G:G	A:A	A:A	A:G	A:A	G:G	G:G	A:A	A:A	A:G	A:G	A:G	G:G	A:G	A:A	A:G	A:A	A:A	G:G	A:A	A:G	A:G	A:G	G:G	A:G	A:A	A:G	A:G	A:A
	isotig33898_339	A:G	A:A	A:A	A:A	A:G	A:A	A:A	A:A	A:G	A:G	A:A	A:G	G:G	A:G	A:A	A:G	A:A	A:A	A:A	A:A	A:A	A:A	A:A	?	A:A	A:G	A:A	A:A	A:A	A:G	A:A	G:G	A:A	A:G	A:G	A:A	A:A	A:A	A:A	A:A	A:A	A:A	A:A	A:G	A:A	A:G	A:G	A:G
	isotig33909_1031	C:C	C:C	C:T	C:T	T:T	C:T	C:C	C:C	C:T	C:T	C:C	C:T	T:T	T:T	C:C	C:T	C:C	C:C	C:T	T:T	C:C	C:T	C:T	T:T	T:T	C:C	T:T	T:T	C:C	C:C	T:T	C:C	C:C	T:T	C:C	C:C	T:T	C:C	T:T	T:T	C:T	C:T	?	C:C	C:C	T:T	C:T	T:T
	isotig33923_1011	A:G	G:G	A:A	A:G	G:G	G:G	G:G	A:A	A:G	G:G	G:G	A:A	A:G	A:G	G:G	A:A	G:G	G:G	A:A	A:G	A:G	G:G	G:G	?	A:G	A:A	A:G	A:G	G:G	A:G	G:G	G:G	G:G	A:A	A:G	G:G	A:G	?	G:G	G:G	A:A	G:G	G:G	?	G:G	G:G	A:G	A:A
	isotig33931_963	C:T	T:T	T:T	T:T	T:T	C:T	T:T	C:C	T:T	T:T	T:T	T:T	T:T	T:T	T:T	T:T	T:T	C:T	T:T	T:T	T:T	?	T:T	T:T	T:T	T:T	C:T	C:C	C:T	T:T	T:T	C:T	C:T	T:T	T:T	C:T	T:T	T:T	T:T	T:T	C:T	T:T	T:T	C:T	C:T	C:T	T:T	T:T
	isotig33959_1108	C:C	C:T	C:T	C:C	C:C	C:C	C:T	T:T	C:C	C:T	C:C	C:C	C:C	C:C	C:C	T:T	C:T	T:T	C:T	C:C	C:T	C:C	C:C	C:T	C:C	C:C	C:C	T:T	C:C	C:C	C:C	T:T	C:C	C:C	T:T	C:C	C:C	?	T:T	C:C	C:T	C:C	C:C	C:T	C:T	C:T	C:C	C:C
	isotig33965_554	?	A:A	A:G	A:G	A:G	A:G	A:G	A:A	A:G	A:G	G:G	A:G	A:G	A:G	G:G	A:G	A:G	A:A	A:A	A:A	A:A	A:G	A:A	A:G	G:G	A:A	A:A	A:A	G:G	A:G	A:A	G:G	A:A	A:A	A:A	A:G	A:G	A:G	G:G	A:G	G:G	G:G	A:G	A:A	A:G	A:G	A:G	A:G
Minor allele frequency <5%	isotig33971_1040	C:C	C:C	C:C	C:C	C:C	C:C	C:C	C:C	C:C	C:C	C:C	C:C	C:C	C:C	C:C	C:C	A:A	A:C	C:C	C:C	C:C	C:C	C:C	C:C	C:C	C:C	C:C	C:C	C:C	C:C	C:C	C:C	C:C	C:C	C:C	?	C:C	C:C	C:C	C:C	C:C	C:C	C:C	C:C	C:C	C:C	A:C	C:C
	isotig33998_368	G:G	G:G	G:G	G:G	G:G	G:T	G:G	G:G	G:T	G:T	G:G	G:G	G:G	G:T	G:G	G:G	?	G:T	G:G	G:G	T:T	G:G	G:G	G:T	G:T	G:G	G:T	G:T	G:G	G:T	G:T	G:G	G:G	T:T	G:G	T:T	G:G	G:G	T:T	G:G	?	G:G	G:T	G:G	G:G	G:G	G:G	G:G
2 illegitimate genotypes in half-sib parent analysis	isotig34018_317	A:G	G:G	A:A	A:G	A:G	A:A	A:A	G:G	A:G	G:G	G:G	A:G	G:G	G:G	A:A	G:G	G:G	G:G	A:G	G:G	G:G	?	A:A	G:G	A:G	A:A	A:G	G:G	A:G	G:G	G:G	G:G	A:G	A:G	A:A	G:G	G:G	G:G	G:G	G:G	G:G	A:G	G:G	G:G	A:A	A:G	G:G	G:G
3 illegitimate genotypes in half-sib parent analysis	isotig34021_1046	G:G	G:G	C:C	G:G	G:G	C:G	G:G	C:G	G:G	G:G	G:G	C:G	C:G	C:G	G:G	C:C	C:C	G:G	C:G	C:G	C:G	C:G	C:G	G:G	G:G	G:G	C:G	G:G	G:G	G:G	G:G	C:G	C:G	C:C	C:G	G:G	G:G	C:G	C:C	C:G	G:G	C:G	G:G	G:G	C:G	C:C	G:G	C:C
	isotig34054_350	G:G	A:A	G:G	G:G	A:G	A:A	A:G	A:A	A:G	A:G	G:G	G:G	G:G	G:G	A:G	A:G	G:G	A:G	A:G	A:G	A:G	A:G	A:A	G:G	A:G	A:A	A:A	A:G	A:G	G:G	G:G	G:G	G:G	G:G	A:G	G:G	G:G	G:G	G:G	G:G	G:G	G:G	A:A	A:A	A:A	A:A	G:G	A:G
	isotig34066_1226	C:T	T:T	T:T	T:T	T:T	T:T	T:T	C:T	C:C	C:T	T:T	C:T	C:C	T:T	T:T	T:T	T:T	T:T	C:T	T:T	T:T	T:T	T:T	T:T	C:T	C:C	C:T	C:T	T:T	C:C	T:T	T:T	T:T	T:T	C:C	T:T	T:T	C:T	T:T	T:T	C:C	T:T	T:T	C:T	T:T	T:T	T:T	?
	isotig34069_110	A:A	A:A	A:A	G:G	A:A	A:G	A:A	A:A	A:A	A:A	A:A	A:G	A:A	A:A	A:G	A:A	A:A	A:G	A:G	A:G	A:A	A:G	A:G	A:A	A:G	G:G	A:G	A:A	A:G	G:G	A:G	A:A	G:G	A:G	A:A	A:G	A:G	A:A	A:A	A:A	A:A	G:G	G:G	A:A	A:A	A:G	A:G	A:A
	isotig34070_1138	G:G	A:A	G:G	G:G	A:A	?	G:G	A:G	G:G	A:A	G:G	G:G	A:A	A:G	A:G	G:G	G:G	A:A	A:G	G:G	A:G	G:G	A:G	G:G	G:G	A:A	A:G	A:G	G:G	A:A	A:G	A:A	G:G	A:G	A:G	G:G	A:A	G:G	G:G	A:A	G:G	G:G	A:G	A:G	G:G	G:G	A:A	A:A
	isotig34107_268	G:G	G:G	A:A	A:G	A:G	A:A	A:A	A:G	A:A	A:G	A:A	A:A	A:A	A:A	A:G	G:G	G:G	A:G	A:G	A:G	A:A	G:G	A:A	A:G	G:G	G:G	A:G	?	A:G	G:G	A:G	A:A	G:G	A:A	A:A	A:A	G:G	?	G:G	A:A	A:A	A:G	A:G	G:G	A:A	A:G	A:G	A:G
	isotig34113_654	G:G	G:G	A:G	G:G	A:G	A:A	A:A	G:G	A:A	A:G	G:G	A:G	G:G	A:A	A:G	A:G	G:G	A:G	G:G	A:G	A:G	?	A:A	G:G	A:G	G:G	G:G	G:G	A:G	G:G	G:G	G:G	A:A	G:G	G:G	G:G	A:G	A:A	A:A	A:A	G:G	A:G	A:A	A:A	A:G	A:A	A:G	A:A
	isotig34133_270	A:A	T:T	T:T	A:T	T:T	T:T	A:A	T:T	A:A	T:T	T:T	A:A	A:T	?	A:A	A:T	T:T	T:T	A:T	?	T:T	A:A	A:A	T:T	A:T	A:A	T:T	T:T	A:T	A:T	A:T	T:T	A:A	T:T	T:T	A:T	A:A	A:T	A:A	A:T	T:T	A:A	A:A	A:T	A:T	T:T	A:A	A:T
	isotig34151_1136	T:T	T:T	T:T	C:T	T:T	T:T	C:T	T:T	C:T	C:T	T:T	C:T	?	T:T	T:T	T:T	T:T	C:T	C:T	T:T	T:T	?	C:T	?	T:T	T:T	T:T	T:T	C:T	T:T	T:T	C:T	T:T	C:T	T:T	T:T	T:T	C:T	C:C	C:T	T:T	C:T	T:T	T:T	T:T	C:T	T:T	T:T
	isotig34152_369	A:A	A:A	A:A	A:A	A:A	A:A	A:A	A:A	G:G	A:A	A:A	A:A	A:A	A:A	A:G	A:A	A:A	A:A	A:A	A:G	A:A	A:G	A:G	A:A	A:A	A:A	G:G	A:A	A:G	G:G	A:A	G:G	A:A	A:A	A:A	G:G	A:A	?	A:A	G:G	A:A	A:A	A:A	A:A	A:A	A:A	G:G	A:A
	isotig34184_1031	C:C	C:C	C:C	C:T	T:T	C:T	C:T	C:C	C:T	C:T	C:T	C:T	C:T	C:T	C:T	C:T	C:C	C:T	C:C	C:T	C:C	C:T	C:T	T:T	C:C	C:C	T:T	T:T	C:C	C:T	C:T	C:T	C:C	T:T	T:T	C:T	T:T	C:T	T:T	C:T	T:T	C:C	C:C	C:T	C:C	C:T	C:T	C:C
	isotig34198_886	C:C	C:C	A:C	C:C	C:C	C:C	C:C	C:C	C:C	A:C	C:C	A:C	C:C	C:C	C:C	C:C	C:C	C:C	C:C	C:C	A:A	C:C	C:C	C:C	C:C	C:C	C:C	C:C	C:C	C:C	C:C	C:C	C:C	C:C	C:C	C:C	C:C	?	A:A	C:C	C:C	C:C	C:C	C:C	C:C	C:C	C:C	?
	isotig34205_648	C:C	C:C	C:G	C:G	C:G	G:G	C:G	C:C	C:C	C:G	C:C	C:C	C:G	C:C	C:G	G:G	C:G	G:G	G:G	G:G	C:G	?	C:C	C:C	C:G	G:G	C:G	C:C	C:G	C:G	C:C	C:G	G:G	C:C	G:G	C:G	C:C	C:G	C:C	C:G	C:G	C:C	G:G	C:G	C:G	G:G	C:C	C:C
	isotig34210_322	A:T	T:T	A:A	T:T	A:T	T:T	T:T	T:T	T:T	T:T	A:A	A:A	T:T	A:T	T:T	T:T	A:A	T:T	T:T	A:A	A:T	A:T	T:T	A:T	A:T	A:A	T:T	T:T	A:A	A:A	A:A	A:T	T:T	T:T	A:T	T:T	T:T	T:T	T:T	A:A	A:T	A:T	A:T	T:T	A:T	T:T	A:T	A:A
Monomorphic	isotig34213_420	C:C	C:C	C:C	C:C	C:C	C:C	C:C	C:C	C:C	C:C	C:C	C:C	C:C	C:C	C:C	C:C	C:C	C:C	C:C	C:C	C:C	C:C	C:C	C:C	C:C	C:C	C:C	C:C	C:C	C:C	C:C	C:C	C:C	C:C	C:C	C:C	C:C	C:C	C:C	C:C	C:C	C:C	C:C	C:C	C:C	C:C	C:C	C:C
7 illegitimate genotypes in half-sib parent analysis	isotig34225_697	A:G	G:G	A:G	A:G	A:G	A:G	A:G	?	A:G	A:G	G:G	A:G	A:G	A:G	G:G	G:G	A:G	A:G	A:G	?	A:G	A:G	A:G	A:G	A:G	G:G	A:G	A:G	?	G:G	G:G	A:G	G:G	A:G	A:G	G:G	A:G	A:G	A:A	A:G	A:G	G:G	A:G	G:G	G:G	A:G	A:G	A:G
3 illegitimate genotypes in half-sib parent analysis	isotig34246_1009	A:G	G:G	G:G	A:A	G:G	A:A	A:A	A:G	A:G	A:G	A:A	G:G	A:G	G:G	A:G	A:G	G:G	G:G	A:G	A:A	G:G	A:G	A:G	G:G	G:G	G:G	A:G	A:G	A:A	A:G	A:G	A:A	A:A	A:A	A:G	A:G	A:G	A:A	A:A	G:G	A:A	A:G	G:G	A:G	A:G	A:G	G:G	A:G
	isotig34256_531	T:T	T:T	T:T	T:T	T:T	C:T	T:T	C:T	T:T	T:T	T:T	C:T	T:T	T:T	T:T	T:T	T:T	C:T	T:T	T:T	T:T	T:T	T:T	T:T	T:T	T:T	T:T	T:T	T:T	T:T	C:C	C:T	T:T	T:T	C:T	C:T	T:T	T:T	T:T	T:T	T:T	T:T	C:T	C:T	T:T	C:T	T:T	T:T
Monomorphic	isotig34264_674	C:C	C:C	C:C	C:C	C:C	C:C	C:C	C:C	C:C	C:C	C:C	C:C	C:C	C:C	C:C	C:C	C:C	C:C	C:C	C:C	C:C	C:C	C:C	C:C	C:C	C:C	C:C	C:C	C:C	C:C	C:C	C:C	C:C	C:C	C:C	C:C	C:C	C:C	C:C	C:C	C:C	C:C	C:C	C:C	C:C	C:C	C:C	C:C
	isotig34313_545	C:C	C:C	?	C:T	C:T	C:C	C:C	C:C	C:C	C:C	C:C	C:T	C:T	C:C	C:T	C:C	C:T	C:C	C:T	C:C	C:C	C:T	C:C	C:T	C:C	C:C	C:C	C:C	C:C	C:C	C:T	C:C	C:C	C:C	T:T	C:C	C:C	C:C	?	C:T	C:C	C:T	C:T	C:C	C:C	C:C	C:T	C:C
	isotig34314_496	T:T	T:T	T:T	T:T	T:T	T:T	T:T	C:T	C:T	C:T	T:T	T:T	T:T	C:T	T:T	T:T	T:T	T:T	T:T	T:T	?	T:T	C:T	T:T	C:T	T:T	T:T	T:T	T:T	T:T	T:T	T:T	T:T	C:C	T:T	T:T	T:T	?	C:C	T:T	T:T	T:T	T:T	T:T	T:T	T:T	C:T	T:T
	isotig34321_920	C:T	T:T	T:T	T:T	C:T	?	T:T	C:T	T:T	T:T	T:T	T:T	C:T	C:C	T:T	T:T	T:T	C:T	T:T	C:T	T:T	T:T	T:T	T:T	C:T	C:C	T:T	C:T	C:C	T:T	T:T	T:T	T:T	T:T	C:T	C:C	T:T	C:T	T:T	T:T	T:T	T:T	C:T	C:T	T:T	T:T	C:T	T:T
	isotig34337_1193	C:T	C:C	C:C	C:C	C:C	T:T	C:T	T:T	C:C	C:C	C:C	C:T	C:C	T:T	C:C	C:C	C:C	C:C	?	C:C	C:C	C:T	T:T	C:C	C:C	C:C	C:C	C:C	C:T	C:T	C:C	C:C	C:C	C:C	C:C	C:C	C:C	C:T	?	C:C	C:C	C:C	C:C	C:C	C:C	C:C	C:C	C:C
	isotig34345_1177	A:G	A:A	A:A	A:A	A:A	A:A	A:A	A:A	A:G	A:A	A:A	A:A	A:A	A:A	A:A	A:A	A:A	A:A	A:A	A:A	A:A	?	A:G	A:A	A:A	A:A	A:A	A:A	A:A	A:A	A:A	A:A	A:A	A:A	A:A	A:A	A:A	A:A	A:A	A:A	A:A	A:A	A:G	A:A	A:A	A:A	A:A	A:A
	isotig34382_910	G:G	A:A	A:G	A:A	G:G	A:A	A:G	G:G	A:G	A:G	A:A	A:G	A:A	G:G	G:G	A:G	G:G	A:A	A:A	G:G	A:G	A:G	A:G	G:G	A:G	A:A	G:G	G:G	?	G:G	A:G	G:G	G:G	A:A	A:A	A:A	G:G	G:G	G:G	A:G	G:G	G:G	G:G	A:A	A:A	G:G	A:A	?
	isotig34435_676	G:G	A:G	A:G	G:G	G:G	G:G	G:G	A:G	G:G	A:A	G:G	G:G	G:G	A:G	A:G	A:G	A:A	G:G	G:G	G:G	G:G	A:A	G:G	G:G	G:G	A:A	A:G	G:G	G:G	G:G	A:G	G:G	A:G	A:A	A:G	G:G	A:A	G:G	G:G	G:G	G:G	A:G	A:A	G:G	G:G	A:G	G:G	A:G
	isotig34491_643	T:T	T:T	T:T	T:T	T:T	T:T	T:T	T:T	C:T	T:T	T:T	T:T	T:T	T:T	T:T	T:T	T:T	C:T	T:T	T:T	T:T	T:T	C:C	T:T	C:T	?	T:T	T:T	T:T	C:T	T:T	T:T	C:T	T:T	T:T	T:T	T:T	T:T	?	T:T	T:T	T:T	T:T	C:T	T:T	T:T	T:T	T:T
	isotig34505_441	G:G	G:G	A:A	A:G	A:G	G:G	G:G	A:A	A:G	A:G	G:G	G:G	A:G	A:G	A:G	A:A	G:G	G:G	A:A	A:G	G:G	G:G	?	A:G	A:G	G:G	A:A	A:G	G:G	A:G	G:G	G:G	G:G	A:A	G:G	G:G	G:G	A:A	A:A	G:G	A:G	A:G	G:G	A:A	G:G	G:G	A:G	A:G
	isotig34519_442	C:T	T:T	T:T	T:T	C:T	C:C	C:T	C:T	T:T	C:T	C:C	C:T	C:T	C:T	T:T	C:T	C:T	C:C	C:C	C:C	C:T	?	C:T	C:T	T:T	C:C	C:C	T:T	T:T	T:T	T:T	T:T	T:T	T:T	C:T	T:T	T:T	C:T	C:C	T:T	C:C	C:T	T:T	T:T	T:T	C:T	T:T	T:T
	isotig34535_1112	A:A	A:A	A:G	A:G	A:G	A:G	A:A	A:G	A:G	A:G	A:A	A:G	A:G	A:G	A:G	A:A	G:G	G:G	A:G	G:G	?	A:G	A:G	G:G	A:A	G:G	G:G	A:A	A:A	G:G	?	A:G	G:G	A:A	A:G	A:A	A:A	?	?	A:G	A:G	A:G	A:G	G:G	A:A	G:G	A:A	A:G
	isotig34547_833	A:G	A:G	G:G	A:G	A:G	A:A	G:G	A:G	A:G	A:A	G:G	A:G	A:G	G:G	G:G	A:G	A:G	A:G	A:G	A:G	A:A	A:G	G:G	A:G	A:G	G:G	A:A	A:G	A:G	G:G	A:G	A:G	A:G	A:A	A:G	A:G	G:G	A:A	A:A	G:G	A:G	G:G	A:G	A:G	A:A	A:G	G:G	A:A
	isotig34585_1136	T:T	T:T	T:T	T:T	C:T	C:T	T:T	C:T	T:T	T:T	T:T	T:T	T:T	T:T	T:T	C:T	C:C	T:T	T:T	T:T	T:T	T:T	T:T	T:T	T:T	C:C	C:C	T:T	?	T:T	T:T	T:T	T:T	C:C	T:T	T:T	T:T	T:T	T:T	T:T	C:T	T:T	T:T	T:T	T:T	C:C	C:T	T:T
	isotig34604_502	T:T	T:T	C:C	?	T:T	C:T	T:T	?	T:T	C:C	T:T	C:T	T:T	T:T	T:T	T:T	T:T	C:T	C:C	C:C	T:T	T:T	T:T	T:T	C:T	C:T	T:T	T:T	T:T	C:T	T:T	C:T	T:T	C:C	T:T	?	T:T	T:T	T:T	T:T	T:T	T:T	C:C	C:T	T:T	T:T	T:T	T:T
Missing data >5%	isotig34642_373	A:G	G:G	G:G	A:G	A:G	G:G	A:G	G:G	A:A	A:G	G:G	G:G	A:A	A:G	G:G	G:G	A:G	A:G	A:G	G:G	G:G	A:G	?	G:G	A:G	A:G	G:G	G:G	A:G	A:G	A:G	G:G	A:A	G:G	?	G:G	G:G	A:G	A:A	A:G	A:A	A:G	G:G	?	A:G	G:G	G:G	A:G
	isotig34666_385	C:T	C:C	T:T	C:C	C:C	C:T	C:T	C:C	C:C	T:T	T:T	C:C	C:C	C:C	C:C	C:C	C:C	C:C	C:T	C:C	T:T	C:C	C:C	C:T	T:T	C:T	C:C	T:T	T:T	C:T	C:C	C:C	C:C	T:T	C:C	T:T	C:C	C:T	?	C:C	C:T	C:C	C:C	T:T	C:T	C:T	C:C	C:T
	isotig34668_1112	A:G	G:G	A:A	A:G	?	G:G	G:G	G:G	A:G	A:G	G:G	A:G	G:G	G:G	A:G	G:G	A:G	A:G	G:G	A:G	G:G	?	G:G	A:G	A:G	A:A	A:G	G:G	A:G	A:G	G:G	G:G	A:G	G:G	A:G	G:G	A:G	A:G	G:G	A:G	G:G	A:G	G:G	G:G	A:G	A:G	A:G	G:G
	isotig34670_368	T:T	C:C	C:T	C:T	C:T	C:T	C:T	T:T	T:T	C:T	T:T	C:C	C:C	C:T	C:T	C:C	C:C	C:T	C:T	T:T	T:T	C:T	C:C	C:C	C:C	C:C	C:C	C:T	C:T	C:C	T:T	C:T	C:T	T:T	C:C	C:C	C:T	C:T	T:T	C:C	C:T	C:C	C:C	C:T	C:T	C:T	T:T	C:C
	isotig34671_610	T:T	T:T	T:T	T:T	T:T	C:C	T:T	C:T	C:T	C:C	C:C	C:T	C:C	C:C	T:T	C:T	C:C	C:C	C:C	C:T	C:C	T:T	C:C	C:T	T:T	T:T	C:T	T:T	C:C	C:T	C:C	T:T	C:C	T:T	T:T	C:T	T:T	C:C	C:C	T:T	C:T	C:T	C:C	C:C	C:T	C:C	C:T	T:T
	isotig34681_801	G:G	A:A	A:G	G:G	G:G	A:G	A:G	G:G	G:G	A:G	G:G	A:A	G:G	A:G	A:G	A:G	G:G	G:G	G:G	G:G	A:G	A:G	G:G	G:G	A:G	G:G	A:G	G:G	G:G	A:G	G:G	G:G	A:G	A:G	G:G	G:G	G:G	G:G	A:A	G:G	A:G	G:G	A:G	G:G	G:G	G:G	A:A	A:A
	isotig34700_1097	T:T	T:T	C:T	T:T	C:T	T:T	T:T	T:T	C:C	T:T	T:T	C:C	T:T	T:T	C:T	C:T	C:T	T:T	T:T	T:T	T:T	C:T	T:T	T:T	T:T	C:T	C:T	C:T	C:T	C:T	T:T	T:T	C:T	T:T	C:T	T:T	T:T	C:T	?	C:T	T:T	C:T	T:T	C:T	T:T	C:T	C:T	T:T
Missing data >5%	isotig34723_664	A:A	A:A	A:A	G:G	A:A	G:G	A:A	A:G	?	A:A	G:G	A:G	A:G	A:A	A:G	G:G	G:G	A:G	G:G	G:G	A:G	A:G	A:G	A:A	A:A	G:G	G:G	?	?	G:G	A:G	A:G	G:G	A:A	G:G	G:G	A:G	A:G	A:A	A:A	A:G	A:A	A:G	A:A	A:G	G:G	?	?
	isotig34724	C:G	C:C	C:C	C:C	C:C	C:G	C:C	C:G	G:G	C:C	C:C	?	C:C	G:G	C:C	C:C	C:C	C:G	C:G	C:G	G:G	C:C	C:C	C:C	C:G	C:C	C:C	G:G	?	G:G	C:C	C:C	C:C	C:C	C:C	G:G	C:C	?	G:G	C:C	C:C	C:C	C:G	C:G	C:C	C:C	?	C:C
	isotig34748_190	C:T	T:T	C:T	C:T	T:T	C:C	C:C	C:C	C:C	C:C	C:C	C:C	C:C	C:T	C:T	C:T	C:C	C:C	C:C	C:C	C:C	C:C	C:T	C:C	C:T	T:T	C:C	C:T	C:C	T:T	C:T	C:C	C:C	T:T	C:C	T:T	C:C	T:T	C:C	C:C	C:C	C:C	C:T	C:T	C:T	C:C	C:T	C:T
	isotig34751_952	A:T	A:A	A:T	A:A	A:T	A:T	A:T	A:A	A:A	A:A	A:A	A:T	A:T	A:T	A:A	A:T	A:A	A:A	A:T	A:A	A:A	A:A	T:T	A:T	T:T	T:T	A:A	A:A	A:A	T:T	A:A	A:A	A:A	T:T	A:A	A:A	A:A	A:A	A:A	A:T	A:A	A:T	A:A	A:A	A:A	A:A	A:A	A:A
2 illegitimate genotypes in half-sib parent analysis	isotig34753_1109	G:G	G:G	A:A	G:G	A:G	A:G	G:G	G:G	G:G	A:G	G:G	G:G	A:G	G:G	G:G	G:G	G:G	G:G	G:G	G:G	G:G	A:G	G:G	G:G	G:G	G:G	G:G	A:G	A:G	G:G	A:A	A:G	G:G	A:G	?	G:G	G:G	A:G	A:A	G:G	A:G	A:G	A:G	G:G	G:G	G:G	A:G	G:G
	isotig34771_689	T:T	T:T	C:C	C:T	T:T	T:T	T:T	T:T	C:T	T:T	?	C:C	C:T	C:T	C:T	T:T	T:T	T:T	C:T	T:T	T:T	C:T	C:C	T:T	T:T	C:C	C:T	T:T	C:C	C:C	C:T	T:T	C:C	T:T	C:T	C:T	C:T	T:T	C:C	C:C	C:C	C:C	T:T	T:T	C:C	C:C	C:T	C:T
	isotig34783_896	A:G	G:G	G:G	A:G	A:G	G:G	A:A	G:G	A:G	G:G	G:G	G:G	A:A	A:A	G:G	A:G	G:G	?	G:G	G:G	G:G	?	G:G	G:G	A:G	A:A	G:G	G:G	A:G	A:A	?	G:G	G:G	G:G	G:G	G:G	A:G	A:A	A:A	G:G	G:G	A:G	G:G	G:G	G:G	G:G	A:A	G:G
	isotig34791_1013	T:T	T:T	T:T	T:T	T:T	T:T	T:T	C:T	C:T	T:T	T:T	T:T	T:T	T:T	C:T	T:T	T:T	T:T	T:T	T:T	T:T	T:T	T:T	C:T	T:T	T:T	T:T	T:T	T:T	T:T	C:T	C:T	C:T	T:T	T:T	T:T	C:C	T:T	T:T	T:T	T:T	C:T	T:T	T:T	T:T	T:T	T:T	T:T
	isotig34802_841	T:T	T:T	C:C	T:T	T:T	T:T	T:T	C:T	?	T:T	T:T	C:T	T:T	T:T	C:T	C:T	T:T	T:T	C:T	T:T	T:T	T:T	C:C	C:T	C:T	T:T	T:T	T:T	C:C	T:T	T:T	T:T	C:T	T:T	T:T	T:T	T:T	T:T	C:C	C:T	C:T	T:T	C:T	T:T	T:T	C:T	T:T	C:T
	isotig34815_1050	C:C	C:C	C:C	C:T	C:C	C:C	C:C	T:T	C:C	C:C	C:C	C:C	C:C	C:C	C:T	C:T	C:C	C:T	C:C	C:T	C:C	?	C:C	C:C	T:T	T:T	C:C	C:C	C:C	C:C	C:T	C:T	C:C	C:C	C:C	C:C	C:C	C:T	T:T	C:T	C:C	C:C	C:C	C:C	C:C	C:C	T:T	C:C
5 illegitimate genotypes in half-sib parent analysis	isotig34825_1197	C:G	G:G	G:G	G:G	C:G	G:G	C:G	C:G	C:C	C:G	C:C	G:G	C:G	C:G	C:G	C:G	G:G	C:C	G:G	G:G	C:G	G:G	C:C	C:G	C:C	C:C	C:C	G:G	C:G	C:G	G:G	C:G	C:G	C:C	C:G	C:G	C:G	C:G	C:C	C:C	G:G	C:G	C:G	C:C	C:G	C:G	G:G	C:G
	isotig34830_369	C:C	T:T	T:T	T:T	C:T	T:T	C:T	T:T	T:T	T:T	T:T	T:T	T:T	C:T	C:T	T:T	C:C	T:T	T:T	T:T	C:T	?	C:T	T:T	T:T	C:C	C:T	T:T	T:T	C:T	T:T	T:T	C:T	C:C	T:T	T:T	C:C	C:T	T:T	C:T	C:T	T:T	T:T	T:T	T:T	C:T	T:T	T:T
	isotig34837_882	G:G	G:G	A:G	G:G	A:A	A:G	G:G	G:G	A:G	G:G	G:G	G:G	A:A	A:A	G:G	A:A	G:G	?	G:G	A:G	A:A	?	A:G	A:G	A:G	G:G	A:G	A:A	A:G	A:A	A:A	G:G	A:G	G:G	G:G	A:A	A:A	G:G	G:G	A:A	G:G	A:G	G:G	A:A	G:G	A:A	A:G	A:G
	isotig34877_391	A:C	C:C	A:A	A:A	A:C	C:C	C:C	A:C	C:C	A:C	C:C	A:C	C:C	A:C	C:C	A:C	C:C	A:C	A:A	C:C	A:C	?	A:C	A:C	C:C	C:C	C:C	C:C	A:A	C:C	A:C	A:C	A:C	A:C	A:A	C:C	A:C	C:C	A:A	A:C	A:C	A:C	C:C	A:C	A:C	C:C	C:C	A:A
	isotig34890_1121	T:T	T:T	C:T	T:T	T:T	T:T	T:T	C:T	T:T	T:T	C:C	C:T	C:T	C:T	T:T	C:C	T:T	T:T	T:T	T:T	C:T	T:T	C:T	T:T	T:T	T:T	T:T	T:T	T:T	C:T	C:T	T:T	T:T	T:T	C:T	T:T	T:T	T:T	T:T	T:T	T:T	C:C	C:C	T:T	T:T	C:T	T:T	?
	isotig34894_810	A:C	A:C	A:A	A:A	A:C	C:C	A:C	A:A	A:C	A:C	C:C	A:A	A:A	A:C	A:C	C:C	A:A	C:C	A:A	C:C	C:C	C:C	A:A	A:C	A:C	C:C	A:C	A:A	A:A	A:C	C:C	A:A	C:C	A:A	A:C	C:C	A:C	A:A	A:A	A:C	A:C	C:C	A:C	A:C	C:C	A:A	C:C	A:A
	isotig34922_1015	A:G	A:A	A:G	A:G	A:G	A:A	A:A	A:A	G:G	G:G	A:A	G:G	A:A	A:A	A:A	A:G	A:A	A:A	A:G	A:A	A:G	A:G	A:A	A:A	A:A	A:A	A:A	A:A	A:G	G:G	A:G	A:A	A:G	G:G	A:A	G:G	A:A	A:G	G:G	A:A	A:G	A:G	A:A	A:G	A:G	A:A	A:A	A:G
	isotig34929_648	C:T	C:C	C:C	C:T	T:T	C:T	C:C	T:T	T:T	T:T	T:T	C:T	C:T	C:T	C:T	C:C	T:T	C:C	C:T	C:C	C:T	?	T:T	C:C	C:T	T:T	C:C	C:C	C:T	C:C	T:T	C:C	C:T	T:T	T:T	T:T	C:T	C:T	?	C:T	T:T	T:T	C:C	C:C	C:T	C:T	C:C	C:T
	isotig35010_835	C:T	T:T	T:T	C:T	C:T	C:C	C:T	C:T	C:T	C:T	C:C	T:T	T:T	T:T	T:T	C:T	T:T	C:T	C:C	C:T	C:C	C:T	T:T	C:T	C:T	T:T	C:T	C:T	T:T	C:C	T:T	C:C	T:T	C:T	C:T	C:T	C:T	C:T	C:C	C:T	C:C	C:T	C:T	C:T	C:C	C:T	?	C:C
2 illegitimate genotypes in half-sib parent analysis	isotig35038_601	A:C	A:A	C:C	A:C	A:A	C:C	A:C	A:A	?	C:C	C:C	A:A	C:C	A:A	A:C	A:C	A:A	C:C	A:C	C:C	C:C	A:A	A:A	A:C	A:C	C:C	C:C	C:C	A:C	C:C	A:C	C:C	A:A	C:C	C:C	A:A	C:C	?	C:C	A:A	C:C	A:A	A:C	A:A	C:C	A:A	C:C	A:C
	isotig35046_1046	T:T	T:T	T:T	C:T	C:T	C:T	T:T	T:T	T:T	C:T	C:C	C:C	T:T	C:T	T:T	T:T	T:T	C:C	T:T	T:T	C:T	C:T	C:T	C:T	T:T	T:T	T:T	C:T	T:T	T:T	?	T:T	C:C	T:T	T:T	C:C	T:T	C:T	?	T:T	T:T	C:T	T:T	T:T	C:C	T:T	T:T	T:T
Monomorphic	isotig35055_353	A:A	A:A	A:A	A:A	A:A	A:A	A:A	A:A	A:A	A:A	A:A	A:A	A:A	A:A	A:A	A:A	A:A	A:A	A:A	A:A	A:A	A:A	A:A	A:A	A:A	A:A	A:A	A:A	A:A	A:A	A:A	A:A	A:A	A:A	A:A	A:A	A:A	A:A	A:A	A:A	A:A	A:A	A:A	A:A	A:A	A:A	A:A	A:A
Monomorphic	isotig35075_709	G:G	G:G	G:G	G:G	G:G	G:G	G:G	G:G	G:G	G:G	G:G	G:G	G:G	G:G	G:G	G:G	G:G	G:G	G:G	G:G	G:G	G:G	G:G	G:G	G:G	G:G	G:G	G:G	G:G	G:G	G:G	G:G	G:G	G:G	G:G	?	G:G	G:G	?	G:G	G:G	G:G	G:G	G:G	G:G	?	G:G	G:G
7 illegitimate genotypes in half-sib parent analysis	isotig35082_1129	A:T	T:T	T:T	A:T	T:T	T:T	A:A	A:T	A:A	A:T	A:A	A:T	A:T	T:T	A:A	A:T	T:T	A:T	T:T	T:T	A:A	T:T	A:T	A:T	A:T	A:A	T:T	A:A	T:T	T:T	A:A	A:A	T:T	T:T	A:T	?	T:T	A:A	?	A:T	A:T	A:T	T:T	A:T	A:A	A:T	T:T	A:T
	isotig35099_237	T:T	C:T	C:T	T:T	C:C	C:C	T:T	C:C	C:T	T:T	C:C	?	C:T	C:T	T:T	C:C	T:T	C:T	C:C	C:C	C:C	C:T	C:T	C:C	C:C	C:C	C:C	C:C	C:T	T:T	T:T	C:C	T:T	C:C	C:C	C:C	T:T	C:C	T:T	C:T	C:T	C:C	C:T	T:T	C:C	C:C	T:T	C:T
	isotig35125_241	C:C	T:T	T:T	T:T	T:T	T:T	T:T	C:T	T:T	T:T	T:T	T:T	T:T	T:T	T:T	C:T	C:T	T:T	C:T	C:T	T:T	C:T	C:T	C:T	T:T	C:C	T:T	T:T	C:T	C:C	T:T	C:T	C:T	C:T	T:T	T:T	C:C	T:T	?	C:T	C:T	C:T	C:T	C:C	T:T	C:T	T:T	T:T
	isotig35148_332	A:C	C:C	A:C	A:A	A:A	A:A	A:C	C:C	A:A	A:C	C:C	A:C	A:A	A:C	A:C	A:C	A:A	A:A	A:A	A:C	A:A	A:C	C:C	A:A	A:C	A:A	A:A	A:A	A:A	A:A	A:A	A:C	A:C	A:C	A:A	A:C	C:C	A:A	A:A	A:A	A:A	A:A	A:C	A:A	A:A	A:C	A:A	A:C
	isotig35169_768	A:T	A:A	A:A	A:A	A:A	A:A	A:T	A:A	A:A	A:A	A:A	A:A	A:A	A:T	A:T	A:T	A:T	A:A	A:T	A:A	A:A	A:T	A:T	A:T	A:A	A:T	A:T	A:T	A:T	A:T	A:T	A:A	A:T	A:A	A:T	A:T	A:T	A:T	A:A	A:T	A:T	A:T	A:T	A:A	A:T	A:T	A:T	A:T
	isotig35170_582	A:A	A:A	A:C	A:C	A:A	A:A	A:A	A:A	A:C	A:A	A:A	A:A	A:A	A:C	A:A	A:A	A:A	A:C	A:A	A:A	A:A	?	A:A	A:C	A:C	A:A	A:C	A:A	A:C	A:A	A:A	C:C	A:A	A:A	A:C	A:A	C:C	A:A	A:A	A:C	A:A	C:C	A:A	A:A	A:A	A:C	A:C	A:A
	isotig35180_158	G:G	A:A	A:G	G:G	A:G	A:A	A:G	A:A	A:G	A:G	G:G	G:G	G:G	G:G	A:G	A:G	G:G	A:G	A:G	G:G	A:G	A:G	?	A:G	A:G	A:A	A:A	A:G	A:G	G:G	G:G	G:G	A:G	G:G	A:G	G:G	G:G	G:G	?	G:G	A:G	G:G	A:A	A:A	A:A	A:A	?	A:A
	isotig35211_728	A:G	A:G	A:G	A:G	A:A	A:A	A:A	A:G	A:G	A:A	A:A	G:G	A:A	A:A	A:A	A:A	A:A	A:A	A:G	A:A	A:A	?	G:G	A:G	A:A	A:G	A:A	A:A	A:A	A:A	A:G	A:A	A:G	A:A	A:A	A:A	A:G	A:A	A:A	A:A	A:A	A:A	A:A	A:A	A:A	A:G	A:A	A:A
	isotig35214_301	G:G	A:A	G:G	G:G	A:G	A:G	A:A	G:G	A:G	A:A	G:G	G:G	A:G	A:G	G:G	A:A	A:A	A:G	A:G	G:G	A:A	A:G	A:G	G:G	A:G	G:G	A:G	G:G	A:A	G:G	G:G	G:G	?	G:G	G:G	A:A	A:G	A:A	A:A	G:G	A:G	A:G	A:A	A:G	G:G	G:G	G:G	A:G
	isotig35216_110	C:C	A:C	A:C	A:C	A:C	C:C	A:C	A:A	A:C	A:A	C:C	A:C	A:A	A:A	A:C	C:C	A:A	A:C	A:C	A:A	A:C	?	A:C	A:C	C:C	C:C	A:C	A:C	A:C	A:C	A:C	A:A	A:C	A:C	A:A	A:C	A:A	A:C	C:C	A:C	C:C	A:C	A:C	C:C	A:A	A:A	A:A	C:C
	isotig35268_1082	T:T	C:C	C:C	C:C	C:C	C:C	C:T	C:C	C:T	C:T	C:C	C:C	C:C	C:T	C:T	T:T	C:T	C:C	C:T	C:C	C:T	C:C	C:T	T:T	C:T	T:T	T:T	C:C	C:C	T:T	C:C	C:T	C:C	T:T	C:C	C:C	C:C	C:C	C:C	C:C	C:C	C:C	C:C	C:C	C:C	C:T	C:T	?
	isotig35291_456	T:T	T:T	C:T	T:T	T:T	T:T	C:T	T:T	?	T:T	T:T	C:T	T:T	C:T	C:T	C:T	C:T	C:T	C:C	C:T	T:T	T:T	T:T	T:T	C:T	C:T	T:T	T:T	C:C	T:T	C:T	T:T	T:T	T:T	C:T	C:T	T:T	C:T	T:T	T:T	C:T	T:T	T:T	C:T	C:T	C:C	T:T	T:T
	isotig35302_619	T:T	A:A	T:T	A:T	A:T	A:A	A:A	A:A	T:T	T:T	A:A	A:T	A:A	A:T	A:T	A:A	T:T	T:T	A:T	T:T	A:T	T:T	A:T	A:T	T:T	A:A	A:T	T:T	T:T	A:A	T:T	A:A	T:T	T:T	A:A	A:T	T:T	T:T	?	A:T	T:T	T:T	T:T	A:T	A:A	A:T	T:T	T:T
Missing data >5%	isotig35308_657	T:T	T:T	A:A	A:T	A:A	T:T	A:T	T:T	A:A	A:T	T:T	A:T	A:T	A:A	A:T	A:T	A:A	A:T	A:T	T:T	A:T	?	A:A	A:A	A:T	T:T	T:T	T:T	T:T	T:T	T:T	A:T	?	?	A:T	T:T	A:A	A:T	T:T	A:T	T:T	?	T:T	A:T	A:T	T:T	A:T	?
	isotig35322_1054	G:G	G:G	G:G	G:G	G:G	T:T	G:G	G:G	G:G	G:G	G:G	G:G	G:G	G:G	G:G	T:T	G:G	G:G	G:G	G:G	G:G	G:G	G:G	G:G	G:G	T:T	G:T	G:G	G:G	G:G	G:G	G:G	G:G	G:G	G:G	?	G:G	G:G	G:G	G:G	G:G	G:G	G:G	G:G	G:G	G:G	G:G	?
	isotig35345_1067	A:G	G:G	A:A	A:G	A:G	G:G	A:G	G:G	A:G	G:G	A:A	A:G	G:G	A:G	G:G	A:G	G:G	A:G	G:G	G:G	G:G	A:G	A:G	G:G	A:G	A:A	G:G	G:G	A:G	A:A	A:G	G:G	A:A	G:G	A:G	G:G	A:G	G:G	G:G	A:G	G:G	A:G	A:A	A:A	G:G	A:A	A:G	G:G
	isotig35352_760	G:G	A:A	G:G	A:A	G:G	A:G	A:A	A:G	A:A	A:G	G:G	G:G	A:G	G:G	A:G	A:A	G:G	A:G	A:G	A:A	G:G	G:G	A:A	?	A:G	G:G	A:G	G:G	A:G	A:G	A:G	A:A	A:G	A:A	A:A	G:G	G:G	A:A	A:A	G:G	A:A	G:G	G:G	A:A	A:A	A:G	G:G	A:A
Monomorphic	isotig35362_969	C:C	C:C	C:C	C:C	C:C	C:C	C:C	?	C:C	C:C	C:C	C:C	C:C	C:C	C:C	C:C	C:C	C:C	C:C	C:C	C:C	C:C	C:C	C:C	C:C	C:C	C:C	C:C	C:C	C:C	C:C	C:C	C:C	C:C	C:C	C:C	C:C	C:C	C:C	C:C	C:C	C:C	?	C:C	C:C	C:C	C:C	C:C
	isotig35370_364	G:G	A:G	A:A	A:A	A:G	A:A	A:G	A:A	A:A	A:A	A:A	A:G	A:A	A:A	A:G	A:G	A:A	A:A	A:A	A:A	A:A	A:G	G:G	G:G	A:G	A:G	A:G	A:A	A:A	A:G	A:A	G:G	A:A	A:A	A:G	A:A	A:A	A:G	?	A:G	A:A	A:A	A:A	A:A	A:A	A:G	A:A	A:G
	isotig35377_1073	C:T	C:C	C:C	C:C	C:C	C:T	C:C	C:C	C:C	C:C	T:T	C:C	C:C	?	C:C	C:T	C:T	C:T	C:C	C:T	T:T	C:T	C:T	C:T	C:T	T:T	C:C	C:T	C:C	C:C	C:C	C:C	C:C	T:T	C:T	T:T	C:T	?	C:C	C:T	C:T	C:T	T:T	C:T	C:C	C:C	C:T	C:C
	isotig35383_182	T:T	T:T	T:T	T:T	C:T	T:T	T:T	C:T	C:C	C:T	C:T	T:T	T:T	T:T	T:T	C:T	T:T	C:C	T:T	T:T	C:T	?	T:T	T:T	C:C	T:T	T:T	T:T	T:T	C:C	T:T	T:T	T:T	?	T:T	C:T	C:C	T:T	C:C	T:T	T:T	T:T	C:C	T:T	T:T	C:T	C:T	C:T
	isotig35404_121	T:T	T:T	A:A	T:T	T:T	T:T	T:T	T:T	T:T	T:T	T:T	T:T	A:T	T:T	T:T	T:T	T:T	T:T	T:T	T:T	?	T:T	T:T	T:T	T:T	T:T	A:T	T:T	A:T	T:T	T:T	A:T	A:T	A:T	T:T	T:T	T:T	T:T	T:T	A:T	A:T	T:T	T:T	T:T	T:T	T:T	A:T	A:T
Missing data >5%	isotig35489_377	A:A	A:T	A:A	A:A	?	A:A	A:A	A:A	T:T	A:A	A:A	A:A	A:T	A:T	A:T	A:A	A:A	A:A	A:A	A:A	A:A	?	A:A	A:T	A:T	?	A:A	A:A	A:A	?	A:A	A:T	A:A	T:T	A:A	A:A	A:T	A:A	T:T	?	A:A	A:A	A:A	A:A	A:A	A:A	A:A	A:A
	isotig35505_474	A:G	G:G	G:G	A:G	A:G	A:A	A:G	G:G	A:A	A:G	A:A	A:A	A:A	A:G	A:A	A:G	G:G	A:G	G:G	G:G	A:A	A:A	A:G	G:G	G:G	A:A	A:G	G:G	G:G	G:G	A:A	G:G	A:A	A:A	A:G	A:G	G:G	A:G	A:A	A:A	G:G	A:A	G:G	A:A	A:G	G:G	A:G	G:G
	isotig35535_407	C:C	C:C	C:C	C:T	T:T	T:T	C:T	C:C	C:T	C:T	T:T	C:T	C:T	T:T	C:T	C:T	T:T	C:C	C:T	C:T	T:T	?	T:T	?	C:T	C:C	C:T	C:C	T:T	C:C	C:T	C:T	C:T	C:C	T:T	C:T	C:T	C:T	C:C	T:T	T:T	C:T	C:C	C:T	C:T	C:T	C:T	C:T
	isotig35592_657	C:C	C:C	C:G	C:C	C:C	C:C	G:G	C:C	C:C	C:G	C:C	C:G	C:C	C:C	C:C	C:G	C:C	C:C	C:C	C:G	C:C	C:C	?	C:C	C:G	G:G	C:C	C:C	C:C	C:C	C:C	C:C	C:C	C:C	C:G	C:C	C:C	C:C	G:G	C:C	C:C	C:C	C:G	C:C	C:C	C:C	C:G	C:C
	isotig35596_264	T:T	T:T	T:T	T:T	T:T	T:T	T:T	T:T	T:T	T:T	T:T	T:T	T:T	T:T	T:T	C:T	T:T	T:T	T:T	T:T	T:T	T:T	T:T	T:T	C:T	C:C	T:T	T:T	T:T	T:T	T:T	T:T	C:C	C:T	T:T	T:T	C:T	T:T	?	T:T	T:T	T:T	T:T	C:T	T:T	T:T	C:T	T:T
	isotig35643_913	G:G	G:G	G:G	G:G	G:G	G:G	G:G	G:G	C:G	C:G	G:G	G:G	G:G	G:G	G:G	G:G	G:G	G:G	C:G	G:G	G:G	G:G	G:G	G:G	G:G	G:G	G:G	G:G	G:G	G:G	G:G	G:G	G:G	C:C	G:G	?	G:G	G:G	G:G	G:G	G:G	G:G	G:G	G:G	G:G	G:G	G:G	?
	isotig35663_382	G:G	G:G	A:A	A:A	A:A	A:G	A:G	G:G	A:G	A:A	G:G	A:A	A:A	?	A:G	A:G	G:G	G:G	A:A	A:G	G:G	A:G	G:G	A:A	A:A	G:G	A:A	A:A	A:G	G:G	A:A	G:G	G:G	G:G	G:G	G:G	A:A	A:G	A:A	A:A	A:G	A:G	G:G	G:G	G:G	A:A	A:G	A:A
	isotig35692_495	T:T	T:T	C:C	C:T	C:C	T:T	C:T	C:C	C:C	T:T	C:C	C:T	C:C	T:T	C:C	C:C	T:T	T:T	C:C	C:T	T:T	C:C	C:T	C:T	C:T	C:C	C:C	C:T	C:C	T:T	C:C	C:C	C:T	C:T	C:T	C:T	C:C	C:T	C:C	C:C	C:T	C:T	C:T	C:C	T:T	C:C	C:C	C:T
	isotig35721_667	C:G	C:C	C:C	C:C	C:G	C:C	C:C	C:G	G:G	C:C	C:C	C:G	C:C	C:C	C:C	C:C	C:G	C:C	C:C	C:C	C:C	?	C:C	C:G	C:G	C:C	C:G	C:C	C:G	C:C	C:C	C:G	C:G	C:C	C:C	C:C	C:C	C:C	C:C	C:C	C:C	C:G	C:C	C:C	C:C	C:G	C:C	C:G
	isotig35768_1013	G:G	C:G	G:G	C:G	G:G	G:G	G:G	G:G	G:G	C:G	G:G	G:G	C:G	G:G	G:G	C:G	G:G	C:G	G:G	C:G	C:G	G:G	C:G	C:G	G:G	C:C	G:G	G:G	C:G	G:G	C:G	C:G	C:G	G:G	G:G	G:G	C:C	C:G	G:G	C:G	C:G	C:G	G:G	C:G	G:G	G:G	G:G	C:G
	isotig35805_506	G:G	G:G	G:G	A:G	G:G	A:G	A:G	A:A	A:G	G:G	G:G	G:G	A:A	A:A	A:G	G:G	A:A	G:G	G:G	A:G	G:G	A:G	G:G	A:A	G:G	A:A	G:G	G:G	G:G	G:G	A:G	A:G	G:G	G:G	G:G	G:G	G:G	?	G:G	A:G	G:G	G:G	G:G	G:G	A:G	A:G	G:G	A:A
	isotig35819_544	A:A	G:G	A:A	A:G	A:G	G:G	A:A	G:G	G:G	G:G	G:G	A:G	A:G	G:G	G:G	A:G	A:G	G:G	A:G	G:G	G:G	A:G	G:G	A:A	A:G	G:G	G:G	G:G	G:G	G:G	G:G	A:G	G:G	A:A	G:G	G:G	G:G	G:G	G:G	A:G	?	A:G	G:G	A:A	G:G	A:G	G:G	A:G
	isotig35870_429	C:C	T:T	T:T	T:T	C:T	T:T	T:T	T:T	C:T	C:T	T:T	C:C	T:T	C:T	T:T	C:T	C:T	C:T	T:T	T:T	C:T	C:T	C:C	T:T	C:T	T:T	T:T	T:T	T:T	C:T	T:T	T:T	C:T	T:T	T:T	T:T	T:T	T:T	T:T	C:T	T:T	T:T	C:C	T:T	C:T	T:T	T:T	C:T
	isotig35882_404	A:G	A:A	G:G	A:G	A:G	A:A	A:A	G:G	A:A	A:A	A:A	A:G	A:A	A:G	G:G	A:G	G:G	A:G	A:A	A:A	A:G	A:G	A:A	A:A	G:G	A:A	A:A	A:G	A:A	A:G	A:G	A:G	A:G	A:A	A:G	A:A	G:G	A:G	A:A	A:A	A:A	A:G	G:G	G:G	A:A	G:G	?	A:A
Missing data >5%	isotig35897_949	T:T	T:T	T:T	T:T	G:T	G:T	T:T	T:T	T:T	G:T	T:T	T:T	T:T	T:T	T:T	T:T	T:T	T:T	T:T	T:T	T:T	?	T:T	T:T	T:T	T:T	T:T	T:T	T:T	T:T	G:T	T:T	T:T	G:T	?	T:T	T:T	T:T	T:T	T:T	G:T	G:T	T:T	T:T	T:T	T:T	T:T	T:T
	isotig35948_414	G:G	G:G	G:G	G:G	G:G	G:G	A:G	A:G	G:G	G:G	G:G	A:G	G:G	G:G	G:G	G:G	G:G	G:G	G:G	G:G	G:G	A:G	G:G	A:G	A:G	G:G	G:G	G:G	G:G	G:G	G:G	A:G	G:G	G:G	G:G	A:G	G:G	A:G	A:A	G:G	A:G	A:G	A:G	G:G	G:G	G:G	A:G	G:G
	isotig35959_345	A:G	A:A	A:A	G:G	A:A	G:G	A:A	G:G	G:G	G:G	G:G	A:G	G:G	G:G	G:G	A:G	G:G	A:G	A:G	G:G	A:G	?	A:G	?	A:A	A:A	A:G	A:A	?	G:G	G:G	G:G	G:G	A:A	G:G	G:G	G:G	G:G	G:G	A:G	A:G	G:G	A:A	G:G	A:G	G:G	A:A	G:G
	isotig36002_905	C:C	C:C	G:G	G:G	C:C	C:C	C:G	C:C	C:C	C:C	C:C	C:G	C:C	C:C	G:G	C:C	C:C	C:C	C:C	C:C	C:C	C:G	C:C	G:G	C:C	G:G	C:C	C:G	C:C	C:C	C:G	C:C	C:G	C:C	C:G	C:C	C:C	C:C	C:C	C:C	C:G	C:G	C:G	C:C	C:C	C:C	C:C	G:G
	isotig36037_559	A:A	C:C	C:C	C:C	A:C	C:C	C:C	C:C	C:C	C:C	C:C	A:A	A:C	A:C	A:A	A:A	C:C	C:C	C:C	C:C	C:C	A:C	A:C	A:C	A:A	A:C	C:C	C:C	A:A	A:A	A:A	A:C	A:C	C:C	C:C	C:C	C:C	A:C	?	A:C	C:C	A:A	A:C	A:C	C:C	A:C	A:A	A:C
	isotig36042_298	A:A	A:A	A:G	A:A	A:G	A:A	A:A	A:A	A:A	A:G	A:A	A:A	A:G	A:A	A:A	G:G	A:A	A:G	A:A	A:A	A:G	?	A:A	A:A	A:A	G:G	A:A	A:G	A:G	A:A	A:A	A:A	A:G	A:A	A:A	A:A	A:A	A:A	G:G	A:A	A:G	A:A	A:G	A:A	A:G	A:A	A:G	G:G
	isotig36110_940	A:A	A:G	A:A	A:A	A:G	A:A	A:A	A:A	A:A	A:G	A:A	A:A	A:A	A:A	A:G	A:G	A:G	A:A	A:A	A:A	A:A	?	A:A	A:G	A:A	A:A	A:A	A:A	A:A	G:G	A:A	A:G	A:A	A:A	A:A	A:A	A:A	A:A	A:A	A:A	A:A	A:A	A:G	A:A	A:G	?	A:A	?
	isotig36120_639	?	G:G	G:G	G:G	G:G	G:G	G:G	G:G	G:G	A:A	G:G	G:G	G:G	G:G	G:G	A:G	G:G	G:G	G:G	G:G	G:G	?	A:G	G:G	G:G	G:G	G:G	G:G	G:G	G:G	G:G	A:G	G:G	G:G	G:G	A:G	A:G	?	A:A	A:G	G:G	A:G	G:G	G:G	G:G	A:G	A:G	A:G
	isotig36152_119	A:A	A:A	A:A	A:A	G:G	A:G	A:A	A:G	A:A	G:G	A:A	A:G	G:G	A:A	A:A	A:A	A:A	G:G	A:A	A:A	A:G	A:A	A:G	A:A	G:G	G:G	A:G	A:A	A:A	A:A	G:G	G:G	A:G	A:A	A:G	A:A	A:A	?	A:A	G:G	A:A	G:G	G:G	A:A	A:G	A:A	A:G	A:A
Missing data >5%	isotig36154_963	C:T	C:C	?	C:T	C:T	C:C	C:T	?	C:C	C:T	C:C	C:C	C:C	C:C	C:C	C:T	T:T	T:T	?	C:C	T:T	?	C:T	C:T	C:C	C:C	T:T	T:T	C:T	C:C	C:T	C:C	C:C	C:T	C:T	C:C	C:C	T:T	T:T	T:T	C:T	C:C	C:C	C:T	C:C	C:T	C:T	C:C
	isotig36165_116	A:G	A:G	G:G	A:G	A:G	A:G	G:G	A:A	A:G	G:G	G:G	A:G	A:A	A:G	A:G	A:A	A:G	A:G	G:G	A:G	A:A	A:A	A:A	A:G	A:G	A:A	G:G	A:A	A:A	A:A	A:G	A:A	G:G	G:G	G:G	A:A	A:G	A:A	?	A:A	A:A	A:G	G:G	A:A	G:G	A:G	A:G	A:G
	isotig36199_943	?	A:A	?	A:A	A:G	A:A	G:G	A:A	A:G	A:A	A:A	A:A	A:A	G:G	A:G	A:A	A:A	A:G	A:A	A:A	A:G	A:G	A:G	A:A	A:A	A:A	G:G	A:A	A:A	A:A	G:G	A:A	A:G	A:A	A:A	A:A	G:G	A:G	G:G	G:G	A:G	A:A	A:G	A:A	A:A	A:A	G:G	A:A
	isotig36256_344	A:A	C:C	A:C	C:C	A:C	A:C	C:C	C:C	A:C	A:C	C:C	A:A	C:C	A:C	A:C	A:C	C:C	A:C	A:C	C:C	C:C	?	A:A	A:A	A:C	A:A	C:C	C:C	A:C	C:C	A:A	C:C	A:A	A:C	C:C	A:C	A:A	?	A:A	A:C	C:C	C:C	A:A	C:C	A:C	C:C	A:C	C:C
	isotig36268_410	G:G	G:G	G:G	A:G	A:G	G:G	G:G	G:G	G:G	G:G	G:G	G:G	G:G	A:A	G:G	G:G	G:G	G:G	G:G	G:G	A:A	?	G:G	G:G	G:G	G:G	G:G	G:G	G:G	G:G	A:G	A:G	G:G	G:G	A:G	G:G	G:G	?	G:G	G:G	G:G	G:G	G:G	G:G	G:G	A:G	G:G	G:G
	isotig36309_689	G:G	G:G	G:G	G:T	G:T	G:T	G:T	G:G	G:T	G:T	G:G	G:T	G:T	G:T	G:G	G:G	G:G	G:G	G:G	G:G	G:G	?	G:T	G:G	G:G	G:G	G:T	G:G	G:T	G:T	G:G	G:G	G:T	G:G	T:T	G:G	G:T	G:G	G:G	T:T	G:G	G:T	G:G	T:T	G:T	G:T	G:G	G:G
	isotig36318_875	C:C	C:C	C:C	A:A	A:C	C:C	A:C	A:A	C:C	C:C	A:A	A:C	A:C	C:C	C:C	C:C	?	A:C	A:C	C:C	C:C	A:C	?	C:C	A:A	C:C	C:C	A:C	A:C	A:C	A:C	A:A	?	C:C	A:C	C:C	A:A	A:C	C:C	C:C	A:C	C:C	C:C	A:C	A:C	C:C	C:C	C:C
	isotig36337_305	C:T	T:T	C:T	C:C	C:C	?	T:T	T:T	C:C	C:T	C:C	C:T	?	T:T	T:T	T:T	C:C	C:C	C:C	C:C	C:T	C:T	T:T	C:C	C:C	T:T	C:C	T:T	C:T	C:T	C:C	C:C	C:C	T:T	C:C	C:C	T:T	C:T	C:T	T:T	C:C	T:T	C:C	T:T	T:T	T:T	C:T	C:C
	isotig36364_683	A:A	C:C	C:C	A:C	A:A	C:C	A:C	A:A	A:A	C:C	A:A	A:A	A:A	A:A	A:A	A:A	C:C	A:C	A:A	C:C	A:C	A:A	A:A	A:A	A:C	C:C	C:C	C:C	A:A	A:A	A:A	A:A	A:A	C:C	C:C	A:C	A:A	A:A	A:A	A:A	C:C	A:A	A:C	A:C	A:C	A:A	A:A	A:A
	isotig36406_986	A:T	T:T	T:T	T:T	A:T	T:T	T:T	A:T	A:T	A:T	A:T	T:T	T:T	A:T	T:T	A:T	A:T	A:T	A:T	A:T	A:T	A:T	A:A	T:T	A:T	T:T	A:A	A:A	T:T	A:T	T:T	A:A	A:T	T:T	A:T	T:T	A:T	A:T	A:A	A:T	A:T	A:T	A:A	A:T	T:T	T:T	A:A	A:T
	isotig36444_710	C:C	G:G	C:C	C:G	G:G	C:C	C:G	G:G	C:G	C:C	C:C	C:G	C:C	C:G	C:C	C:C	C:G	C:G	C:G	C:G	G:G	C:G	C:C	C:G	C:G	G:G	C:G	G:G	C:G	C:C	C:C	G:G	C:C	C:C	C:C	C:C	C:C	C:G	C:C	C:C	C:G	C:C	C:G	C:G	C:C	C:G	C:C	C:C
	isotig36487_789	A:G	G:G	G:G	G:G	G:G	G:G	A:A	A:A	G:G	G:G	G:G	A:A	A:G	G:G	G:G	G:G	G:G	G:G	G:G	G:G	A:G	A:G	G:G	A:G	G:G	A:A	G:G	A:G	G:G	G:G	A:G	G:G	A:G	G:G	G:G	G:G	G:G	G:G	?	A:G	A:G	A:G	A:G	G:G	G:G	A:A	A:G	G:G
	isotig36493_410	G:G	G:G	A:A	A:G	G:G	G:G	A:G	A:A	?	A:G	G:G	A:G	G:G	G:G	G:G	A:G	G:G	G:G	A:G	G:G	G:G	G:G	G:G	G:G	A:G	A:A	G:G	A:G	G:G	A:A	A:G	A:G	G:G	A:A	A:G	G:G	G:G	G:G	G:G	G:G	G:G	G:G	G:G	G:G	G:G	G:G	A:G	G:G
	isotig36511_657	T:T	T:T	T:T	T:T	T:T	T:T	T:T	T:T	T:T	T:T	T:T	T:T	T:T	T:T	T:T	T:T	T:T	T:T	T:T	T:T	T:T	T:T	T:T	T:T	T:T	C:T	T:T	T:T	T:T	T:T	T:T	T:T	C:T	T:T	T:T	T:T	T:T	T:T	T:T	T:T	T:T	C:T	T:T	T:T	T:T	T:T	T:T	C:C
	isotig36532_752	C:C	C:T	C:C	C:C	C:T	C:T	C:C	C:T	C:C	C:T	C:C	C:C	T:T	T:T	C:C	C:T	C:C	C:T	C:T	C:T	C:C	C:C	C:T	C:C	C:T	T:T	C:C	C:C	C:C	C:C	C:C	C:C	C:T	C:C	C:C	C:T	C:C	T:T	T:T	C:C	C:C	C:C	T:T	C:C	C:T	C:C	C:C	C:T
	isotig36552_876	C:C	T:T	C:T	T:T	C:C	C:C	C:C	T:T	C:T	C:T	T:T	C:T	C:T	C:T	T:T	C:C	C:C	C:T	C:T	C:T	C:C	C:T	C:C	C:T	C:C	T:T	C:C	T:T	C:T	C:C	C:T	C:C	C:C	C:C	C:T	C:T	C:C	C:T	T:T	C:T	C:T	C:C	C:C	C:T	C:T	C:T	T:T	C:T
	isotig36596_963	A:G	A:A	G:G	A:G	G:G	A:G	G:G	A:A	A:A	A:G	G:G	A:G	A:A	G:G	A:G	G:G	A:A	G:G	A:G	A:A	A:G	?	G:G	?	G:G	G:G	A:G	A:A	G:G	G:G	A:A	A:G	G:G	A:A	G:G	A:G	A:A	G:G	A:A	G:G	A:A	G:G	G:G	G:G	G:G	G:G	G:G	G:G
	isotig36605_668	T:T	C:C	C:C	C:T	T:T	T:T	T:T	C:T	C:T	C:T	T:T	T:T	T:T	T:T	C:T	C:C	C:C	C:C	T:T	T:T	T:T	T:T	C:T	T:T	C:C	C:C	C:T	T:T	T:T	C:T	C:T	T:T	T:T	T:T	C:T	T:T	T:T	T:T	T:T	T:T	T:T	C:T	T:T	C:C	C:T	T:T	C:T	C:T
	isotig36626_938	A:A	A:A	A:A	A:A	A:A	A:A	A:A	A:A	A:A	A:A	A:A	A:G	A:A	A:A	A:A	A:A	A:A	A:A	A:G	A:G	A:A	A:A	A:A	A:A	A:A	A:A	A:G	G:G	A:G	A:A	A:A	A:A	A:A	A:A	A:G	A:A	A:A	G:G	A:A	A:A	A:G	A:A	A:A	A:A	A:A	A:G	A:G	A:A
	isotig36680_191	G:T	G:G	G:G	G:T	G:T	G:G	G:G	G:G	G:G	G:T	T:T	G:T	G:T	G:G	G:G	T:T	G:G	G:T	G:T	G:G	G:G	G:T	G:G	G:G	T:T	G:G	G:G	G:G	G:G	G:T	G:G	G:G	G:T	T:T	G:G	?	G:T	G:G	G:G	G:G	G:G	G:T	G:T	G:G	G:T	G:G	G:T	G:G
	isotig36691_206	A:A	A:A	G:G	A:G	A:A	A:G	A:A	A:G	A:A	G:G	A:A	?	A:A	A:A	A:A	A:A	A:A	A:G	G:G	G:G	A:A	A:A	A:A	A:A	A:G	A:G	A:A	A:A	A:A	A:G	A:A	A:G	A:A	G:G	A:A	A:G	A:A	A:A	A:A	A:A	A:A	A:A	G:G	A:G	A:A	A:A	A:A	A:A
	isotig36767_373	A:A	A:A	A:A	A:A	A:A	A:A	A:G	A:A	A:A	A:A	A:A	A:A	A:A	G:G	A:A	A:A	A:A	A:A	A:A	A:A	A:A	A:A	A:A	A:A	A:G	A:A	A:A	A:A	A:A	A:A	A:A	A:A	A:A	A:A	A:A	A:A	A:A	A:A	A:A	A:A	A:A	A:A	A:A	A:A	A:A	A:A	A:A	A:A
	isotig36775_363	A:G	G:G	A:G	A:A	A:A	A:G	G:G	A:A	A:G	A:G	A:A	A:G	A:A	A:A	A:A	A:G	G:G	A:A	G:G	A:A	A:G	A:A	G:G	A:G	A:G	G:G	A:A	A:A	A:G	A:A	A:G	A:G	A:G	A:A	A:A	A:A	A:A	A:G	A:A	G:G	A:A	A:G	A:G	A:G	A:A	A:A	A:G	A:G
3 illegitimate genotypes in half-sib parent analysis	isotig36782_698	G:T	T:T	T:T	T:T	T:T	T:T	G:T	T:T	T:T	T:T	T:T	T:T	T:T	T:T	T:T	G:T	T:T	T:T	T:T	T:T	T:T	T:T	T:T	T:T	T:T	G:G	T:T	T:T	T:T	G:T	T:T	T:T	G:T	T:T	T:T	G:T	T:T	G:T	G:G	T:T	T:T	T:T	?	T:T	T:T	G:T	T:T	T:T
	isotig36793_769	A:G	G:G	G:G	A:G	G:G	A:A	G:G	G:G	G:G	A:A	A:A	A:A	A:A	A:G	G:G	G:G	A:G	A:G	A:G	A:G	A:A	A:G	A:G	A:A	G:G	A:A	A:A	G:G	A:A	A:G	A:G	A:G	G:G	G:G	A:A	A:G	?	A:G	A:A	?	A:G	G:G	A:A	G:G	A:G	A:G	A:G	G:G
	isotig36797_307	T:T	C:T	T:T	C:T	C:T	T:T	C:T	C:T	T:T	C:C	T:T	T:T	C:T	T:T	C:T	T:T	C:C	C:T	C:T	C:T	C:T	C:T	C:C	C:T	C:T	T:T	C:T	T:T	C:C	C:T	C:T	C:C	C:T	T:T	C:T	C:T	C:T	T:T	T:T	T:T	T:T	T:T	C:C	T:T	T:T	T:T	C:T	?
	isotig36938_811	C:C	C:C	C:T	C:C	C:T	C:C	C:T	C:C	?	C:T	C:C	C:T	C:T	T:T	C:T	C:C	C:C	C:C	T:T	C:C	C:C	?	C:C	C:C	C:T	C:C	C:C	C:C	C:C	C:C	C:C	C:T	C:C	C:C	C:T	C:C	T:T	C:T	T:T	C:C	C:C	T:T	C:C	C:C	C:C	C:T	C:C	C:C
	isotig36956_785	G:G	G:G	G:G	G:G	G:G	G:G	G:G	G:G	C:G	G:G	G:G	G:G	G:G	G:G	G:G	G:G	?	G:G	G:G	G:G	G:G	?	C:G	G:G	C:G	C:C	G:G	G:G	C:C	C:G	G:G	G:G	G:G	G:G	G:G	G:G	C:C	G:G	G:G	C:G	C:G	G:G	C:G	G:G	G:G	G:G	G:G	C:G
	isotig37005_693	G:G	A:A	G:G	G:G	A:G	A:G	A:G	A:A	A:G	G:G	G:G	A:G	G:G	A:G	G:G	G:G	A:A	A:G	A:G	G:G	G:G	?	A:G	G:G	A:G	G:G	A:A	A:G	A:G	G:G	A:G	A:G	G:G	G:G	G:G	G:G	G:G	A:G	A:A	G:G	G:G	A:G	G:G	G:G	G:G	G:G	G:G	A:A
	isotig37010_277	T:T	T:T	T:T	C:T	T:T	T:T	T:T	T:T	C:T	T:T	T:T	T:T	C:T	T:T	T:T	T:T	C:C	T:T	C:T	C:T	T:T	C:T	T:T	T:T	T:T	T:T	T:T	T:T	C:T	C:T	T:T	T:T	T:T	T:T	T:T	T:T	T:T	?	C:C	T:T	C:T	T:T	C:T	C:T	T:T	T:T	T:T	T:T
	isotig37012_817	C:G	G:G	C:G	G:G	?	C:C	C:C	C:G	C:G	C:C	C:C	C:C	C:C	C:C	C:C	G:G	C:G	C:C	C:G	C:C	C:C	?	C:G	C:C	C:G	G:G	G:G	C:C	C:C	G:G	C:C	C:C	C:G	C:C	C:G	?	G:G	C:C	C:C	C:C	C:G	C:C	C:C	C:C	C:C	C:C	C:G	C:C
Missing data >5%	isotig37023_265	A:T	A:A	A:T	A:T	A:T	A:A	A:A	T:T	A:A	?	A:A	A:A	?	A:T	T:T	T:T	A:A	A:T	T:T	T:T	A:A	A:A	T:T	A:A	A:T	T:T	?	?	T:T	A:T	T:T	T:T	T:T	T:T	A:T	T:T	A:T	A:A	A:A	A:A	A:T	A:A	T:T	A:T	A:T	A:T	A:T	T:T
	isotig37083_872	A:G	G:G	G:G	A:G	A:A	A:G	A:G	A:G	A:G	A:G	G:G	A:A	A:G	A:G	A:A	A:A	G:G	A:G	A:G	A:G	G:G	A:A	A:A	A:G	A:G	G:G	G:G	A:G	G:G	A:G	A:A	A:A	?	A:A	G:G	G:G	A:A	A:A	A:A	A:A	A:G	A:A	G:G	A:G	G:G	A:G	?	G:G
	isotig37136_342	G:G	?	C:G	C:C	C:G	G:G	G:G	G:G	C:G	G:G	C:C	G:G	G:G	G:G	C:C	G:G	G:G	G:G	C:G	G:G	G:G	G:G	G:G	G:G	C:C	G:G	C:G	C:C	C:G	G:G	C:G	G:G	?	C:G	C:G	C:G	C:C	G:G	G:G	G:G	G:G	C:G	C:C	C:G	C:G	C:G	G:G	C:G
	isotig37155_874	A:G	A:A	A:A	A:A	A:G	A:A	A:A	A:A	A:A	A:A	A:A	A:A	A:A	A:A	A:G	A:G	A:A	A:A	A:G	A:A	A:A	A:A	A:A	A:A	A:A	G:G	A:A	A:G	A:A	A:A	A:A	A:A	A:G	A:A	A:A	A:G	A:A	A:A	?	A:A	?	A:A	G:G	A:A	A:G	A:G	A:G	A:A
	isotig37158_542	G:T	G:G	T:T	G:G	G:G	G:G	G:T	G:T	G:G	T:T	G:G	G:G	G:T	G:T	G:G	G:G	G:G	G:T	T:T	G:T	G:T	G:G	G:T	?	G:G	G:G	G:G	T:T	G:T	G:G	G:G	T:T	G:T	?	G:G	?	G:G	?	G:G	G:G	G:G	G:T	G:G	G:G	G:T	T:T	G:G	G:T
	isotig37167_658	G:G	G:G	G:G	G:G	A:G	A:A	A:A	G:G	G:G	A:A	A:A	G:G	G:G	A:A	G:G	A:A	A:A	A:G	A:A	A:G	A:A	A:A	A:G	A:G	G:G	A:A	G:G	A:G	G:G	A:G	G:G	G:G	A:G	A:A	G:G	A:G	A:A	?	G:G	G:G	A:G	A:G	A:G	G:G	A:A	G:G	A:G	A:A
	isotig37206_320	G:G	G:T	G:T	G:G	G:G	G:G	G:G	G:G	?	G:G	G:G	G:T	G:T	G:G	G:G	G:T	G:G	G:G	G:G	G:G	G:G	G:G	G:G	G:G	G:T	G:G	G:G	G:G	G:T	G:G	T:T	G:G	G:G	G:G	G:T	G:G	G:G	G:T	T:T	G:G	G:T	G:T	G:G	G:T	G:G	G:G	G:T	G:T
	isotig37209_549	A:G	G:G	A:G	A:G	A:G	A:G	A:A	G:G	A:G	A:G	G:G	A:A	A:A	G:G	A:G	A:G	A:G	G:G	A:G	G:G	A:A	A:G	A:A	A:A	A:A	G:G	G:G	G:G	A:A	A:G	A:G	A:G	G:G	A:A	G:G	A:G	A:G	?	G:G	A:G	A:A	A:G	A:A	G:G	A:A	G:G	A:A	G:G
	isotig37213_477	T:T	T:T	C:T	T:T	T:T	T:T	T:T	T:T	T:T	T:T	T:T	T:T	T:T	T:T	T:T	T:T	T:T	T:T	C:T	T:T	T:T	C:T	T:T	T:T	T:T	T:T	C:T	T:T	T:T	C:T	T:T	T:T	T:T	T:T	C:C	?	T:T	T:T	T:T	T:T	T:T	T:T	C:T	C:T	T:T	C:T	?	T:T
	isotig37220_578	T:T	C:C	T:T	C:C	T:T	C:T	T:T	C:T	T:T	C:C	C:C	T:T	C:T	C:T	C:T	T:T	C:T	C:C	C:T	C:T	C:C	C:T	C:T	T:T	C:T	T:T	C:T	C:T	C:C	C:T	C:T	C:T	C:T	T:T	C:T	C:T	T:T	C:T	T:T	C:T	C:C	C:C	C:C	T:T	C:T	C:T	C:T	?
	isotig37252_318	C:T	C:C	C:T	C:T	C:C	C:C	T:T	C:C	C:C	C:T	T:T	C:T	T:T	C:C	C:T	C:C	T:T	T:T	C:T	T:T	T:T	C:T	T:T	C:T	C:T	T:T	C:C	T:T	T:T	C:C	C:C	C:T	C:T	C:C	C:C	C:C	C:T	T:T	T:T	C:C	C:C	C:C	C:T	T:T	C:C	C:C	C:C	T:T
4 illegitimate genotypes in half-sib parent analysis	isotig37258_745	A:A	A:G	A:A	G:G	A:A	A:G	A:A	A:G	A:G	A:A	G:G	A:A	A:G	A:A	A:A	A:A	A:A	A:A	G:G	G:G	G:G	A:A	A:A	A:A	G:G	A:A	G:G	G:G	A:A	A:A	A:A	A:A	A:A	A:A	G:G	A:G	G:G	A:A	G:G	A:A	G:G	?	A:G	A:A	G:G	A:A	A:A	A:A
	isotig37265_852	A:G	G:G	G:G	G:G	A:G	G:G	A:G	A:G	A:G	A:G	G:G	A:G	A:G	A:G	A:G	A:A	A:A	A:G	A:G	G:G	G:G	A:G	A:A	G:G	A:G	G:G	A:G	A:G	A:G	A:G	G:G	A:A	A:G	G:G	G:G	A:G	A:A	A:G	G:G	G:G	A:G	A:G	G:G	G:G	G:G	A:G	A:A	A:G
8 illegitimate genotypes in half-sib parent analysis	isotig37315_454	A:G	A:G	A:G	A:A	A:G	A:G	G:G	G:G	A:G	G:G	G:G	A:G	A:A	A:G	A:G	A:A	A:G	A:G	G:G	A:G	G:G	?	A:G	G:G	A:A	G:G	A:A	A:A	A:G	A:G	A:G	G:G	G:G	G:G	A:A	A:A	A:A	A:G	?	A:G	A:G	A:G	G:G	A:A	A:A	G:G	A:A	G:G
	isotig37323_396	A:G	G:G	G:G	A:G	G:G	G:G	A:A	A:G	A:A	G:G	A:A	A:A	A:A	A:G	A:G	A:A	A:A	A:G	G:G	G:G	A:G	A:G	A:A	A:A	A:G	G:G	G:G	A:G	A:G	G:G	A:G	A:G	G:G	A:A	A:G	?	G:G	A:A	A:A	A:A	A:G	A:G	A:A	A:G	A:G	A:G	A:G	G:G
Missing data >5%	isotig37328_773	T:T	T:T	T:T	T:T	T:T	T:T	T:T	T:T	A:T	T:T	T:T	A:T	T:T	T:T	A:T	A:T	T:T	T:T	T:T	T:T	T:T	T:T	T:T	A:A	?	A:A	?	T:T	T:T	T:T	T:T	A:T	A:A	T:T	T:T	T:T	T:T	T:T	?	T:T	T:T	T:T	A:T	T:T	T:T	T:T	A:T	A:T
	isotig37348_328	G:T	G:G	T:T	G:G	G:G	T:T	T:T	G:T	G:T	G:T	T:T	G:T	G:G	G:T	G:G	G:T	G:G	T:T	G:T	T:T	G:G	?	G:G	G:T	G:G	G:G	G:G	T:T	T:T	G:G	T:T	T:T	G:G	G:G	T:T	T:T	T:T	?	T:T	G:G	G:G	G:T	G:T	T:T	G:T	G:T	G:T	G:T
	isotig37385_830	C:C	C:C	A:C	A:C	C:C	A:A	C:C	C:C	C:C	C:C	C:C	A:C	A:A	C:C	A:C	C:C	A:C	C:C	A:C	C:C	A:A	A:C	A:C	C:C	C:C	A:A	C:C	A:C	A:A	A:A	C:C	C:C	A:A	C:C	A:C	C:C	C:C	C:C	C:C	A:C	A:C	A:C	A:A	C:C	C:C	C:C	A:C	?
	isotig37393_324	T:T	T:T	C:T	T:T	T:T	C:T	T:T	T:T	T:T	T:T	C:C	C:T	T:T	T:T	C:T	T:T	C:C	T:T	T:T	T:T	T:T	T:T	T:T	C:C	T:T	T:T	C:T	T:T	T:T	T:T	T:T	C:T	C:T	T:T	T:T	C:C	C:C	T:T	T:T	T:T	T:T	T:T	T:T	T:T	C:T	C:T	C:T	T:T
	isotig37419_329	C:C	C:C	C:C	C:C	C:C	C:T	C:C	C:C	C:C	C:T	T:T	C:C	C:C	C:C	C:C	C:T	C:C	C:T	C:C	C:C	T:T	C:C	C:T	C:C	T:T	C:C	T:T	C:C	C:C	T:T	C:C	C:C	C:C	C:C	C:T	C:T	C:C	C:C	?	C:C	C:C	C:C	C:T	T:T	C:C	C:C	C:C	C:C
	isotig37421_486	T:T	T:T	T:T	T:T	C:T	T:T	C:T	C:T	?	T:T	T:T	T:T	C:T	T:T	C:C	T:T	C:C	C:T	T:T	T:T	T:T	C:T	T:T	T:T	T:T	C:C	T:T	T:T	C:C	T:T	T:T	C:T	C:T	T:T	C:T	T:T	C:T	C:T	T:T	C:T	T:T	C:T	C:T	C:T	T:T	T:T	C:T	T:T
	isotig37443_625	G:G	C:C	G:G	C:C	G:G	C:G	G:G	G:G	?	G:G	G:G	C:G	C:G	C:G	G:G	C:G	G:G	C:G	G:G	G:G	C:G	?	G:G	G:G	C:C	G:G	G:G	C:C	G:G	C:C	G:G	C:G	C:G	G:G	G:G	G:G	C:G	G:G	C:C	G:G	G:G	G:G	G:G	G:G	C:C	G:G	G:G	?
	isotig37451_264	G:T	G:G	G:G	G:G	G:G	G:G	G:G	G:G	G:G	G:G	G:G	G:T	G:G	G:G	T:T	G:T	G:G	G:G	G:G	G:G	G:G	?	G:G	G:G	G:T	T:T	G:G	G:T	G:G	G:T	G:G	G:G	G:T	G:G	G:G	G:G	G:G	G:G	?	G:G	G:G	G:G	G:G	G:T	G:T	G:G	G:G	G:G
Missing data >5%	isotig37512_264	A:C	A:A	A:A	A:A	A:A	C:C	A:C	A:A	A:C	C:C	A:A	A:A	A:C	A:A	A:A	A:A	A:A	A:C	A:A	A:C	A:C	A:A	A:C	A:A	A:A	C:C	A:C	C:C	A:A	A:C	A:C	A:C	A:A	?	A:A	A:C	A:A	A:A	?	A:A	A:A	A:A	A:A	A:C	C:C	A:C	A:A	?
	isotig37574_383	A:G	G:G	G:G	A:G	A:G	G:G	G:G	G:G	G:G	G:G	G:G	A:G	G:G	A:G	G:G	G:G	G:G	A:G	G:G	G:G	G:G	G:G	?	A:G	G:G	A:A	G:G	G:G	G:G	G:G	G:G	G:G	G:G	G:G	G:G	G:G	A:G	G:G	G:G	A:G	G:G	A:A	G:G	G:G	G:G	G:G	?	G:G
	isotig37633_393	A:G	G:G	A:A	A:A	A:A	A:G	A:G	A:A	A:G	G:G	A:G	A:A	A:G	G:G	A:G	A:A	A:G	A:A	A:G	A:A	G:G	A:A	A:G	A:G	A:A	A:A	A:G	A:A	A:G	G:G	A:G	A:G	A:G	A:A	A:A	A:G	A:A	A:A	A:A	A:A	A:A	A:G	G:G	A:A	A:G	A:G	A:A	A:G
	isotig37670_180	G:G	A:A	A:G	A:A	A:G	A:G	A:A	G:G	A:A	A:A	A:G	G:G	G:G	A:G	A:A	A:G	A:G	A:G	A:G	A:A	A:A	?	G:G	G:G	G:G	G:G	G:G	A:A	A:A	G:G	A:G	A:A	G:G	A:G	G:G	A:G	G:G	A:A	A:A	A:G	G:G	A:A	G:G	G:G	A:G	A:A	A:G	A:G
	isotig37678_801	G:G	G:G	G:G	G:G	G:G	G:G	G:G	G:T	G:T	G:G	G:G	G:G	G:G	G:G	G:G	G:G	G:G	G:G	G:G	G:G	G:G	G:T	?	G:G	G:G	G:G	G:G	G:G	G:T	G:G	G:G	G:G	G:G	G:G	G:G	G:G	G:G	G:G	T:T	G:G	G:G	G:G	G:G	G:T	G:G	G:G	G:G	G:G
	isotig37687_135	A:A	A:A	A:A	A:C	A:A	C:C	A:C	A:C	A:A	C:C	A:A	C:C	A:A	A:A	A:A	A:A	A:C	A:C	A:A	A:C	A:A	A:A	A:A	A:C	A:C	A:A	A:A	A:A	C:C	A:C	A:A	A:A	A:C	A:A	A:A	A:A	A:A	A:A	?	C:C	A:A	A:A	A:A	A:A	A:C	A:C	A:C	A:C
Missing data >5%	isotig37754_547	C:C	C:C	T:T	T:T	T:T	T:T	C:T	T:T	T:T	T:T	?	T:T	T:T	T:T	T:T	C:T	T:T	T:T	T:T	T:T	T:T	?	T:T	T:T	C:T	T:T	C:T	T:T	T:T	T:T	C:T	C:C	T:T	T:T	T:T	T:T	T:T	?	?	T:T	T:T	C:T	T:T	C:C	T:T	T:T	C:T	?
	isotig37821_673	A:G	G:G	G:G	G:G	G:G	A:A	G:G	G:G	G:G	A:A	A:A	G:G	G:G	A:G	A:G	G:G	A:G	A:G	A:G	G:G	A:A	?	A:A	G:G	A:G	G:G	A:A	G:G	A:G	A:A	A:G	A:G	A:G	G:G	A:G	G:G	A:G	?	?	G:G	A:G	G:G	A:G	A:G	A:G	A:G	A:G	G:G
	isotig37822_830	T:T	C:C	T:T	C:C	C:T	C:C	C:T	C:T	C:T	C:C	C:C	C:C	T:T	T:T	T:T	?	C:T	C:C	C:T	T:T	C:C	T:T	C:T	T:T	C:C	C:C	C:C	T:T	T:T	T:T	T:T	C:T	C:T	C:C	T:T	C:C	C:C	C:C	?	C:T	C:T	C:T	C:C	C:T	C:C	C:C	C:C	C:T
Missing data >5%	isotig37875_830	G:T	T:T	T:T	G:G	?	G:T	?	G:T	G:T	G:T	?	T:T	G:T	G:G	G:T	G:G	G:G	G:G	G:T	G:G	G:G	G:G	G:G	G:G	G:G	G:T	G:G	G:G	T:T	T:T	G:G	?	G:T	G:G	?	G:T	G:T	G:G	?	T:T	G:G	G:G	G:T	G:G	G:G	?	G:G	T:T
	isotig37918_508	A:G	G:G	G:G	?	A:G	G:G	A:G	G:G	G:G	A:G	G:G	G:G	G:G	A:G	G:G	A:A	A:A	G:G	G:G	A:G	G:G	A:G	G:G	G:G	G:G	G:G	G:G	A:G	A:G	A:G	G:G	A:G	G:G	G:G	A:G	A:G	G:G	?	G:G	A:G	G:G	G:G	G:G	A:G	A:A	G:G	G:G	G:G
	isotig37962_290	A:A	A:A	A:G	A:A	A:G	A:A	A:A	A:A	G:G	A:G	A:A	G:G	A:A	A:G	G:G	A:G	A:G	A:G	A:G	A:G	A:G	A:G	A:G	G:G	A:G	G:G	A:A	A:G	G:G	A:A	G:G	A:A	A:A	A:G	A:A	G:G	A:A	?	G:G	A:A	A:G	A:A	A:G	A:G	A:G	A:G	?	G:G
	isotig38068_242	G:G	A:A	A:G	A:G	A:G	A:A	A:G	A:A	A:G	A:A	A:A	A:A	A:G	A:A	A:A	A:A	A:A	A:A	A:A	A:A	A:A	A:G	A:A	?	?	A:A	G:G	A:A	A:A	A:A	A:A	A:A	A:A	A:A	A:G	G:G	A:A	A:A	?	G:G	A:A	A:A	G:G	A:G	A:G	A:A	A:A	A:A
	isotig38094_355	C:C	C:C	T:T	C:C	C:C	C:C	C:C	C:T	C:T	C:C	C:C	C:T	C:C	C:T	C:C	C:C	C:C	C:C	C:T	C:C	C:C	C:C	C:T	C:C	C:C	C:C	T:T	C:C	C:T	T:T	C:T	C:C	C:T	C:C	C:T	C:C	C:T	?	C:C	C:C	C:C	C:C	C:C	T:T	C:C	T:T	T:T	C:C
	isotig38102_831	A:G	A:A	G:G	A:G	G:G	G:G	A:G	A:G	A:A	G:G	G:G	G:G	G:G	G:G	A:A	A:G	G:G	G:G	A:G	?	G:G	G:G	G:G	G:G	G:G	G:G	A:A	G:G	A:G	G:G	G:G	G:G	G:G	G:G	G:G	?	A:G	A:G	?	A:A	A:G	A:G	A:G	A:G	G:G	A:G	G:G	A:G
	isotig38139_314	A:A	A:A	A:C	C:C	A:A	A:A	A:A	A:A	A:A	A:A	?	A:A	A:C	A:A	A:A	A:C	C:C	A:C	A:C	C:C	C:C	A:A	A:C	A:A	A:A	C:C	A:A	A:A	A:A	A:C	A:A	A:A	A:C	A:A	?	A:A	A:A	A:C	C:C	A:A	A:A	A:A	A:A	A:C	A:A	?	A:A	A:A
	isotig38154_103	G:G	G:G	G:G	C:G	G:G	G:G	G:G	C:G	G:G	G:G	G:G	G:G	G:G	G:G	G:G	C:G	G:G	G:G	C:G	C:G	G:G	C:G	C:C	C:G	C:G	G:G	C:G	G:G	C:G	G:G	G:G	G:G	C:G	G:G	G:G	C:G	G:G	G:G	G:G	G:G	G:G	G:G	G:G	G:G	G:G	G:G	G:G	G:G
	isotig38230_263	C:T	T:T	T:T	T:T	C:T	T:T	C:T	T:T	T:T	C:T	T:T	T:T	T:T	T:T	T:T	T:T	C:C	T:T	C:C	C:C	C:T	C:T	T:T	T:T	C:C	T:T	T:T	T:T	T:T	T:T	T:T	T:T	C:C	C:C	T:T	C:T	C:T	T:T	T:T	C:T	T:T	T:T	T:T	C:T	T:T	T:T	T:T	?
	isotig38248_370	C:T	T:T	C:C	C:T	C:T	C:T	C:C	C:C	C:C	C:T	C:C	C:C	?	C:T	C:C	C:T	C:T	C:C	C:C	C:T	C:T	?	C:T	C:C	C:T	C:C	C:T	C:T	C:C	T:T	C:T	C:C	C:C	C:C	T:T	T:T	?	C:T	T:T	C:C	C:C	C:C	T:T	T:T	C:T	C:C	C:C	C:C
	isotig38339_429	C:C	C:C	T:T	C:C	C:C	C:C	C:C	C:C	C:T	C:C	T:T	C:C	?	C:T	C:C	?	C:C	C:C	C:T	C:C	C:C	T:T	C:T	C:C	C:T	C:C	C:C	T:T	C:C	T:T	C:C	C:C	C:C	C:C	C:C	C:C	T:T	C:C	C:C	C:T	C:T	C:T	C:C	C:C	C:C	C:C	C:C	C:T
	isotig38354_763	A:A	A:G	A:G	G:G	A:A	A:A	G:G	A:G	A:G	A:A	G:G	G:G	A:A	G:G	A:A	A:G	A:G	A:G	A:A	A:A	A:A	A:G	G:G	G:G	A:A	A:A	A:G	A:A	A:A	A:G	A:A	A:G	A:G	A:A	A:G	A:A	A:A	?	A:A	G:G	A:G	G:G	A:A	A:G	A:A	A:A	A:G	A:A
	isotig38424_376	T:T	T:T	T:T	T:T	T:T	T:T	T:T	A:A	T:T	A:T	T:T	T:T	T:T	T:T	T:T	T:T	A:A	T:T	A:T	T:T	A:T	?	T:T	T:T	T:T	T:T	T:T	T:T	T:T	T:T	T:T	A:T	T:T	T:T	A:T	T:T	T:T	T:T	?	T:T	T:T	T:T	T:T	T:T	T:T	T:T	T:T	T:T
	isotig38440_478	C:C	C:C	T:T	C:C	C:C	T:T	C:T	C:T	C:C	C:C	C:C	C:C	C:C	C:C	C:C	C:C	C:C	C:T	C:T	C:T	T:T	C:C	C:T	C:C	C:C	C:C	T:T	C:T	C:C	C:C	C:C	C:C	C:T	C:T	T:T	T:T	C:C	C:T	T:T	C:C	T:T	C:C	C:C	C:C	C:C	C:T	C:C	C:T
	isotig38484_281	C:C	A:A	C:C	C:C	A:C	A:C	C:C	C:C	C:C	A:C	A:A	C:C	A:A	A:A	A:A	A:A	A:C	A:C	C:C	C:C	A:A	C:C	A:C	A:C	A:C	A:A	A:C	A:C	A:A	C:C	C:C	A:A	A:C	A:C	C:C	C:C	C:C	?	C:C	A:C	C:C	C:C	A:C	C:C	C:C	A:C	?	A:C
	isotig38580_584	T:T	C:C	T:T	T:T	C:T	T:T	C:T	C:T	T:T	T:T	C:C	C:T	T:T	T:T	T:T	T:T	T:T	C:T	C:T	T:T	C:T	T:T	T:T	C:T	T:T	C:C	T:T	T:T	T:T	C:T	C:T	C:T	C:T	T:T	T:T	T:T	T:T	T:T	T:T	T:T	T:T	T:T	T:T	T:T	C:T	T:T	T:T	C:T
	isotig38588_379	T:T	G:G	G:T	T:T	G:G	G:T	G:G	G:G	?	T:T	G:G	G:G	T:T	G:T	G:T	G:T	G:G	G:T	G:T	G:T	T:T	G:T	G:T	G:T	G:T	T:T	G:G	G:T	G:G	G:T	G:T	G:G	G:T	T:T	G:T	T:T	G:T	G:T	?	T:T	G:T	G:T	G:T	G:T	T:T	T:T	G:T	G:G
	isotig38604_268	A:A	A:A	A:G	A:A	A:A	A:A	A:A	A:A	A:A	A:A	A:A	A:A	A:A	A:G	A:A	A:A	A:A	A:A	A:A	A:A	A:A	A:A	A:A	A:A	A:G	A:A	A:A	A:A	A:A	A:G	A:A	A:A	A:A	A:A	A:A	A:A	A:A	A:A	A:A	A:A	A:G	A:A	A:G	G:G	A:A	A:A	A:A	A:A
	isotig38732_575	C:C	C:C	C:T	C:T	C:T	C:C	T:T	C:C	C:C	C:T	C:C	T:T	C:C	C:C	C:C	C:C	C:C	T:T	C:C	C:C	T:T	?	T:T	C:C	C:T	C:C	C:C	T:T	C:C	C:T	T:T	C:T	T:T	C:C	T:T	T:T	C:T	T:T	C:C	T:T	C:C	C:C	C:T	C:C	T:T	C:T	T:T	C:C
	isotig38736_505	C:T	T:T	T:T	C:T	C:T	C:C	T:T	T:T	T:T	C:C	C:C	T:T	C:C	C:T	T:T	T:T	C:C	C:C	T:T	T:T	C:T	T:T	T:T	T:T	C:T	C:T	C:T	T:T	T:T	C:T	C:T	C:T	T:T	T:T	C:T	T:T	T:T	T:T	?	C:C	C:T	T:T	C:C	C:T	C:C	T:T	?	T:T
	isotig38830_623	A:G	A:A	A:A	A:G	A:A	A:G	A:G	A:G	A:G	A:G	G:G	G:G	A:A	G:G	A:G	A:G	G:G	A:G	A:G	G:G	A:G	?	A:A	A:A	A:A	A:A	G:G	A:G	A:A	A:A	A:G	A:G	A:A	A:G	A:G	A:A	A:G	A:G	A:A	A:G	A:A	A:G	A:G	A:A	A:G	A:G	A:A	A:A
	isotig38873_388	T:T	T:T	C:T	T:T	T:T	T:T	T:T	T:T	T:T	T:T	T:T	T:T	C:T	T:T	T:T	T:T	T:T	?	C:T	T:T	T:T	?	C:T	C:T	C:T	C:C	T:T	T:T	T:T	C:C	C:T	C:T	T:T	T:T	T:T	?	T:T	T:T	C:C	T:T	T:T	T:T	C:C	C:T	T:T	T:T	C:C	C:C
	isotig39103_175	A:A	A:A	?	A:A	A:A	A:A	G:G	A:A	?	A:A	A:A	A:A	A:A	A:A	A:A	A:A	A:A	A:A	A:A	A:A	A:A	A:A	A:A	A:G	A:A	A:A	A:A	A:A	A:A	A:A	A:A	A:A	A:G	?	A:A	A:A	A:A	A:A	?	A:G	A:A	A:A	A:A	A:A	A:A	A:A	A:A	A:A
	isotig39106_393	G:G	C:C	C:C	C:C	C:G	G:G	C:C	C:C	G:G	C:C	C:C	C:C	C:C	G:G	G:G	C:G	C:C	C:G	C:C	C:G	C:C	?	C:G	C:C	C:C	G:G	G:G	C:G	C:C	G:G	C:G	C:C	C:C	C:C	G:G	C:C	C:C	C:G	?	C:G	C:G	C:G	C:G	C:G	C:G	C:G	C:G	G:G
	isotig39121_540	A:A	A:A	A:A	A:A	A:C	A:C	A:A	A:A	A:A	A:C	C:C	A:C	A:C	C:C	A:A	A:C	A:C	A:C	A:C	A:C	C:C	?	A:A	A:A	A:A	A:A	C:C	C:C	A:C	A:A	A:A	A:A	A:A	A:A	A:C	A:A	A:A	A:A	A:A	A:C	?	A:A	A:A	A:C	A:C	A:A	A:A	A:A
	isotig39194_488	A:A	A:A	G:G	A:A	A:A	A:A	A:G	A:G	A:A	A:A	A:A	A:A	A:G	A:A	A:G	A:A	A:A	A:A	G:G	A:A	A:A	A:A	A:A	A:G	A:G	A:A	A:A	A:A	A:A	G:G	A:G	G:G	A:G	A:A	A:G	A:A	A:A	A:A	A:A	A:A	A:A	A:A	A:G	A:G	A:A	A:A	A:A	A:A
	isotig39206_422	?	C:C	C:C	C:C	C:C	C:T	C:C	C:T	T:T	C:C	C:C	C:C	C:C	C:C	C:T	C:T	C:C	C:C	C:T	C:T	C:C	C:C	C:T	C:C	C:C	C:C	C:T	C:C	C:T	C:C	C:C	C:T	C:C	C:C	T:T	C:T	C:T	T:T	T:T	C:T	C:T	T:T	C:C	C:C	C:T	T:T	C:T	C:C
	isotig39258_399	A:C	A:A	A:C	A:C	A:C	A:A	A:A	A:A	A:C	A:A	C:C	A:A	C:C	A:A	A:C	A:C	A:A	A:C	C:C	A:C	A:A	A:A	A:C	A:C	A:C	A:A	A:A	A:C	A:A	C:C	A:C	A:C	A:A	A:A	C:C	A:C	A:A	?	C:C	A:A	A:C	?	A:A	A:C	A:A	A:A	A:A	A:C
Missing data >5%	isotig39274_732	A:G	A:A	G:G	A:G	A:G	A:G	G:G	A:A	G:G	A:G	G:G	G:G	A:G	A:G	G:G	G:G	A:G	A:G	A:A	A:G	G:G	A:G	A:G	A:G	G:G	G:G	A:G	A:G	A:G	A:A	A:A	A:A	A:A	A:G	?	?	A:A	A:A	A:A	A:G	G:G	?	A:A	G:G	A:A	A:A	G:G	G:G
	isotig39278_332	A:C	A:A	A:A	A:A	A:C	A:A	A:C	?	A:A	A:A	A:A	A:A	A:A	A:A	A:A	A:C	A:A	A:A	A:A	A:A	A:A	A:A	A:C	A:A	A:A	A:A	A:A	A:A	A:C	A:A	A:C	A:A	A:A	A:A	A:A	A:A	A:A	A:A	A:A	A:A	A:A	A:C	A:A	A:C	A:A	A:C	A:C	A:C
	isotig39287_252	A:T	A:A	A:T	T:T	T:T	T:T	A:T	A:A	T:T	A:T	A:A	A:T	T:T	A:T	A:T	A:T	T:T	T:T	T:T	A:T	T:T	A:T	A:A	T:T	A:T	T:T	T:T	T:T	T:T	T:T	T:T	A:T	A:T	A:T	T:T	?	A:A	T:T	T:T	T:T	T:T	T:T	A:T	T:T	T:T	A:T	T:T	A:T
	isotig39310_315	A:A	A:A	A:A	A:T	A:A	A:A	A:T	A:A	A:T	A:T	A:A	A:T	A:T	A:A	A:A	A:T	A:A	A:T	A:A	A:A	A:A	A:T	A:A	A:T	A:A	T:T	A:A	A:A	A:T	A:A	A:A	A:A	A:T	A:A	A:A	A:A	A:A	A:T	T:T	T:T	A:A	A:T	T:T	A:A	A:A	A:A	A:A	A:A
	isotig39326_587	C:C	C:C	C:T	C:C	C:T	C:T	C:T	C:T	C:T	C:C	C:C	C:T	T:T	C:T	T:T	C:T	T:T	C:T	T:T	C:C	C:T	?	?	C:T	C:T	C:C	T:T	T:T	C:T	C:T	T:T	T:T	T:T	C:C	C:C	C:T	C:C	?	T:T	T:T	C:T	C:C	C:T	C:T	C:C	C:C	C:T	C:T
	isotig39401_224	C:C	C:C	C:T	C:C	C:T	C:C	T:T	C:T	C:C	C:C	C:C	C:C	C:T	T:T	C:C	C:C	C:C	C:C	C:C	C:T	C:C	C:C	T:T	C:C	C:C	T:T	T:T	C:C	C:C	T:T	C:T	C:C	C:C	T:T	T:T	C:C	T:T	C:T	?	C:C	C:T	C:C	C:C	C:T	C:C	C:T	C:C	C:T
3 illegitimate genotypes in half-sib parent analysis	isotig39428_415	T:T	C:C	C:T	C:C	T:T	C:C	C:T	C:C	C:T	C:T	C:C	C:C	T:T	C:C	C:C	C:C	C:T	C:T	C:C	?	C:T	C:T	C:T	C:C	T:T	C:C	T:T	C:C	C:T	T:T	C:C	C:T	?	C:C	C:T	C:T	C:C	?	C:C	C:T	C:C	C:T	C:T	C:C	C:C	C:C	C:C	C:C
	isotig39438_623	C:C	A:A	A:A	A:A	A:A	A:C	C:C	C:C	A:A	A:C	C:C	C:C	A:C	A:C	A:C	A:A	A:C	C:C	C:C	C:C	A:C	C:C	A:C	C:C	C:C	A:A	C:C	A:A	A:C	C:C	C:C	A:C	A:C	A:C	A:A	?	?	?	C:C	A:C	C:C	A:C	A:C	A:C	A:C	A:C	C:C	C:C
	isotig39498_201	G:G	G:G	A:G	G:G	G:G	A:A	A:G	A:G	G:G	A:A	G:G	G:G	G:G	G:G	G:G	A:G	A:A	A:G	A:A	G:G	G:G	A:G	A:A	A:A	?	A:A	A:A	A:A	G:G	A:G	A:G	A:A	A:A	G:G	G:G	A:A	G:G	A:G	A:A	G:G	G:G	?	G:G	G:G	A:A	A:A	?	A:A
	isotig39752_384	A:T	T:T	T:T	T:T	A:T	A:T	A:A	T:T	A:A	T:T	T:T	A:T	A:A	T:T	T:T	T:T	T:T	A:T	T:T	T:T	A:T	?	T:T	T:T	A:T	A:T	T:T	T:T	A:T	A:T	A:A	T:T	A:T	T:T	T:T	A:T	A:T	?	A:A	A:A	A:T	A:T	T:T	A:T	A:T	T:T	A:T	?
	isotig39789_529	G:G	A:A	G:G	G:G	?	A:G	A:G	G:G	G:G	A:G	A:A	G:G	G:G	G:G	A:G	A:G	G:G	A:A	G:G	A:G	G:G	A:G	A:A	A:G	A:A	G:G	G:G	A:G	A:G	A:A	G:G	A:G	G:G	A:G	A:G	A:A	A:A	A:G	A:A	A:A	A:G	G:G	A:A	G:G	A:A	G:G	G:G	G:G
	isotig39878_664	C:C	C:C	C:C	C:C	C:C	C:C	C:C	C:C	C:T	C:C	C:C	C:C	C:C	C:C	C:C	C:C	C:C	C:T	C:C	C:C	C:C	C:C	T:T	C:C	C:T	T:T	C:C	C:C	C:C	C:T	C:C	C:C	C:T	C:C	C:C	C:C	C:C	C:C	C:C	C:C	C:C	C:C	C:C	C:T	C:C	C:C	?	C:C
	isotig39908_252	T:T	C:C	C:C	C:C	C:C	T:T	C:C	C:C	C:T	C:C	T:T	C:C	C:C	C:C	C:T	C:C	C:C	C:T	C:C	C:C	T:T	C:T	T:T	C:C	C:C	T:T	C:C	C:C	C:T	C:T	C:T	C:T	T:T	C:C	C:C	C:T	T:T	?	T:T	C:T	C:C	C:C	C:T	C:C	T:T	C:T	?	T:T
	isotig39918_357	C:C	C:C	C:C	C:T	C:T	C:C	C:C	T:T	C:T	C:C	C:C	C:C	C:C	T:T	C:C	C:C	T:T	C:C	T:T	C:T	C:C	?	C:C	C:C	C:C	C:C	?	C:C	T:T	T:T	T:T	C:T	C:C	C:C	T:T	C:C	C:T	C:C	C:C	C:T	?	C:T	C:T	C:C	C:C	C:T	C:T	C:C
	isotig39994_602	T:T	T:T	C:T	C:T	C:T	C:T	?	C:T	T:T	T:T	T:T	C:C	T:T	T:T	C:T	T:T	C:T	T:T	T:T	T:T	T:T	C:T	C:T	C:T	T:T	T:T	T:T	T:T	T:T	C:T	C:T	T:T	T:T	T:T	T:T	C:C	C:T	C:T	?	T:T	?	C:T	C:T	C:T	C:C	T:T	C:T	?
	isotig40014_661	C:T	T:T	C:T	C:C	C:T	C:C	T:T	T:T	T:T	C:C	C:C	C:T	T:T	C:C	C:C	T:T	C:T	C:C	C:C	C:T	C:T	?	T:T	C:T	C:C	T:T	C:C	C:C	T:T	C:T	T:T	C:T	C:T	C:C	C:C	C:C	T:T	C:C	C:C	C:T	T:T	T:T	C:C	T:T	C:T	C:T	C:C	C:C
	isotig40098_630	G:G	G:G	G:G	G:G	C:C	G:G	C:G	G:G	C:C	G:G	G:G	C:G	C:C	C:C	C:G	C:C	G:G	C:G	C:C	C:C	G:G	C:G	G:G	G:G	C:C	C:C	C:G	G:G	C:G	C:C	C:C	G:G	C:C	G:G	C:G	G:G	C:G	C:C	G:G	C:G	G:G	C:G	C:G	C:G	G:G	G:G	C:G	C:G
	isotig40100_406	A:G	G:G	G:G	A:G	G:G	G:G	G:G	G:G	G:G	A:G	G:G	A:G	G:G	A:G	A:G	A:G	G:G	G:G	G:G	G:G	G:G	A:G	A:G	G:G	G:G	G:G	G:G	G:G	A:G	A:A	A:G	G:G	?	G:G	G:G	G:G	A:G	A:G	G:G	A:G	A:G	?	G:G	G:G	G:G	G:G	A:G	G:G
9 illegitimate genotypes in half-sib parent analysis	isotig40160_437	A:G	G:G	A:G	G:G	A:G	G:G	A:A	G:G	G:G	G:G	G:G	G:G	A:A	A:A	A:G	G:G	G:G	G:G	G:G	G:G	G:G	A:G	A:G	A:G	G:G	G:G	G:G	G:G	G:G	G:G	G:G	G:G	G:G	G:G	G:G	G:G	A:A	A:G	A:A	G:G	G:G	A:G	G:G	G:G	G:G	G:G	G:G	G:G
Monomorphic	isotig40178_229	A:A	A:A	A:A	A:A	A:A	A:A	A:A	A:A	A:A	A:A	A:A	A:A	A:A	A:A	A:A	A:A	A:A	A:A	A:A	A:A	A:A	A:A	A:A	A:A	A:A	A:A	A:A	A:A	A:A	A:A	A:A	A:A	A:A	A:A	A:A	A:A	A:A	A:A	A:A	A:A	A:A	A:A	A:A	A:A	A:A	A:A	A:A	A:A
	isotig40255_572	G:G	G:T	G:G	G:T	G:G	T:T	G:G	G:T	G:T	G:G	T:T	G:T	G:T	T:T	G:G	T:T	T:T	G:T	G:G	G:G	G:G	G:G	G:G	G:G	G:G	T:T	G:T	G:T	G:G	G:T	G:G	G:T	G:G	G:G	G:G	G:T	G:G	?	G:G	G:G	G:G	G:G	T:T	?	G:T	G:G	G:G	G:T
	isotig40275_444	A:T	T:T	T:T	T:T	A:T	T:T	T:T	T:T	T:T	T:T	T:T	T:T	T:T	T:T	A:T	A:T	T:T	T:T	A:T	T:T	T:T	T:T	T:T	T:T	T:T	A:A	A:T	T:T	T:T	T:T	T:T	T:T	T:T	T:T	A:T	T:T	T:T	T:T	T:T	T:T	A:A	T:T	T:T	T:T	T:T	A:T	A:T	T:T
	isotig40297_125	G:G	G:G	G:G	G:G	A:G	G:G	G:G	G:G	A:G	G:G	A:A	A:G	G:G	G:G	G:G	G:G	G:G	A:G	G:G	G:G	A:G	G:G	G:G	G:G	G:G	G:G	G:G	G:G	A:G	G:G	A:G	A:G	G:G	G:G	G:G	G:G	G:G	G:G	G:G	A:G	G:G	G:G	G:G	G:G	G:G	A:G	G:G	G:G
	isotig40309_475	T:T	T:T	C:C	T:T	T:T	T:T	T:T	T:T	T:T	C:T	C:C	T:T	T:T	C:C	T:T	C:T	T:T	T:T	T:T	T:T	T:T	C:T	T:T	T:T	C:T	T:T	T:T	T:T	T:T	T:T	T:T	C:T	T:T	T:T	T:T	T:T	T:T	C:T	C:C	T:T	T:T	T:T	T:T	T:T	T:T	T:T	T:T	T:T
8 illegitimate genotypes in half-sib parent analysis	isotig40415_423	C:T	C:C	C:T	C:C	C:C	C:C	C:T	C:C	C:T	C:C	C:C	C:T	C:C	C:C	T:T	C:T	C:C	C:T	C:T	C:C	C:C	C:T	C:C	C:C	C:T	T:T	C:T	T:T	C:C	C:T	C:T	C:C	C:T	C:C	C:C	C:C	C:C	C:C	C:C	C:T	C:T	C:C	C:C	C:T	C:T	C:T	C:C	C:C
	isotig40501_344	A:A	G:G	A:A	A:A	A:A	A:A	A:G	A:G	?	A:A	A:A	A:A	A:G	G:G	G:G	A:A	A:A	A:A	A:A	A:A	A:A	A:G	A:G	A:A	A:A	A:A	A:A	A:A	A:A	A:A	A:A	A:A	A:A	A:G	A:A	A:A	A:A	A:G	?	A:A	A:A	A:G	A:G	A:A	A:A	A:A	A:A	A:A
	isotig40509_271	C:T	T:T	C:C	C:T	?	C:C	C:C	C:C	C:T	C:C	C:C	C:C	C:C	C:C	C:T	T:T	C:T	C:C	T:T	T:T	C:C	C:T	C:C	C:C	C:T	T:T	C:C	C:T	C:T	T:T	C:C	C:T	C:C	C:C	C:C	C:T	C:C	C:C	C:C	C:C	C:C	C:C	C:C	C:T	C:C	C:T	C:T	C:T
	isotig40534_246	A:G	A:A	A:A	A:G	A:G	A:A	A:A	A:A	A:A	G:G	A:A	A:G	A:A	G:G	A:A	G:G	A:G	G:G	A:G	A:A	G:G	A:A	A:G	A:A	A:G	G:G	A:A	A:A	A:A	G:G	A:A	A:A	A:G	A:G	A:G	A:A	A:G	A:G	G:G	A:G	A:G	G:G	G:G	A:A	A:G	A:G	A:G	A:G
	isotig40554_114	C:T	C:T	C:C	C:C	C:T	?	T:T	C:C	?	C:T	T:T	C:C	C:C	C:T	T:T	T:T	T:T	T:T	T:T	C:C	C:C	C:T	T:T	C:C	C:T	C:C	C:T	C:T	C:T	C:T	C:C	T:T	C:T	C:C	C:C	C:T	T:T	T:T	T:T	C:T	C:T	C:T	C:T	T:T	C:T	C:C	T:T	T:T
Missing data >5%	isotig40592_178	C:C	T:T	T:T	T:T	T:T	T:T	T:T	C:T	T:T	T:T	T:T	C:T	T:T	C:C	T:T	T:T	T:T	T:T	C:C	T:T	T:T	?	T:T	T:T	T:T	T:T	T:T	T:T	T:T	T:T	C:T	T:T	T:T	T:T	C:T	T:T	C:T	C:T	T:T	C:T	T:T	C:C	?	C:T	T:T	C:T	T:T	C:T
Minor allele frequency <5%	isotig40612_303	C:T	C:T	C:T	C:T	C:T	C:T	C:T	C:T	C:T	C:T	C:T	C:T	C:T	C:T	C:T	C:T	C:T	C:T	C:T	C:T	C:T	C:T	C:T	C:T	C:T	C:T	C:T	C:T	C:T	C:T	C:T	C:T	C:T	C:T	C:T	C:T	C:T	C:T	C:C	C:T	C:T	C:T	C:T	C:T	C:T	C:T	C:T	C:T
	isotig40619_250	C:C	C:C	C:C	C:C	C:T	T:T	C:T	T:T	C:T	T:T	C:T	C:C	C:C	C:C	C:C	C:T	C:C	T:T	C:T	C:T	C:T	C:T	C:C	C:C	C:T	C:T	C:C	C:T	C:C	C:C	C:T	T:T	C:T	C:C	C:C	T:T	C:C	C:C	C:C	C:T	C:T	C:T	C:T	T:T	T:T	C:T	C:C	C:C
Missing data >5%	isotig40703_447	G:G	G:G	A:A	A:G	A:G	G:G	G:G	A:G	A:G	?	A:A	A:G	G:G	?	A:A	A:A	A:A	A:G	A:A	A:A	G:G	A:G	A:G	A:A	A:G	A:A	A:G	A:A	A:G	G:G	A:G	A:A	A:G	A:G	A:A	A:G	G:G	G:G	?	A:A	A:G	G:G	?	A:A	A:G	A:A	G:G	G:G
	isotig40707_390	C:T	T:T	T:T	T:T	T:T	T:T	T:T	C:T	T:T	T:T	T:T	C:T	T:T	T:T	T:T	T:T	T:T	T:T	T:T	T:T	T:T	T:T	T:T	C:T	T:T	T:T	T:T	T:T	T:T	T:T	T:T	T:T	T:T	T:T	T:T	T:T	T:T	T:T	T:T	T:T	T:T	T:T	C:C	C:T	T:T	T:T	C:T	C:T
	isotig40743_349	A:G	A:G	G:G	G:G	G:G	G:G	G:G	A:G	A:A	G:G	G:G	G:G	G:G	G:G	G:G	G:G	G:G	G:G	A:G	G:G	A:A	G:G	G:G	G:G	A:G	?	G:G	G:G	G:G	A:A	G:G	G:G	G:G	G:G	G:G	G:G	G:G	G:G	G:G	G:G	A:G	G:G	A:G	G:G	G:G	G:G	G:G	G:G
	isotig40760_164	G:G	G:G	G:G	G:G	G:G	G:G	G:G	G:G	G:G	G:G	G:G	G:G	A:G	G:G	G:G	G:G	G:G	G:G	G:G	G:G	G:G	G:G	G:G	G:G	G:G	G:G	G:G	G:G	G:G	G:G	G:G	G:G	G:G	G:G	G:G	G:G	G:G	G:G	G:G	G:G	G:G	G:G	G:G	G:G	G:G	G:G	A:G	G:G
	isotig40786_596	A:C	A:A	A:A	A:C	A:A	A:A	C:C	A:A	A:A	A:A	A:A	A:C	A:A	A:A	A:C	A:C	A:A	A:A	A:C	A:C	A:A	?	A:A	A:A	A:C	C:C	A:C	A:A	A:C	A:C	A:A	A:A	A:A	A:A	A:C	A:A	C:C	A:A	?	A:A	A:A	A:A	A:C	C:C	A:A	C:C	A:A	A:A
	isotig41141_540	A:T	T:T	A:A	A:T	A:T	T:T	T:T	T:T	?	T:T	T:T	T:T	T:T	A:T	T:T	T:T	A:T	T:T	T:T	T:T	T:T	?	T:T	A:T	A:T	T:T	A:T	T:T	T:T	T:T	T:T	T:T	T:T	A:A	A:A	T:T	T:T	A:T	T:T	T:T	T:T	T:T	T:T	T:T	T:T	T:T	A:T	T:T
	isotig41145_141	T:T	T:T	C:T	C:C	T:T	T:T	T:T	T:T	C:T	C:C	T:T	C:C	T:T	T:T	C:T	C:C	T:T	C:T	T:T	C:T	C:C	T:T	T:T	C:C	C:T	C:C	T:T	T:T	C:T	C:T	T:T	T:T	T:T	C:C	T:T	T:T	T:T	C:C	C:C	T:T	T:T	T:T	C:C	T:T	C:C	C:C	T:T	T:T
	isotig41226_581	A:A	A:C	A:A	A:A	A:A	A:A	A:A	A:A	A:A	A:A	A:A	A:C	A:C	A:C	A:A	A:C	A:C	A:A	A:C	C:C	A:A	A:A	A:A	C:C	A:C	A:A	A:A	C:C	A:A	A:A	A:A	A:C	A:A	A:A	A:A	A:C	A:A	A:A	?	A:C	C:C	A:A	A:A	C:C	A:A	A:C	A:A	A:A
	isotig41319_324	T:T	T:T	T:T	T:T	T:T	T:T	T:T	T:T	T:T	T:T	T:T	T:T	T:T	T:T	T:T	T:T	T:T	T:T	A:T	T:T	T:T	T:T	T:T	T:T	T:T	T:T	T:T	T:T	T:T	T:T	T:T	T:T	T:T	T:T	T:T	T:T	T:T	T:T	T:T	T:T	T:T	T:T	T:T	T:T	T:T	T:T	T:T	T:T
	isotig41344_259	A:A	A:A	A:T	A:A	A:A	A:A	A:A	A:A	A:A	A:T	A:A	A:A	A:T	A:A	A:A	A:A	A:A	T:T	A:A	A:T	A:A	A:A	A:A	A:A	A:A	A:A	A:A	A:A	A:A	A:A	A:A	A:A	A:A	T:T	A:A	A:T	A:T	?	A:A	A:T	A:A	A:A	A:A	A:A	A:T	A:T	A:A	A:A
	isotig41364_140	C:C	C:C	C:C	C:C	C:T	C:C	C:C	C:C	C:T	C:C	C:C	C:T	C:C	C:C	C:C	C:C	C:T	C:C	C:C	C:T	C:C	C:C	C:T	C:C	C:T	C:C	C:T	C:C	C:C	?	?	C:T	C:T	C:C	T:T	C:C	C:C	C:C	C:C	C:T	T:T	C:T	C:C	C:C	C:C	C:T	T:T	C:C
	isotig41409_219	T:T	C:C	T:T	C:C	T:T	T:T	T:T	C:C	C:T	C:C	C:T	C:T	C:T	T:T	T:T	C:T	C:C	C:T	C:T	C:C	C:C	?	T:T	C:T	C:C	T:T	T:T	C:C	C:C	C:C	C:T	C:T	C:T	T:T	C:C	C:C	C:T	C:T	?	T:T	C:C	C:T	C:T	T:T	T:T	C:T	C:T	?
	isotig41415_239	C:T	C:T	C:C	C:T	C:T	C:C	C:T	C:T	C:T	C:C	C:T	C:T	C:T	C:T	C:T	C:T	C:T	C:T	C:T	C:T	C:T	C:T	C:T	C:T	C:T	C:C	C:T	T:T	C:T	C:C	C:T	C:T	C:T	T:T	C:T	C:T	C:T	C:T	T:T	T:T	C:T	C:T	C:T	C:T	C:T	C:T	C:T	?
	isotig41486_349	C:G	C:C	C:C	C:C	C:C	C:C	C:G	C:C	G:G	C:C	C:C	C:C	C:C	C:C	C:C	C:C	C:C	C:C	C:C	C:C	C:C	?	C:C	C:C	C:C	C:C	C:C	C:C	C:G	C:C	C:C	C:C	C:C	G:G	C:C	C:C	C:C	C:G	?	C:C	C:C	C:G	C:C	C:C	C:G	C:C	C:C	C:C
	isotig41553_294	A:G	G:G	G:G	A:G	G:G	G:G	G:G	G:G	G:G	A:G	G:G	A:G	G:G	G:G	G:G	G:G	G:G	G:G	A:G	A:G	A:G	A:G	A:G	G:G	G:G	G:G	G:G	G:G	G:G	G:G	G:G	G:G	G:G	G:G	G:G	G:G	G:G	A:G	G:G	G:G	A:G	A:A	G:G	G:G	G:G	G:G	G:G	A:G
	isotig41606_421	A:A	A:A	A:A	A:A	A:A	A:A	A:A	A:A	A:A	A:A	A:A	A:A	A:A	A:A	A:A	A:G	A:A	A:A	A:A	A:A	A:A	A:A	A:A	?	A:G	G:G	A:A	A:A	A:A	A:A	A:A	A:A	G:G	A:G	A:A	A:A	A:G	A:A	A:A	A:A	A:A	A:A	A:A	A:G	A:A	A:A	A:G	A:A
	isotig41653_558	T:T	C:T	C:C	C:T	T:T	C:C	T:T	C:T	T:T	T:T	T:T	C:C	T:T	C:T	T:T	T:T	T:T	T:T	T:T	T:T	T:T	T:T	?	T:T	T:T	T:T	T:T	C:T	T:T	C:C	C:T	C:T	T:T	T:T	T:T	C:T	C:T	?	T:T	T:T	C:T	T:T	C:C	T:T	T:T	C:C	T:T	C:T
	isotig41662_224	G:G	G:G	C:C	C:G	C:G	G:G	G:G	C:G	G:G	C:G	C:G	G:G	G:G	C:C	C:G	C:C	C:C	G:G	C:C	C:C	G:G	?	C:G	C:G	C:G	C:C	C:G	C:C	C:G	G:G	C:G	C:C	C:G	C:C	C:C	C:G	G:G	C:G	C:C	C:G	?	G:G	C:G	C:C	G:G	C:G	G:G	G:G
	isotig41815_131	A:A	C:C	A:A	A:C	A:C	A:A	A:C	A:A	?	A:C	A:A	A:A	A:A	A:A	A:C	A:C	A:A	A:C	C:C	A:C	A:A	C:C	A:C	C:C	A:C	C:C	A:C	A:A	A:C	C:C	C:C	A:C	A:C	A:C	A:A	A:C	A:A	A:C	?	A:C	A:C	A:C	A:C	A:C	A:C	A:C	A:C	A:A
Minor allele frequency <5%	isotig41822_519	T:T	T:T	T:T	A:T	T:T	T:T	T:T	T:T	T:T	T:T	T:T	T:T	T:T	T:T	T:T	T:T	T:T	T:T	A:T	T:T	T:T	T:T	T:T	T:T	T:T	T:T	T:T	T:T	T:T	T:T	T:T	T:T	T:T	T:T	T:T	T:T	T:T	T:T	T:T	T:T	T:T	T:T	T:T	T:T	T:T	T:T	T:T	T:T
	isotig41937_218	G:G	G:G	G:G	G:G	G:T	T:T	G:T	G:G	T:T	T:T	G:G	G:G	G:G	G:T	T:T	G:G	G:G	G:T	G:T	G:T	G:G	?	G:T	G:G	T:T	G:G	G:G	G:T	T:T	G:G	G:T	G:G	G:T	G:G	G:G	G:T	G:G	?	G:G	G:T	G:G	T:T	G:T	T:T	G:G	G:T	?	G:G
	isotig41991_298	G:G	G:G	G:G	G:T	G:T	G:G	T:T	G:G	T:T	G:G	G:G	G:T	G:G	G:G	T:T	G:G	T:T	G:G	G:T	G:G	G:T	?	T:T	G:G	G:T	G:T	G:G	G:G	G:T	G:G	G:T	G:G	T:T	G:G	G:T	G:G	T:T	T:T	T:T	G:T	G:T	T:T	G:T	G:T	G:G	G:G	T:T	G:G
Missing data >5%	isotig42036_531	C:C	C:C	C:C	C:T	C:C	C:T	C:C	?	C:T	T:T	T:T	C:C	T:T	T:T	C:C	C:T	?	T:T	C:C	C:T	T:T	C:T	T:T	C:T	T:T	C:T	C:C	C:C	T:T	T:T	C:T	T:T	C:T	T:T	T:T	T:T	C:C	T:T	?	C:T	C:T	C:C	T:T	C:C	C:T	C:T	T:T	C:T
	isotig42089_316	A:A	A:A	A:G	G:G	A:G	A:G	A:A	A:A	A:A	G:G	A:G	A:G	A:A	A:A	G:G	A:A	A:G	A:A	A:A	A:A	A:A	A:G	A:G	A:G	A:A	A:A	A:A	G:G	G:G	A:G	A:G	A:A	A:A	G:G	A:A	A:G	G:G	A:A	A:A	G:G	A:A	A:G	A:G	A:A	A:G	G:G	A:G	?
	isotig42125_527	A:A	A:A	A:T	T:T	A:T	A:T	A:A	T:T	A:A	A:A	A:A	A:A	A:T	A:A	A:A	A:A	A:T	A:A	A:A	A:A	A:T	?	A:A	A:A	A:A	A:A	T:T	T:T	A:A	A:A	A:A	A:T	A:A	A:A	A:T	A:A	A:A	?	T:T	A:A	A:A	A:A	A:A	A:T	A:A	A:A	A:A	A:A
	isotig42169_329	T:T	C:C	C:T	T:T	C:T	C:C	C:C	C:T	T:T	C:C	C:T	C:T	C:T	C:T	T:T	C:T	T:T	C:T	C:C	C:T	C:C	C:T	T:T	?	C:C	T:T	C:T	C:C	T:T	C:C	T:T	C:T	T:T	T:T	C:T	T:T	T:T	C:T	C:C	T:T	C:T	T:T	C:C	C:T	C:T	T:T	C:T	T:T
	isotig42191_337	C:G	C:C	G:G	C:G	C:G	?	C:G	C:C	C:C	G:G	C:C	C:G	C:C	C:G	C:G	C:G	C:C	G:G	C:G	C:G	C:G	C:G	C:G	C:G	C:G	G:G	C:C	G:G	C:G	G:G	C:G	C:C	G:G	G:G	C:C	C:C	C:C	C:C	C:C	C:G	C:C	C:G	C:G	C:C	C:C	C:C	C:G	C:G
	isotig42358_331	A:A	A:A	A:A	A:A	A:C	A:A	A:C	A:A	A:C	A:A	A:A	C:C	A:A	A:A	A:C	A:A	A:A	A:A	A:A	A:A	A:A	A:A	A:A	A:A	A:A	C:C	A:A	A:A	A:A	A:C	A:C	?	C:C	A:A	A:A	A:A	A:C	?	C:C	A:C	A:A	A:A	A:C	A:C	A:A	A:A	A:C	A:A
Missing data >5%	isotig42387_377	C:G	G:G	G:G	G:G	C:C	C:G	G:G	C:C	C:G	G:G	C:C	G:G	G:G	C:G	C:C	C:G	G:G	G:G	C:G	G:G	G:G	G:G	C:G	C:G	G:G	G:G	G:G	G:G	G:G	C:G	G:G	G:G	G:G	G:G	G:G	G:G	C:G	G:G	?	G:G	G:G	C:G	G:G	C:G	C:G	?	G:G	G:G
	isotig42415_195	C:G	C:G	C:G	C:C	C:G	C:C	C:G	C:G	C:C	C:G	C:C	C:G	C:G	C:C	C:G	C:C	C:C	C:G	C:G	C:G	G:G	C:G	C:G	C:C	C:C	G:G	C:G	C:G	C:C	C:C	C:G	C:G	C:C	C:C	C:G	C:C	C:C	C:C	C:C	C:G	C:C	G:G	C:C	C:C	C:C	G:G	C:C	C:G
	isotig42464_471	A:G	A:A	A:A	A:A	A:A	A:A	A:G	A:A	A:A	A:A	A:A	A:A	A:A	A:G	A:G	A:G	A:A	A:A	A:A	A:A	A:A	?	A:G	A:A	A:A	A:A	A:A	A:A	A:A	A:G	A:A	A:A	A:A	A:A	A:A	A:A	A:A	?	A:A	A:A	A:A	A:A	A:A	A:A	A:A	A:A	A:A	A:G
	isotig42489_195	G:G	G:G	A:A	A:G	A:G	G:G	G:G	A:G	G:G	A:A	A:A	A:G	G:G	A:A	A:G	A:A	A:A	A:G	A:A	A:A	G:G	?	A:G	A:A	A:G	A:A	A:G	A:A	A:G	G:G	A:G	A:A	A:G	A:G	A:A	A:G	G:G	?	A:A	A:G	A:G	G:G	A:G	A:A	G:G	A:G	G:G	A:G
	isotig42494_328	T:T	A:A	A:A	A:A	A:A	A:T	T:T	T:T	A:A	A:A	T:T	T:T	A:T	A:A	A:A	A:A	A:A	A:T	A:A	A:T	A:T	?	A:T	A:T	A:A	T:T	A:A	T:T	A:T	A:T	A:T	T:T	A:T	A:A	A:T	A:A	T:T	A:T	?	A:T	A:T	A:T	A:T	A:A	A:T	T:T	A:T	A:A
	isotig42601_189	A:A	G:G	G:G	A:G	A:G	A:G	G:G	A:G	?	A:G	G:G	A:G	A:A	A:G	A:A	A:G	G:G	G:G	A:G	G:G	A:G	A:G	A:G	A:A	A:G	A:A	A:G	A:A	G:G	A:G	G:G	A:A	G:G	A:A	A:G	G:G	G:G	G:G	G:G	A:G	A:G	A:G	A:G	A:A	A:G	A:A	G:G	A:A
	isotig42645_520	T:T	T:T	T:T	T:T	T:T	T:T	T:T	T:T	T:T	T:T	T:T	T:T	T:T	T:T	T:T	T:T	T:T	T:T	T:T	T:T	T:T	T:T	T:T	C:T	T:T	T:T	T:T	T:T	T:T	T:T	T:T	T:T	T:T	T:T	C:T	T:T	T:T	T:T	T:T	T:T	T:T	T:T	T:T	C:T	T:T	T:T	T:T	C:T
	isotig42686_290	G:G	G:T	G:T	G:T	?	G:T	G:G	G:G	?	T:T	G:G	?	G:T	G:T	G:T	G:G	G:G	G:T	G:T	G:G	G:T	G:T	G:T	G:G	G:G	G:T	G:T	G:T	G:G	G:T	G:T	G:T	G:G	G:T	G:T	G:G	G:T	G:G	G:G	G:T	G:G	G:G	G:T	G:T	G:G	G:G	G:T	G:T
	isotig43052_235	A:G	A:A	G:G	A:G	A:G	G:G	A:G	A:A	G:G	A:A	G:G	G:G	A:A	G:G	G:G	G:G	A:G	G:G	G:G	A:G	G:G	G:G	G:G	A:G	G:G	G:G	G:G	G:G	G:G	G:G	A:G	A:A	G:G	G:G	G:G	A:G	G:G	A:A	G:G	G:G	A:G	G:G	G:G	G:G	G:G	G:G	G:G	A:G
Monomorphic	isotig43097_451	G:G	G:G	G:G	G:G	G:G	G:G	G:G	G:G	G:G	G:G	G:G	G:G	G:G	G:G	G:G	G:G	G:G	G:G	G:G	G:G	G:G	G:G	G:G	G:G	G:G	G:G	G:G	G:G	G:G	G:G	G:G	G:G	G:G	G:G	G:G	G:G	G:G	G:G	G:G	G:G	G:G	G:G	G:G	G:G	G:G	G:G	G:G	G:G
	isotig43294_202	T:T	C:T	T:T	T:T	T:T	T:T	T:T	T:T	T:T	C:T	T:T	T:T	T:T	C:T	T:T	C:T	T:T	T:T	C:C	T:T	T:T	C:T	T:T	C:C	T:T	T:T	T:T	C:T	T:T	C:T	C:C	C:T	C:C	?	T:T	T:T	T:T	C:C	C:C	T:T	T:T	T:T	C:T	C:T	T:T	C:C	T:T	T:T
	isotig43361_292	T:T	T:T	T:T	T:T	T:T	T:T	T:T	T:T	T:T	T:T	T:T	T:T	C:T	T:T	T:T	T:T	T:T	T:T	T:T	T:T	T:T	T:T	T:T	T:T	T:T	C:C	T:T	T:T	T:T	T:T	T:T	T:T	T:T	T:T	T:T	T:T	T:T	?	C:C	T:T	T:T	C:T	C:T	T:T	T:T	T:T	T:T	C:T
	isotig43376_492	G:G	A:A	A:G	A:G	G:G	A:G	A:G	A:A	A:G	A:G	G:G	A:G	G:G	A:G	A:A	A:A	A:G	A:G	A:G	A:G	A:G	G:G	A:A	A:G	A:G	G:G	A:G	A:G	A:G	A:G	A:G	A:G	G:G	A:G	G:G	?	A:G	A:G	A:A	A:G	A:G	A:G	G:G	A:G	A:G	A:G	G:G	A:G
	isotig43499_302	T:T	T:T	T:T	C:T	T:T	T:T	T:T	T:T	T:T	C:T	C:C	T:T	T:T	T:T	C:C	T:T	T:T	T:T	T:T	C:T	T:T	C:T	T:T	C:T	C:T	T:T	T:T	T:T	C:T	T:T	C:T	T:T	T:T	T:T	T:T	T:T	T:T	T:T	?	T:T	T:T	C:T	T:T	T:T	C:T	T:T	C:T	C:T
	isotig43680_368	T:T	G:G	T:T	T:T	G:T	G:G	G:T	T:T	T:T	G:G	?	G:T	G:G	G:T	G:G	T:T	T:T	G:G	G:G	G:G	G:T	G:T	G:T	T:T	G:G	G:G	T:T	G:T	G:T	T:T	G:T	G:T	T:T	G:T	G:T	T:T	G:G	G:G	T:T	G:G	G:T	T:T	T:T	G:T	G:G	G:G	?	T:T
	isotig43826_494	C:C	C:C	?	C:T	C:C	C:T	C:C	T:T	C:C	C:C	T:T	C:T	C:T	C:T	C:C	C:T	C:C	C:C	T:T	C:T	C:C	C:T	C:C	C:C	T:T	C:C	C:C	T:T	C:T	C:T	C:C	C:C	C:T	C:C	C:T	T:T	T:T	C:C	?	T:T	C:T	C:C	C:C	C:T	C:T	T:T	C:C	C:C
Minor allele frequency <5%	isotig43871_154	C:C	C:C	C:C	C:C	C:C	C:C	C:C	C:C	C:C	C:C	C:C	C:C	C:C	C:C	C:C	C:C	C:C	C:C	C:C	C:C	C:C	C:C	C:C	C:C	C:C	C:C	C:C	C:C	C:C	C:C	C:C	C:C	C:C	C:C	C:C	C:C	C:C	C:C	C:C	C:C	C:C	C:C	C:C	C:C	C:C	C:C	C:C	C:C
	isotig44032_287	A:G	A:G	A:G	A:A	A:A	A:A	G:G	A:G	A:A	A:A	A:A	A:G	A:G	A:A	A:A	A:A	A:G	A:A	A:G	A:A	A:A	?	A:G	G:G	A:A	G:G	A:G	A:A	A:A	A:A	G:G	A:A	A:A	A:A	G:G	?	A:A	A:G	A:A	A:G	A:A	A:A	A:A	A:G	A:G	A:G	A:G	A:A
	isotig44192_357	T:T	T:T	T:T	T:T	C:T	T:T	T:T	C:T	T:T	T:T	T:T	T:T	C:T	T:T	T:T	C:T	T:T	C:T	T:T	T:T	T:T	T:T	T:T	T:T	T:T	C:C	C:C	T:T	T:T	T:T	C:T	C:T	T:T	T:T	C:C	T:T	T:T	?	T:T	T:T	T:T	T:T	T:T	T:T	T:T	T:T	T:T	T:T
Missing data >5%	isotig44638_388	C:C	C:C	C:C	C:C	C:C	C:C	C:T	C:T	C:C	C:C	C:C	C:T	C:C	?	C:C	C:C	C:C	C:C	C:C	C:C	?	C:T	C:T	C:T	C:T	C:C	C:C	C:C	C:C	C:C	C:C	C:T	?	C:C	C:C	C:C	C:C	C:C	?	C:C	?	C:T	C:T	C:C	C:C	C:C	C:T	C:C
Missing data >5%	isotig44683_192	G:G	A:A	A:G	G:G	A:G	A:A	G:G	A:G	A:G	A:G	?	G:G	A:G	G:G	A:G	A:G	A:G	A:A	?	G:G	A:A	?	?	A:A	A:A	G:G	A:A	A:A	A:G	A:G	A:A	A:A	A:G	G:G	A:G	A:A	?	A:A	?	A:A	A:A	?	A:A	A:A	A:A	A:G	A:G	G:G
	isotig44847_391	T:T	C:C	C:C	C:C	C:T	C:T	C:T	C:C	T:T	C:T	C:C	C:T	T:T	C:T	C:T	C:C	T:T	C:T	C:C	C:C	C:T	C:T	C:T	?	T:T	C:C	T:T	T:T	T:T	C:T	C:T	C:C	?	C:T	C:C	C:C	C:C	C:T	C:C	C:T	C:C	C:T	C:C	C:C	C:T	C:T	C:C	C:T
Monomorphic	isotig45095_316	G:G	G:G	G:G	G:G	G:G	G:G	G:G	G:G	G:G	G:G	G:G	G:G	G:G	G:G	G:G	G:G	G:G	G:G	G:G	G:G	G:G	G:G	G:G	G:G	G:G	G:G	G:G	G:G	G:G	G:G	G:G	G:G	G:G	G:G	G:G	G:G	G:G	G:G	G:G	G:G	G:G	G:G	G:G	G:G	G:G	G:G	G:G	G:G
Monomorphic	isotig45244_174	G:G	G:G	G:G	G:G	G:G	G:G	G:G	G:G	G:G	G:G	G:G	G:G	G:G	G:G	G:G	G:G	G:G	G:G	G:G	G:G	G:G	G:G	G:G	G:G	G:G	G:G	G:G	G:G	G:G	G:G	G:G	G:G	G:G	G:G	G:G	G:G	G:G	G:G	G:G	G:G	G:G	G:G	G:G	G:G	G:G	G:G	G:G	G:G
	isotig45375_278	C:T	C:T	C:T	T:T	T:T	T:T	C:T	C:C	C:C	C:T	T:T	C:C	C:C	C:T	C:C	C:C	C:T	C:T	C:T	C:T	C:C	?	T:T	T:T	C:T	T:T	C:T	T:T	C:T	T:T	C:C	C:C	C:T	T:T	C:C	T:T	C:T	C:T	C:C	C:C	C:C	C:T	C:T	C:T	C:T	C:T	C:T	C:T
	isotig45486_135	A:A	A:G	A:A	?	A:G	G:G	A:G	G:G	G:G	A:G	G:G	G:G	A:G	A:G	A:A	A:A	A:A	G:G	G:G	A:G	G:G	A:G	?	A:G	A:G	A:A	A:G	G:G	A:A	G:G	A:G	G:G	A:A	A:G	?	G:G	A:A	A:G	A:A	A:A	A:G	G:G	G:G	A:G	A:G	G:G	G:G	G:G
	isotig45610_340	A:C	C:C	C:C	C:C	A:A	A:C	C:C	A:C	A:A	A:C	C:C	C:C	A:A	A:A	A:A	A:A	C:C	A:C	A:A	A:C	A:C	A:A	A:A	A:C	C:C	A:A	C:C	C:C	A:C	A:A	A:C	A:C	A:C	A:A	?	C:C	A:C	A:A	?	A:C	A:C	A:A	A:C	A:A	A:C	A:A	A:C	C:C
	isotig45729_183	C:C	T:T	C:T	T:T	C:C	C:C	C:T	T:T	C:C	C:C	C:C	T:T	C:T	T:T	T:T	C:C	C:C	C:T	T:T	C:C	C:C	T:T	?	C:T	C:C	T:T	C:T	C:C	C:C	C:C	C:T	T:T	T:T	C:C	C:T	C:C	T:T	C:T	C:C	C:C	C:T	C:T	C:T	C:C	C:C	C:C	T:T	C:T
	isotig45825_202	A:A	G:G	A:G	A:G	A:A	A:A	G:G	A:A	G:G	A:A	A:A	A:A	A:A	A:A	A:G	A:A	A:A	A:A	A:A	A:A	A:A	A:A	A:A	A:A	A:G	A:A	A:A	A:A	A:G	G:G	G:G	A:A	A:A	A:A	A:A	A:A	A:G	A:A	A:A	A:A	A:A	A:G	A:G	?	A:A	?	A:A	?
Missing data >5%	isotig45873_106	C:C	C:C	?	?	C:C	?	C:C	?	C:C	?	C:C	?	?	?	?	?	?	C:C	?	?	?	C:C	?	?	?	C:C	C:C	?	C:C	C:C	C:C	?	C:C	?	?	C:C	C:C	?	?	?	?	C:C	?	?	C:C	C:C	C:C	?
Monomorphic	isotig45912_344	C:C	C:C	C:C	C:C	C:C	C:C	C:C	C:C	C:C	C:C	C:C	C:C	C:C	C:C	C:C	C:C	C:C	C:C	C:C	C:C	C:C	C:C	C:C	C:C	C:C	C:C	C:C	C:C	C:C	C:C	C:C	C:C	C:C	C:C	C:C	C:C	C:C	C:C	C:C	C:C	C:C	C:C	C:C	C:C	C:C	C:C	C:C	C:C
[truncated: 46 more columns]

## Sheet: Table S2
Reason for exclusion from analysis	KASP marker name	P1_1	P1_2	P1_3	P1_4	P1_5	P1_6	P1_7 Self	P1_8	P1_9	P1_10	HS1_1	HS1_2	HS1_3	HS1_4	HS1_5	HS1_6	HS1_7	HS1_8	HS1_9	HS1_10	P2_1	P2_2	P2_3	P2_4	P2_5	P2_6 Self	P2_7	P2_8	P2_9	P2_10	HS2_1	HS2_2	HS2_3	HS2_4	HS2_5	HS2_6	HS2_7	HS2_8	HS2_9	HS2_10	P3_1	P3_2	P3_3	P3_4	P3_5	P3_6	P3_7 Self	P3_8
	contig00067_1429	A:G	A:A	A:A	A:G	A:A	A:A	A:A	A:A	A:G	A:A	A:A	A:A	A:A	A:A	A:A	A:A	A:A	A:A	A:A	A:A	G:G	G:G	G:G	G:G	G:G	G:G	G:G	G:G	G:G	G:G	G:G	G:G	G:G	G:G	G:G	G:G	G:G	G:G	G:G	G:G	A:G	G:G	G:G	A:G	A:A	A:G	A:A	A:A
	contig00087_802	C:C	C:C	C:C	C:C	C:C	C:C	C:C	C:C	C:C	C:C	C:C	C:C	C:C	C:C	C:C	C:C	C:C	C:C	C:C	C:C	C:C	C:C	C:C	C:C	C:C	C:C	C:C	C:C	C:C	C:C	C:C	C:C	C:C	C:C	C:C	C:C	C:C	C:C	C:C	C:C	C:T	T:T	T:T	C:T	T:T	T:T	T:T	C:C
	contig00106_594	A:G	A:G	A:G	A:G	A:A	A:G	A:A	A:G	A:G	A:G	A:G	A:A	A:A	A:A	A:A	A:A	A:A	A:G	A:A	A:A	A:A	A:A	A:A	A:A	A:G	A:G	A:A	A:A	A:G	A:A	A:G	A:A	A:A	A:A	A:A	A:G	A:G	A:A	A:G	A:A	A:G	G:G	G:G	G:G	G:G	G:G	A:G	A:G
	contig00142_122	C:C	C:T	C:C	C:C	C:C	C:C	C:T	C:C	C:C	C:C	C:C	C:T	C:C	C:T	C:T	C:C	C:T	C:T	C:T	C:C	C:T	C:T	T:T	C:T	T:T	T:T	C:T	C:T	T:T	C:T	T:T	T:T	C:T	T:T	T:T	T:T	T:T	T:T	T:T	T:T	C:C	C:C	C:T	C:C	C:C	C:C	C:T	C:C
	contig00156_809	T:T	T:T	T:T	G:T	T:T	T:T	T:T	T:T	T:T	T:T	T:T	?	T:T	T:T	T:T	T:T	?	T:T	T:T	T:T	T:T	T:T	T:T	T:T	T:T	T:T	T:T	T:T	T:T	T:T	T:T	T:T	T:T	T:T	T:T	T:T	T:T	?	T:T	T:T	T:T	G:G	G:T	T:T	G:T	G:T	T:T	G:T
Monomorphic	contig00160_1169	A:A	A:A	A:A	A:A	A:A	A:A	A:A	A:T	A:A	A:A	A:A	A:A	A:A	A:A	A:A	A:A	A:A	A:A	A:A	A:A	A:A	A:A	A:A	A:A	A:A	A:A	A:A	A:A	A:A	A:A	A:A	A:A	A:A	A:A	A:A	A:A	A:A	A:A	A:A	A:A	A:A	A:A	A:A	A:A	A:A	A:A	A:A	A:A
	contig00172_269	A:A	A:G	A:G	A:A	A:G	A:G	A:A	A:G	A:G	A:G	A:A	A:A	A:A	A:A	A:A	A:G	?	A:G	A:A	A:A	G:G	A:A	A:G	A:A	A:G	G:G	A:A	A:A	A:G	A:A	G:G	A:G	A:G	G:G	A:G	G:G	G:G	A:G	G:G	A:G	G:G	G:G	A:G	?	G:G	A:G	A:G	A:G
>5 missing data points	contig00293_452	G:G	?	G:G	A:G	G:G	G:G	G:G	G:G	A:G	A:G	G:G	G:G	G:G	G:G	G:G	G:G	G:G	G:G	G:G	G:G	G:G	G:G	G:G	G:G	G:G	G:G	G:G	G:G	G:G	G:G	G:G	G:G	G:G	G:G	G:G	G:G	G:G	G:G	G:G	G:G	A:A	A:A	A:G	A:A	A:A	A:A	A:A	A:A
	contig00456_208	A:G	A:A	A:A	A:A	A:A	A:G	A:A	A:A	A:A	A:A	A:A	A:A	A:A	A:A	A:A	A:A	A:A	A:A	A:A	A:A	A:A	G:G	G:G	A:G	G:G	G:G	G:G	A:G	G:G	G:G	G:G	A:G	A:G	G:G	G:G	G:G	G:G	G:G	G:G	G:G	G:G	G:G	A:G	A:G	G:G	G:G	G:G	G:G
	contig00480_1884	T:T	T:T	T:T	T:T	T:T	T:T	C:T	T:T	T:T	T:T	T:T	C:C	T:T	C:T	T:T	C:T	?	C:T	C:T	C:T	T:T	T:T	T:T	T:T	T:T	T:T	T:T	T:T	T:T	T:T	T:T	T:T	T:T	T:T	T:T	T:T	T:T	T:T	T:T	T:T	T:T	T:T	C:T	T:T	T:T	C:T	T:T	T:T
	contig00534_1173	T:T	T:T	G:T	T:T	T:T	G:T	T:T	T:T	T:T	T:T	T:T	T:T	T:T	T:T	T:T	T:T	T:T	T:T	T:T	T:T	G:G	G:G	G:G	G:G	G:G	G:G	G:G	G:G	G:G	G:G	G:G	G:G	G:G	G:G	G:G	G:G	G:G	G:G	G:G	G:G	G:T	G:G	G:T	T:T	T:T	G:T	T:T	T:T
	contig00676_1004	A:A	A:T	A:T	A:A	A:A	A:T	A:T	A:A	A:A	A:T	A:A	A:T	A:T	A:T	A:A	T:T	A:A	A:A	A:T	A:A	A:A	A:A	A:A	A:A	A:A	A:A	A:A	A:A	A:A	A:A	A:A	A:A	A:A	A:A	A:A	A:A	A:A	A:A	A:A	A:A	T:T	T:T	T:T	T:T	T:T	A:T	A:T	A:T
	contig13740_1338	T:T	A:T	T:T	A:T	T:T	A:T	A:T	T:T	A:T	A:T	A:T	A:A	A:A	A:T	T:T	A:T	T:T	A:T	A:A	T:T	T:T	T:T	T:T	T:T	T:T	T:T	T:T	T:T	T:T	T:T	T:T	T:T	T:T	T:T	T:T	T:T	T:T	T:T	T:T	T:T	A:A	A:T	A:T	?	T:T	A:T	T:T	T:T
	isotig00284_279	A:G	A:G	A:G	A:A	A:A	A:G	A:G	A:A	G:G	A:G	G:G	G:G	?	A:A	G:G	A:A	A:G	A:G	?	A:A	A:G	G:G	G:G	G:G	A:G	A:A	G:G	G:G	A:G	G:G	A:A	A:G	A:G	A:A	A:G	A:A	A:A	A:G	A:A	A:G	A:A	G:G	A:A	G:G	G:G	A:A	A:G	G:G
Monomorphic	isotig01244_723	G:G	G:G	G:G	G:G	G:G	G:G	G:G	G:G	G:G	G:G	G:G	G:G	G:G	G:G	G:G	G:G	G:G	G:G	G:G	G:G	G:G	G:G	G:G	G:G	G:G	G:G	G:G	G:G	G:G	G:G	G:G	G:G	G:G	G:G	G:G	G:G	G:G	G:G	G:G	G:G	G:G	G:G	G:G	G:G	G:G	G:G	G:G	G:G
	isotig03354_1601	A:G	A:G	A:G	A:A	A:G	A:G	A:G	A:A	A:G	A:G	A:G	A:G	A:G	?	A:G	G:G	A:G	G:G	A:G	G:G	A:A	A:A	A:A	A:G	A:A	A:A	A:G	A:G	A:G	A:A	A:A	A:G	A:A	A:A	A:G	A:A	A:A	A:A	A:A	A:A	G:G	G:G	A:G	A:G	A:A	A:A	A:A	A:A
	isotig06562_507	G:T	G:T	T:T	G:T	T:T	G:T	T:T	G:T	T:T	T:T	T:T	?	T:T	T:T	T:T	T:T	T:T	T:T	T:T	T:T	G:G	G:G	G:G	G:G	G:G	G:G	G:G	G:G	G:G	G:G	?	G:G	?	?	G:G	G:G	G:G	G:G	G:G	G:G	T:T	T:T	T:T	T:T	T:T	T:T	T:T	T:T
	isotig07530_922	C:T	C:C	C:T	C:C	T:T	C:T	C:T	T:T	C:T	T:T	C:C	T:T	C:T	C:C	?	C:C	C:T	C:T	?	T:T	T:T	C:C	T:T	T:T	T:T	T:T	T:T	C:T	C:T	C:C	T:T	C:T	T:T	T:T	C:T	T:T	T:T	C:T	T:T	T:T	C:T	C:C	C:T	C:C	C:T	C:C	C:T	C:C
	isotig08491_500	C:T	C:T	C:C	C:C	C:T	C:T	C:C	C:T	C:T	C:T	C:C	C:C	C:C	C:C	C:C	C:T	C:C	C:T	C:C	C:C	C:C	C:C	C:C	C:C	C:C	C:C	C:C	C:C	C:C	C:C	C:C	C:C	C:C	C:C	C:C	C:C	C:C	C:C	C:C	C:C	T:T	C:C	T:T	C:T	?	C:C	C:T	C:T
Minor allele frequency <5%	isotig09094_1727	G:G	G:G	G:G	G:G	G:G	G:G	G:G	G:G	G:G	G:G	G:G	?	G:G	G:G	G:G	?	?	G:G	G:G	?	G:G	G:G	G:G	G:G	G:G	G:G	G:G	G:G	G:G	G:G	G:G	G:G	G:G	G:G	G:G	G:G	G:G	G:G	G:G	G:G	G:G	G:G	G:G	G:G	G:G	G:G	G:G	G:G
	isotig09466_645	T:T	T:T	T:T	T:T	T:T	T:T	T:T	T:T	T:T	T:T	T:T	T:T	T:T	T:T	T:T	T:T	T:T	T:T	T:T	T:T	T:T	T:T	T:T	T:T	T:T	T:T	T:T	T:T	T:T	T:T	T:T	T:T	T:T	T:T	T:T	T:T	T:T	T:T	T:T	T:T	A:T	A:A	A:A	A:T	A:A	A:A	A:A	T:T
>5 missing data points	isotig09640_114	C:C	C:C	A:C	C:C	C:C	C:C	C:C	C:C	A:C	A:C	A:C	C:C	A:C	C:C	C:C	C:C	C:C	A:C	C:C	C:C	C:C	C:C	C:C	C:C	C:C	C:C	C:C	C:C	C:C	C:C	C:C	C:C	C:C	C:C	C:C	C:C	C:C	C:C	C:C	C:C	C:C	C:C	A:C	?	C:C	A:C	C:C	A:C
>5 missing data points	isotig09889_661	C:T	T:T	T:T	T:T	C:T	T:T	T:T	T:T	C:T	T:T	T:T	?	?	T:T	T:T	?	?	C:T	T:T	?	C:C	C:C	C:C	C:C	C:C	C:C	C:C	C:C	C:C	C:C	?	C:C	C:C	C:C	?	C:C	C:C	?	C:C	C:C	C:T	T:T	C:C	?	T:T	C:T	T:T	C:C
	isotig10023_2319	C:T	C:T	C:T	C:T	T:T	C:T	?	C:T	C:T	C:T	C:C	?	C:T	C:T	C:T	C:T	C:T	C:T	C:T	C:T	C:C	T:T	C:C	C:C	C:C	C:C	C:T	C:T	C:T	C:T	C:C	C:C	C:C	C:C	C:C	C:C	C:C	C:C	C:C	C:C	T:T	C:T	T:T	C:T	T:T	T:T	T:T	T:T
Monomorphic	isotig10333_1708	T:T	T:T	T:T	T:T	T:T	T:T	T:T	T:T	T:T	T:T	T:T	T:T	T:T	T:T	T:T	T:T	T:T	T:T	T:T	T:T	T:T	T:T	T:T	T:T	T:T	T:T	T:T	T:T	T:T	T:T	T:T	T:T	T:T	T:T	T:T	T:T	T:T	T:T	T:T	T:T	T:T	T:T	T:T	T:T	T:T	T:T	T:T	T:T
	isotig11191_1416	A:A	A:A	A:A	A:T	A:T	A:T	?	A:A	A:A	A:A	A:T	A:T	A:T	T:T	A:T	A:A	T:T	A:A	A:A	A:A	T:T	T:T	T:T	T:T	T:T	T:T	T:T	T:T	T:T	T:T	T:T	T:T	T:T	T:T	T:T	T:T	T:T	T:T	T:T	T:T	T:T	A:T	T:T	T:T	A:T	T:T	A:A	A:A
	isotig12268_1682	A:G	A:G	A:G	A:G	A:G	A:G	A:G	A:G	A:G	A:G	A:G	A:G	A:G	A:G	A:G	A:G	A:G	A:G	A:G	A:G	A:A	A:A	A:A	A:A	A:A	A:A	A:A	A:A	A:A	A:A	A:A	A:A	A:A	A:A	A:A	A:A	A:A	A:A	A:A	A:A	A:G	A:A	A:G	G:G	A:G	A:G	A:A	A:G
	isotig12342_956	G:G	A:G	?	?	G:G	A:G	G:G	A:G	A:G	A:G	?	G:G	A:G	G:G	G:G	A:G	G:G	A:G	G:G	G:G	A:A	A:A	A:A	A:A	A:A	A:A	A:A	A:A	A:A	A:A	A:A	A:A	A:A	A:A	A:A	A:A	A:A	A:A	A:A	A:A	A:A	A:A	A:A	A:G	A:A	A:A	A:A	A:A
	isotig12517_244	A:A	A:G	A:G	A:G	G:G	A:A	A:A	A:G	A:A	A:G	A:A	A:A	A:G	A:A	A:A	A:G	A:A	A:A	A:A	A:G	A:A	A:A	A:A	A:A	A:A	A:A	A:A	A:A	A:A	A:A	A:A	A:A	A:A	A:A	A:A	A:A	A:A	A:A	A:A	A:A	A:G	A:A	A:A	A:A	A:A	A:A	A:A	A:G
	isotig12617_836	A:G	A:G	A:A	A:A	A:G	A:G	A:G	A:A	A:G	A:G	A:A	A:G	A:G	A:G	A:A	A:G	?	A:A	A:G	A:A	A:A	A:A	A:A	A:A	A:A	A:A	A:A	A:A	A:A	A:A	A:A	A:A	A:A	A:A	A:A	A:A	A:A	A:A	A:A	A:A	G:G	A:G	A:A	A:G	A:A	A:A	A:A	A:A
	isotig12913_342	A:A	A:A	A:A	A:A	A:T	A:A	A:T	A:A	A:A	A:A	A:A	A:T	A:A	T:T	A:A	A:T	A:T	A:T	A:A	A:T	A:A	A:A	A:A	A:A	A:A	A:A	A:A	A:A	A:A	A:A	A:A	A:A	A:A	A:A	A:A	A:A	A:A	A:A	A:A	A:A	T:T	A:T	T:T	T:T	T:T	A:T	T:T	T:T
	isotig13565_195	A:A	A:T	A:A	A:A	A:T	A:T	?	A:T	A:A	A:A	A:A	T:T	A:A	A:A	A:A	A:T	?	A:A	A:A	A:A	A:A	A:A	A:A	A:A	A:A	A:A	A:A	A:A	A:A	A:A	A:A	A:A	A:A	A:A	A:A	A:A	A:A	?	A:A	A:A	A:T	T:T	A:A	A:A	A:T	A:A	A:T	A:T
	isotig14649_1210	C:G	C:G	G:G	C:G	C:G	C:G	G:G	G:G	G:G	C:G	G:G	G:G	C:G	G:G	G:G	G:G	G:G	G:G	G:G	G:G	C:C	C:C	C:C	C:C	C:C	C:C	C:C	C:C	C:C	C:C	C:C	C:C	C:C	C:C	?	C:C	C:C	C:C	C:C	C:C	C:C	C:G	C:C	C:G	C:C	C:C	C:C	C:G
	isotig14721_448	A:G	A:G	A:G	A:A	A:A	A:G	A:A	A:G	A:A	A:G	A:A	A:A	A:G	A:A	A:A	A:A	A:A	A:A	A:A	A:G	A:G	A:G	A:G	A:G	A:G	G:G	A:G	A:G	A:G	A:A	G:G	G:G	G:G	G:G	G:G	G:G	G:G	A:G	G:G	A:G	A:A	A:G	G:G	G:G	A:G	A:A	A:G	A:A
2 illegitimate genotypes in half-sib parent analysis	isotig14741_247	C:C	C:C	C:C	C:C	C:T	C:C	C:C	C:C	C:C	C:C	C:C	C:C	C:C	C:C	C:C	?	T:T	C:C	C:C	T:T	C:C	C:C	C:C	C:C	C:C	C:C	T:T	C:C	C:T	C:C	C:C	C:C	C:C	C:C	C:C	C:C	C:C	C:C	C:C	C:C	T:T	?	T:T	C:C	T:T	T:T	T:T	C:T
	isotig14851_396	G:G	G:G	G:G	G:G	G:G	G:G	G:G	A:G	G:G	G:G	G:G	G:G	G:G	G:G	G:G	G:G	G:G	G:G	G:G	G:G	G:G	G:G	G:G	G:G	G:G	G:G	G:G	G:G	G:G	G:G	G:G	G:G	G:G	G:G	G:G	G:G	G:G	G:G	G:G	G:G	G:G	G:G	G:G	A:G	A:G	G:G	A:G	G:G
	isotig15060_964	T:T	T:T	T:T	T:T	T:T	T:T	T:T	T:T	T:T	T:T	T:T	T:T	T:T	T:T	T:T	?	T:T	T:T	T:T	T:T	C:C	C:C	C:C	C:C	C:C	C:C	C:C	C:C	C:C	C:C	C:C	C:C	C:C	C:C	C:C	C:C	C:C	C:C	C:C	C:C	C:T	C:T	T:T	C:C	T:T	C:C	C:C	C:C
	isotig15247_232	G:T	G:T	T:T	T:T	T:T	T:T	G:T	T:T	G:T	T:T	G:T	G:G	G:T	T:T	T:T	G:T	T:T	G:T	G:G	G:T	G:G	G:G	G:G	G:G	G:G	G:G	G:G	G:G	G:G	G:G	G:G	G:G	G:G	G:G	G:G	?	G:G	G:G	G:G	G:G	G:G	G:G	G:G	T:T	T:T	T:T	T:T	G:T
	isotig15343_364	G:G	G:G	G:G	G:G	G:G	G:G	G:G	G:G	G:G	G:G	G:G	G:G	G:G	G:G	G:G	G:G	G:G	G:G	G:G	G:G	G:G	G:G	G:G	G:G	G:G	G:G	G:G	G:G	G:G	G:G	G:G	G:G	G:G	G:G	G:G	G:G	G:G	G:G	G:G	G:G	G:T	G:T	G:T	G:T	G:G	G:G	G:G	G:G
	isotig15712_1480	A:G	G:G	A:G	A:G	A:G	?	A:G	A:G	A:G	A:G	A:G	G:G	A:G	A:A	G:G	A:G	A:A	A:G	A:G	A:G	G:G	G:G	G:G	G:G	G:G	G:G	G:G	G:G	G:G	G:G	G:G	G:G	G:G	G:G	G:G	G:G	G:G	G:G	G:G	G:G	A:G	G:G	G:G	G:G	A:G	G:G	A:G	A:G
	isotig15820_1734	A:C	A:C	A:C	A:C	A:A	A:C	A:A	A:C	A:C	A:C	A:C	A:A	A:C	A:A	A:A	A:C	?	A:A	A:A	A:C	C:C	C:C	C:C	C:C	?	C:C	C:C	C:C	C:C	C:C	C:C	C:C	C:C	C:C	C:C	C:C	C:C	C:C	C:C	C:C	C:C	A:C	A:A	A:A	A:C	C:C	A:A	A:A
	isotig15960_764	C:T	C:T	C:T	C:T	C:T	C:T	T:T	T:T	C:T	C:T	T:T	T:T	T:T	T:T	T:T	T:T	T:T	C:T	T:T	T:T	C:C	C:C	C:C	C:C	C:C	C:C	C:C	C:C	C:C	C:C	C:C	C:C	C:C	C:C	C:C	C:C	C:C	C:C	C:C	C:C	C:C	C:T	C:C	C:C	C:C	C:T	C:C	C:T
	isotig16030_756	C:T	C:T	C:T	C:T	C:T	C:T	C:T	C:T	C:T	C:C	C:T	C:C	C:C	T:T	C:C	C:T	T:T	C:T	C:T	C:T	C:T	T:T	T:T	C:T	T:T	T:T	T:T	C:T	T:T	T:T	T:T	C:T	T:T	T:T	T:T	T:T	T:T	T:T	T:T	T:T	C:T	T:T	T:T	T:T	C:T	T:T	T:T	T:T
	isotig16136_1083	T:T	T:T	T:T	A:T	T:T	T:T	T:T	T:T	T:T	T:T	T:T	T:T	T:T	T:T	T:T	T:T	T:T	T:T	T:T	T:T	T:T	T:T	T:T	A:T	T:T	T:T	T:T	T:T	T:T	T:T	T:T	T:T	T:T	T:T	T:T	T:T	T:T	T:T	T:T	T:T	A:T	A:T	T:T	A:T	A:T	A:T	T:T	A:T
	isotig16345_1005	G:G	C:G	C:C	C:G	C:G	C:G	?	C:C	C:C	C:G	C:G	G:G	G:G	G:G	G:G	G:G	G:G	C:G	G:G	C:G	G:G	G:G	G:G	G:G	G:G	G:G	G:G	G:G	G:G	G:G	G:G	G:G	G:G	G:G	G:G	G:G	G:G	G:G	G:G	G:G	C:G	G:G	C:G	G:G	G:G	G:G	C:C	C:G
	isotig16559_476	A:G	A:G	A:G	A:G	A:G	A:G	A:G	A:G	A:G	A:G	A:A	A:G	A:G	G:G	G:G	A:G	G:G	G:G	A:G	A:G	A:A	A:A	A:A	A:A	A:A	A:A	A:A	A:A	A:A	A:A	A:A	A:A	A:A	A:A	A:A	A:A	A:A	A:A	A:A	A:A	G:G	G:G	A:A	G:G	G:G	G:G	A:G	A:A
	isotig16577_681	C:T	C:C	C:C	C:C	C:T	C:C	C:C	C:C	C:C	C:C	?	C:C	C:C	C:C	C:C	C:C	?	C:C	C:C	C:C	C:C	T:T	C:C	C:T	C:C	C:C	C:T	C:C	C:T	T:T	C:C	C:C	C:C	C:C	C:C	C:C	C:C	C:T	C:C	C:C	C:C	C:T	T:T	C:T	T:T	C:T	C:T	T:T
	isotig16600_294	A:A	A:A	A:A	A:A	A:A	A:A	A:A	A:A	A:A	A:A	A:A	A:A	A:A	A:A	A:A	A:A	A:A	A:A	A:A	A:A	A:A	A:A	A:A	A:A	A:A	A:A	A:A	A:A	A:A	A:A	A:A	A:A	A:A	A:A	A:A	A:A	A:A	A:A	A:A	A:A	G:G	A:G	?	A:A	A:A	A:A	A:G	A:A
>5 missing data points	isotig16678_250	C:C	C:C	C:C	C:C	C:C	C:C	C:C	C:C	C:C	C:C	C:C	?	C:C	C:C	C:C	?	?	C:C	C:C	?	C:C	C:C	C:C	C:C	C:C	C:C	C:C	C:C	C:C	C:C	C:C	C:C	C:C	C:C	C:C	C:C	C:C	C:C	C:C	C:C	C:C	C:C	C:C	C:C	C:C	C:C	C:C	C:C
	isotig17237_4883	C:T	C:C	C:C	C:C	?	C:T	C:C	C:C	C:T	C:T	C:C	C:C	C:C	C:C	C:C	C:C	C:C	C:C	C:C	C:C	C:C	C:C	C:C	C:C	C:C	C:C	C:C	C:C	C:C	C:C	C:C	C:C	C:C	C:C	C:C	C:C	C:C	C:C	C:C	C:C	C:C	C:C	C:C	C:C	C:C	C:C	C:C	C:C
	isotig17653_1910	C:T	C:T	C:T	C:T	?	C:T	T:T	C:T	C:T	C:T	T:T	T:T	T:T	T:T	T:T	T:T	T:T	C:T	T:T	T:T	C:C	C:C	C:C	C:C	C:C	C:C	C:C	C:C	C:C	C:C	C:C	C:C	C:C	C:C	?	C:C	C:C	C:C	C:C	C:C	C:C	T:T	C:C	C:C	C:C	C:T	C:C	C:T
	isotig17679_1985	G:G	G:G	A:G	A:G	A:G	A:G	G:G	G:G	G:G	G:G	G:G	G:G	G:G	G:G	G:G	G:G	G:G	G:G	G:G	G:G	G:G	A:G	G:G	A:A	G:G	?	A:A	A:G	A:A	G:G	G:G	G:G	A:G	G:G	A:G	G:G	G:G	G:G	G:G	G:G	A:G	G:G	G:G	G:G	A:G	A:G	G:G	G:G
	isotig18075_1770	A:A	A:A	A:A	A:A	A:A	A:A	A:G	A:A	A:A	A:A	A:A	A:G	A:A	A:G	A:G	A:A	A:G	A:G	G:G	A:A	A:A	A:A	A:A	A:A	A:A	A:A	A:A	A:A	A:A	A:A	A:A	A:A	A:A	A:A	A:A	A:A	A:A	A:A	A:A	A:A	A:A	A:A	A:A	A:A	A:A	A:A	A:A	A:A
	isotig18500_243	A:C	A:A	A:C	A:A	A:A	A:C	A:A	A:A	A:C	A:A	A:A	A:A	A:A	A:A	?	A:A	A:A	A:A	A:A	A:A	C:C	C:C	C:C	C:C	C:C	C:C	C:C	C:C	C:C	C:C	C:C	C:C	C:C	C:C	C:C	C:C	C:C	C:C	C:C	C:C	A:C	A:A	A:A	A:A	A:C	A:C	A:A	A:C
	isotig18621_247	G:G	G:G	G:G	G:G	G:G	G:G	G:G	G:G	G:G	G:G	G:G	G:G	G:G	G:G	?	?	G:G	G:G	G:G	G:G	G:G	G:G	G:G	G:G	G:G	G:G	G:G	G:G	G:G	G:G	G:G	G:G	G:G	G:G	G:G	G:G	G:G	G:G	G:G	G:G	G:G	G:G	G:G	G:G	A:G	G:G	G:G	G:G
	isotig18967_973	C:C	C:T	C:T	C:C	C:C	C:C	C:T	C:T	T:T	T:T	C:T	C:T	C:T	C:T	C:T	T:T	C:C	C:T	T:T	T:T	T:T	T:T	T:T	T:T	T:T	T:T	T:T	T:T	T:T	T:T	T:T	T:T	T:T	T:T	T:T	T:T	T:T	T:T	T:T	T:T	C:T	C:T	C:C	C:T	C:T	C:C	C:C	C:T
	isotig19074_815	G:G	G:G	G:G	G:G	G:G	G:G	G:G	G:G	G:G	G:G	G:G	G:G	?	G:G	G:G	G:G	G:G	G:G	G:G	G:G	G:G	G:G	G:G	G:G	G:G	G:G	G:G	G:G	G:G	G:G	G:G	G:G	G:G	G:G	G:G	G:G	G:G	G:G	G:G	G:G	G:G	G:G	G:G	G:G	A:A	A:G	G:G	G:G
	isotig19082_1721	C:C	C:C	C:C	C:C	C:C	C:C	C:C	C:C	C:C	C:C	C:C	C:C	C:C	C:C	C:C	C:C	C:C	C:C	C:C	C:C	C:C	C:C	C:C	C:C	C:C	C:C	C:C	C:C	C:C	C:C	C:C	C:C	C:C	C:C	C:C	C:C	C:C	C:C	C:C	C:C	C:C	C:C	A:C	C:C	A:C	A:A	A:A	A:C
Monomorphic	isotig19088_381	C:C	C:C	C:C	C:C	C:C	C:C	C:C	C:C	C:C	C:C	C:C	?	?	C:C	C:C	?	?	C:C	C:C	?	C:C	C:C	C:C	C:C	C:C	C:C	C:C	C:C	C:C	C:C	?	C:C	C:C	C:C	?	C:C	C:C	?	C:C	C:C	C:C	C:C	C:C	?	C:C	C:C	C:C	?
	isotig19136_223	A:G	A:G	A:G	A:A	A:A	A:G	A:A	A:A	A:G	A:G	A:A	A:A	A:A	A:A	A:A	A:G	?	A:A	A:A	A:A	A:G	A:A	A:G	G:G	A:A	G:G	A:A	A:G	A:G	A:G	G:G	A:G	G:G	G:G	G:G	G:G	G:G	G:G	G:G	A:G	A:A	A:A	A:A	A:A	A:A	A:A	A:G	A:A
	isotig19361_480	A:A	A:T	A:T	A:T	A:A	A:T	A:A	A:T	A:A	A:A	A:A	A:A	?	A:A	A:A	A:A	A:A	A:A	A:A	A:T	A:A	A:A	A:A	A:A	A:A	A:A	A:A	A:A	A:A	A:A	A:A	A:A	A:A	A:A	A:A	A:A	A:A	A:A	A:A	A:A	A:A	A:A	A:A	A:A	A:A	A:A	A:A	A:A
Minor allele frequency <5%	isotig19579_1226	G:G	G:G	G:G	G:G	G:G	G:G	G:G	G:G	G:G	G:G	G:G	G:G	G:G	G:G	G:G	G:G	G:G	G:G	G:G	G:G	G:G	G:G	G:G	G:G	G:G	G:G	G:G	G:G	G:G	G:G	G:G	G:G	G:G	G:G	G:G	G:G	G:G	G:G	G:G	G:G	G:G	G:G	G:G	G:G	G:G	G:G	G:G	G:G
	isotig19682_515	C:C	C:T	C:C	C:C	C:C	C:C	C:C	C:C	C:C	C:C	C:C	?	C:C	?	C:C	C:C	C:C	C:C	C:C	C:C	C:C	C:C	C:C	C:C	C:C	C:C	C:C	C:C	C:C	C:C	C:C	C:C	C:C	C:C	C:C	C:C	C:C	C:C	C:C	C:C	C:C	C:C	T:T	C:C	C:C	C:C	C:C	C:C
>5 missing data points	isotig19696_1190	A:G	A:G	A:A	A:G	A:A	A:A	A:G	A:A	A:A	A:A	A:A	A:G	A:G	A:G	A:G	G:G	?	G:G	?	A:G	G:G	G:G	G:G	G:G	G:G	G:G	G:G	G:G	G:G	G:G	G:G	G:G	G:G	G:G	G:G	G:G	G:G	?	G:G	G:G	G:G	G:G	G:G	G:G	G:G	G:G	A:A	G:G
>5 missing data points	isotig19852_1220	A:A	A:A	A:A	A:G	A:A	A:A	A:A	A:A	?	A:A	A:A	?	A:A	A:A	A:A	?	?	A:G	A:A	?	G:G	A:A	G:G	G:G	G:G	G:G	A:G	A:G	A:G	A:G	G:G	G:G	G:G	G:G	G:G	G:G	G:G	G:G	G:G	G:G	A:A	G:G	A:A	A:A	A:A	A:G	A:G	G:G
	isotig19902_1078	T:T	T:T	C:T	C:T	C:T	T:T	T:T	C:T	T:T	T:T	C:T	T:T	T:T	T:T	T:T	T:T	T:T	T:T	T:T	C:T	C:C	C:C	C:C	C:C	C:C	C:C	C:C	C:C	C:C	C:C	C:C	C:C	C:C	C:C	C:C	C:C	C:C	C:C	C:C	C:C	C:T	T:T	T:T	C:T	T:T	T:T	T:T	T:T
	isotig19992_870	C:C	C:C	C:C	C:C	C:C	C:C	C:C	C:C	C:C	C:C	C:C	C:C	C:C	C:C	C:C	C:C	C:C	C:C	C:C	C:C	C:C	C:C	C:C	C:C	C:C	C:C	C:C	C:C	C:C	C:C	C:C	C:C	C:C	C:C	C:C	C:C	C:C	C:C	C:C	C:C	C:C	C:C	C:C	C:C	C:C	C:C	C:C	C:C
>5 missing data points	isotig20004_416	C:G	C:G	C:G	G:G	C:G	C:G	G:G	C:G	C:G	C:G	G:G	G:G	G:G	?	G:G	C:G	G:G	C:G	G:G	G:G	C:G	G:G	?	C:G	?	?	C:G	C:C	C:G	G:G	G:G	C:G	G:G	G:G	C:G	G:G	G:G	G:G	G:G	C:G	G:G	G:G	G:G	G:G	G:G	G:G	?	G:G
Monomorphic	isotig20159_957	T:T	T:T	T:T	T:T	T:T	T:T	T:T	T:T	T:T	T:T	T:T	T:T	T:T	T:T	T:T	T:T	T:T	T:T	T:T	T:T	T:T	T:T	T:T	T:T	T:T	T:T	T:T	T:T	T:T	T:T	T:T	T:T	T:T	T:T	T:T	T:T	T:T	T:T	T:T	T:T	T:T	T:T	T:T	T:T	T:T	T:T	T:T	T:T
>5 missing data points	isotig20220_175	G:T	G:T	G:G	G:T	G:T	G:G	G:T	G:T	G:G	G:T	G:G	?	?	G:T	G:T	T:T	?	G:G	G:T	G:G	G:G	G:G	G:G	G:G	G:G	G:G	?	G:G	G:G	G:G	G:G	G:G	G:G	?	G:G	G:G	G:G	G:G	G:G	G:G	G:T	G:G	G:G	?	G:G	G:G	G:G	G:T
>5 missing data points	isotig20235_630	A:G	A:A	A:A	?	A:A	A:A	A:A	A:A	A:A	A:G	A:A	A:A	?	A:A	A:A	A:A	?	A:A	A:A	A:A	A:A	A:A	A:A	A:A	A:A	?	A:A	A:A	A:A	A:A	A:A	A:A	A:A	A:A	A:A	A:A	A:A	A:A	A:A	A:A	A:A	A:G	A:A	A:A	A:A	A:G	A:A	A:A
>5 missing data points	isotig20252_1096	C:C	C:T	C:T	C:C	C:C	C:C	C:C	?	C:C	C:C	C:C	C:C	?	C:C	C:C	C:C	?	C:C	C:C	C:T	C:C	C:C	C:C	C:C	C:C	?	?	C:C	C:C	C:C	?	C:C	C:C	C:C	C:C	C:C	C:C	C:C	C:C	C:C	C:C	C:C	C:C	C:C	C:C	C:T	C:C	C:T
>5 missing data points	isotig20266_1040	C:C	C:T	C:T	?	C:T	C:T	C:T	C:T	C:C	C:C	C:C	C:T	C:C	T:T	C:C	C:T	?	C:T	C:T	T:T	T:T	T:T	T:T	T:T	T:T	T:T	T:T	T:T	T:T	T:T	C:C	T:T	T:T	T:T	T:T	T:T	T:T	T:T	T:T	T:T	C:T	T:T	T:T	C:T	T:T	T:T	C:T	C:T
	isotig20406_751	C:C	C:T	C:T	C:C	C:C	T:T	C:T	C:C	C:T	C:C	C:T	C:T	C:T	C:T	C:C	C:C	?	C:T	C:C	C:C	C:C	C:C	C:C	C:C	C:C	C:C	C:C	C:C	C:C	C:C	C:C	C:C	C:C	C:C	C:C	C:C	C:C	?	C:C	C:C	T:T	C:C	C:C	C:C	C:T	C:T	C:T	C:T
	isotig20656_810	A:G	A:G	A:G	A:G	A:G	A:G	G:G	A:G	A:G	A:G	G:G	G:G	G:G	G:G	?	A:G	G:G	A:G	G:G	G:G	G:G	G:G	G:G	G:G	G:G	G:G	G:G	A:G	A:G	G:G	G:G	A:G	G:G	G:G	A:G	G:G	G:G	G:G	G:G	G:G	A:G	G:G	A:G	A:A	A:G	A:G	A:G	A:A
Monomorphic	isotig20881_324	A:A	A:A	A:A	A:A	A:A	A:A	A:A	A:A	A:A	A:A	A:A	A:A	A:A	A:A	A:A	A:A	A:A	A:A	A:A	A:A	A:A	A:A	A:A	A:A	A:A	A:A	A:A	A:A	A:A	A:A	A:A	A:A	A:A	A:A	A:A	A:A	A:A	A:A	A:A	A:A	A:A	A:A	A:A	A:A	A:A	A:A	A:A	A:A
	isotig20926_388	A:A	A:A	A:A	A:A	A:A	A:T	A:A	A:A	A:A	A:A	A:A	A:A	A:A	A:A	A:A	A:A	A:A	A:A	A:A	A:A	A:A	A:A	A:A	A:A	A:A	A:A	A:A	A:A	A:A	A:A	A:A	A:A	A:A	A:A	A:A	A:A	A:A	A:A	A:A	A:A	A:T	A:T	T:T	A:T	A:T	A:T	A:T	A:T
Monomorphic	isotig20948_457	G:G	G:G	G:G	G:G	G:G	G:G	G:G	G:G	G:G	G:G	G:G	G:G	G:G	G:G	G:G	G:G	G:G	G:G	G:G	G:G	G:G	G:G	G:G	G:G	G:G	G:G	G:G	G:G	G:G	G:G	G:G	G:G	G:G	G:G	G:G	G:G	G:G	G:G	G:G	G:G	?	?	?	?	G:G	?	G:G	G:G
Monomorphic	isotig20949_457	G:G	G:G	G:G	G:G	G:G	G:G	G:G	G:G	G:G	G:G	G:G	G:G	G:G	G:G	G:G	G:G	G:G	G:G	G:G	G:G	G:G	G:G	G:G	G:G	G:G	G:G	G:G	G:G	G:G	G:G	G:G	G:G	?	G:G	G:G	G:G	G:G	G:G	G:G	G:G	?	?	?	?	G:G	?	G:G	G:G
>5 missing data points	isotig20970_1485	G:G	A:G	G:G	A:G	G:G	A:G	G:G	A:G	A:G	A:G	G:G	G:G	G:G	?	?	G:G	G:G	A:G	G:G	G:G	A:A	?	A:A	A:A	A:A	A:A	A:G	A:G	A:A	G:G	A:A	A:G	A:A	A:A	A:A	A:A	A:A	A:G	A:A	?	A:G	A:G	G:G	A:G	G:G	G:G	G:G	A:G
	isotig21293_730	A:G	A:G	G:G	A:G	A:G	A:G	A:G	A:G	G:G	A:G	A:G	A:G	A:A	A:G	G:G	A:G	G:G	G:G	A:A	A:G	A:A	A:A	A:A	A:A	A:A	A:A	A:A	A:A	A:A	A:A	A:A	A:A	A:A	A:A	A:A	A:A	A:A	A:A	A:A	A:A	A:A	A:G	A:A	A:G	G:G	A:G	G:G	G:G
	isotig21395_588	T:T	T:T	T:T	T:T	T:T	T:T	T:T	T:T	T:T	T:T	T:T	T:T	T:T	T:T	T:T	T:T	?	T:T	T:T	T:T	T:T	T:T	T:T	T:T	T:T	T:T	T:T	T:T	T:T	T:T	T:T	T:T	T:T	T:T	T:T	T:T	T:T	T:T	T:T	T:T	T:T	C:T	C:T	T:T	C:T	T:T	T:T	T:T
	isotig21519_664	G:G	G:G	G:G	G:G	A:G	G:G	G:G	A:G	A:G	G:G	G:G	G:G	G:G	G:G	G:G	G:G	G:G	A:G	G:G	G:G	A:G	A:A	G:G	G:G	A:G	A:A	G:G	A:G	A:G	A:A	A:A	A:A	A:G	A:A	A:G	A:A	A:A	A:A	A:A	A:G	G:G	G:G	G:G	G:G	G:G	A:A	G:G	A:G
>5 missing data points	isotig21577_861	A:A	A:C	A:C	A:A	A:C	A:A	A:A	A:A	A:C	A:A	A:C	?	A:A	A:A	A:A	?	?	A:A	A:A	?	C:C	C:C	C:C	C:C	C:C	C:C	C:C	C:C	C:C	C:C	C:C	C:C	C:C	C:C	C:C	C:C	C:C	C:C	C:C	C:C	A:A	A:C	A:C	C:C	A:C	A:C	A:A	A:C
	isotig21900_461	A:A	A:T	A:T	A:T	A:A	A:T	A:A	A:A	A:A	A:T	A:T	A:A	A:T	A:A	A:A	A:T	A:A	A:A	A:A	A:A	T:T	T:T	T:T	T:T	T:T	T:T	T:T	T:T	T:T	T:T	T:T	T:T	T:T	T:T	T:T	T:T	T:T	T:T	T:T	?	A:A	A:T	A:A	A:T	?	A:A	A:T	T:T
	isotig22339_503	C:T	C:C	C:T	C:T	C:T	C:C	C:T	C:T	C:C	C:T	C:C	C:T	C:T	T:T	C:C	C:T	?	C:T	T:T	T:T	C:C	C:C	C:C	C:C	C:C	C:C	C:C	C:C	C:C	C:C	C:C	C:C	C:C	C:C	C:C	C:C	C:C	?	C:C	C:C	T:T	C:T	T:T	C:T	C:T	T:T	T:T	T:T
	isotig22582_277	A:G	G:G	G:G	G:G	G:G	A:G	G:G	A:G	G:G	G:G	G:G	G:G	G:G	G:G	G:G	G:G	G:G	G:G	G:G	G:G	A:A	A:A	A:A	A:A	A:A	A:A	A:A	A:A	A:A	A:A	A:A	A:A	A:A	A:A	A:A	A:A	A:A	A:A	A:A	A:A	A:G	G:G	G:G	A:G	G:G	A:G	A:G	A:G
	isotig22876_134	C:T	T:T	T:T	T:T	C:T	C:T	C:T	T:T	T:T	T:T	C:T	C:T	C:T	C:T	C:T	T:T	?	C:T	T:T	T:T	T:T	T:T	T:T	T:T	T:T	T:T	T:T	T:T	T:T	T:T	T:T	T:T	T:T	T:T	T:T	T:T	T:T	T:T	T:T	T:T	T:T	T:T	T:T	?	T:T	C:T	T:T	C:T
>5 missing data points	isotig23831_442	A:A	A:G	A:A	A:A	A:A	A:G	A:A	A:G	A:A	A:A	A:A	?	A:A	A:A	A:A	A:A	?	A:A	A:A	A:A	A:A	G:G	A:A	A:A	A:A	A:A	G:G	A:A	A:A	G:G	A:A	A:A	A:A	A:A	A:A	A:A	A:A	?	A:A	A:A	A:G	A:G	A:A	A:G	G:G	A:G	A:A	A:G
	isotig25085_1155	A:A	A:A	A:A	A:A	A:A	A:T	A:A	A:A	A:A	A:T	A:A	A:A	A:T	A:A	A:A	A:A	A:A	A:A	A:A	A:A	T:T	T:T	T:T	T:T	T:T	T:T	T:T	T:T	T:T	T:T	T:T	T:T	T:T	T:T	T:T	T:T	T:T	T:T	T:T	T:T	A:A	A:A	A:A	A:T	A:A	A:T	A:A	A:A
>5 missing data points	isotig25093_2627	C:T	C:C	C:T	C:C	C:T	C:T	C:T	C:C	C:T	C:C	C:T	C:T	?	T:T	C:T	C:C	?	C:C	C:C	C:T	C:C	C:T	C:T	C:T	T:T	?	T:T	C:T	T:T	C:C	C:C	C:C	C:T	C:C	C:C	C:C	C:C	?	C:C	C:T	C:C	C:C	C:C	?	C:C	C:C	C:C	?
>5 missing data points	isotig25155_2372	T:T	C:T	C:T	T:T	C:T	C:T	C:T	C:T	C:T	C:T	C:C	C:C	?	C:T	?	C:C	?	C:T	T:T	T:T	T:T	T:T	T:T	T:T	T:T	T:T	T:T	T:T	T:T	T:T	T:T	T:T	T:T	T:T	T:T	T:T	T:T	?	T:T	T:T	T:T	T:T	T:T	T:T	T:T	C:T	T:T	?
>5 missing data points	isotig25181_1307	A:G	A:G	A:A	A:A	A:G	A:G	A:G	A:A	A:G	A:G	A:A	A:G	A:G	A:G	A:A	A:G	?	A:A	A:G	A:A	A:A	A:G	A:A	A:G	A:A	A:G	A:G	A:G	A:G	A:A	A:A	A:G	A:A	A:G	G:G	G:G	A:G	A:G	A:A	A:G	A:G	A:G	A:A	A:G	A:A	G:G	A:G	A:A
>5 missing data points	isotig25195_2539	C:C	C:C	C:C	C:C	C:C	C:C	C:C	C:C	C:C	C:C	C:C	?	C:C	C:C	C:C	?	?	C:C	C:C	?	C:C	C:C	C:C	C:C	C:C	C:C	C:C	C:C	C:C	C:C	C:C	C:C	C:C	C:C	C:C	C:C	C:C	C:C	C:C	C:C	C:C	C:C	C:C	C:C	C:C	C:C	C:C	C:C
	isotig25217_2228	G:T	G:G	G:G	G:T	T:T	T:T	G:T	T:T	G:T	T:T	G:G	G:T	T:T	G:G	T:T	G:G	G:T	G:T	G:G	G:G	G:G	G:G	G:G	G:T	G:G	G:G	T:T	G:G	G:T	G:G	G:G	G:G	G:G	G:G	G:G	G:G	G:G	G:G	G:G	G:G	G:T	G:G	G:T	G:G	G:G	G:G	G:G	G:G
	isotig25225_1227	A:A	A:C	A:C	A:A	A:A	A:C	A:A	A:A	A:A	A:A	A:C	?	A:A	A:A	A:A	A:A	?	A:A	A:A	A:A	A:A	A:A	A:A	A:A	A:A	A:A	A:A	A:A	A:A	A:A	A:A	A:A	A:A	A:A	A:A	A:A	A:A	?	A:A	A:A	A:A	A:A	A:A	A:A	A:A	A:A	A:A	A:A
Monomorphic	isotig25229_1001	T:T	T:T	T:T	T:T	T:T	T:T	T:T	T:T	T:T	T:T	T:T	T:T	T:T	T:T	?	T:T	?	T:T	T:T	T:T	T:T	T:T	T:T	T:T	T:T	T:T	T:T	T:T	T:T	T:T	T:T	T:T	T:T	T:T	T:T	T:T	T:T	T:T	T:T	T:T	T:T	T:T	T:T	T:T	T:T	T:T	T:T	T:T
>5 missing data points	isotig25255_1373	T:T	T:T	T:T	T:T	T:T	T:T	T:T	T:T	T:T	T:T	T:T	?	?	T:T	T:T	?	?	T:T	T:T	?	C:C	C:C	C:C	C:C	C:C	C:C	C:C	C:C	C:C	C:C	?	C:C	C:C	C:C	?	C:C	C:C	?	C:C	C:C	T:T	T:T	T:T	?	T:T	T:T	T:T	?
2 illegitimate genotypes in half-sib parent analysis	isotig25335_1223	C:C	C:C	C:C	C:C	C:C	T:T	C:C	T:T	T:T	T:T	C:C	C:C	?	C:C	C:C	C:C	?	T:T	C:C	C:C	C:C	C:C	C:C	C:C	C:C	C:C	C:C	C:C	C:C	C:C	C:C	C:C	C:C	C:C	C:C	C:C	C:C	?	C:C	C:C	C:C	C:C	C:C	?	C:C	T:T	C:C	?
Monomorphic	isotig25363_1958	C:C	C:C	C:C	C:C	C:C	C:C	C:C	C:C	C:C	C:C	C:C	?	C:C	C:C	C:C	C:C	C:C	C:C	C:C	C:C	C:C	C:C	C:C	C:C	C:C	C:C	C:C	C:C	C:C	C:C	C:C	C:C	C:C	C:C	C:C	C:C	C:C	C:C	C:C	C:C	C:C	C:C	C:C	C:C	C:C	C:C	C:C	C:C
>5 missing data points	isotig25497_1235	G:G	G:G	G:G	?	G:G	A:G	G:G	?	G:G	G:G	G:G	G:G	?	G:G	G:G	G:G	?	G:G	G:G	G:G	G:G	G:G	G:G	G:G	G:G	?	?	G:G	G:G	G:G	?	G:G	G:G	G:G	G:G	G:G	G:G	G:G	G:G	G:G	A:A	G:G	G:G	A:G	A:G	A:A	A:A	A:A
Monomorphic	isotig25631_888	A:A	A:A	A:A	A:A	A:A	A:A	A:A	A:A	A:A	A:A	A:A	A:A	?	A:A	A:A	A:A	?	A:A	A:A	A:A	A:A	A:A	A:A	A:A	A:A	A:A	A:A	A:A	A:A	A:A	A:A	A:A	A:A	A:A	A:A	A:A	A:A	?	A:A	A:A	A:A	A:A	A:A	?	A:A	A:A	A:A	?
>5 missing data points	isotig25703_1397	A:T	A:T	A:T	A:T	A:T	A:T	A:T	A:T	A:T	A:T	T:T	T:T	?	A:T	T:T	?	?	A:T	A:A	A:T	A:A	A:T	A:A	A:T	A:A	?	A:T	A:A	A:A	A:A	T:T	A:T	T:T	A:T	A:T	A:T	A:T	?	A:T	A:T	A:T	A:T	T:T	?	A:T	A:T	A:T	?
2 illegitimate genotypes in half-sib parent analysis	isotig25719_1268	A:A	A:A	G:G	A:G	G:G	A:A	A:G	A:G	A:A	A:G	G:G	A:G	A:G	G:G	A:G	A:A	G:G	A:A	A:A	A:A	G:G	G:G	G:G	G:G	G:G	G:G	G:G	G:G	G:G	G:G	G:G	G:G	G:G	G:G	G:G	G:G	G:G	G:G	G:G	G:G	A:A	A:A	A:A	A:A	A:A	?	A:A	A:A
>5 missing data points	isotig25793_1638	T:T	C:T	T:T	?	T:T	C:T	T:T	T:T	C:T	T:T	T:T	T:T	?	T:T	T:T	C:T	?	C:T	T:T	T:T	C:C	C:C	C:C	C:C	C:C	C:C	C:C	C:C	C:C	C:C	?	C:C	C:C	C:C	C:C	C:C	C:C	C:C	C:C	C:C	C:T	C:T	C:C	C:T	C:T	C:T	C:T	C:T
	isotig25797_639	A:C	A:C	A:C	A:C	A:C	A:C	A:C	A:C	A:C	A:C	A:A	C:C	C:C	A:C	A:A	A:C	A:C	A:A	A:C	C:C	C:C	A:A	A:C	A:C	C:C	C:C	C:C	A:C	A:C	A:A	C:C	A:C	C:C	C:C	C:C	C:C	C:C	A:C	C:C	A:C	C:C	C:C	C:C	C:C	A:C	C:C	C:C	A:C
>5 missing data points	isotig25801_1760	C:G	?	C:C	C:C	C:C	C:G	C:C	C:G	C:G	?	C:C	C:C	C:C	C:C	C:C	C:C	?	C:C	C:C	C:C	G:G	G:G	G:G	G:G	G:G	G:G	G:G	G:G	G:G	G:G	G:G	G:G	G:G	G:G	G:G	G:G	G:G	G:G	G:G	G:G	C:G	C:G	G:G	?	C:G	C:G	C:C	G:G
Monomorphic	isotig25835_929	C:C	C:C	C:C	C:C	C:C	C:C	C:C	C:C	C:C	C:C	C:C	C:C	C:C	C:C	C:C	C:C	C:C	C:C	C:C	C:C	C:C	C:C	C:C	C:C	C:C	C:C	C:C	C:C	C:C	C:C	C:C	C:C	C:C	C:C	C:C	C:C	C:C	C:C	C:C	C:C	C:C	C:C	C:C	C:C	C:C	C:C	C:C	C:C
	isotig25881_1343	C:C	C:T	C:T	C:C	C:C	C:T	C:C	C:C	C:T	C:C	C:C	C:C	C:C	C:C	C:C	C:C	C:C	C:C	C:C	C:T	C:C	C:T	C:C	C:T	C:C	C:T	C:T	C:C	C:C	C:C	T:T	C:T	T:T	C:T	C:T	C:T	C:T	C:C	C:T	C:T	C:T	C:T	C:C	C:T	C:C	C:T	C:C	C:C
	isotig26005_1583	C:T	T:T	C:T	C:T	C:T	C:T	C:C	T:T	C:T	C:T	C:T	C:C	C:T	C:C	C:C	C:T	C:C	C:T	C:C	C:C	T:T	T:T	C:T	C:T	C:C	T:T	C:C	C:T	C:C	T:T	T:T	T:T	C:T	T:T	T:T	T:T	T:T	T:T	T:T	C:T	C:T	C:T	T:T	C:T	C:C	T:T	T:T	T:T
	isotig26033_1589	A:A	A:A	A:A	A:A	A:A	A:T	A:A	A:A	A:A	A:A	A:A	A:A	A:A	A:A	A:A	A:A	A:A	A:A	A:A	A:A	A:A	A:A	A:A	A:A	A:A	A:A	A:A	A:A	A:A	A:A	A:A	A:A	A:A	A:A	A:A	A:A	A:A	A:A	A:A	A:A	A:A	A:A	A:A	A:A	A:A	A:T	A:A	A:A
	isotig26043_1262	G:G	A:G	A:G	A:G	G:G	G:G	G:G	A:G	G:G	G:G	A:G	G:G	G:G	G:G	G:G	A:G	?	G:G	G:G	G:G	A:A	A:A	A:G	A:G	A:A	A:A	A:A	A:A	A:A	G:G	A:A	A:A	A:G	A:A	A:A	A:A	A:A	A:G	A:A	A:G	G:G	A:G	G:G	?	G:G	G:G	G:G	G:G
	isotig26045_1046	A:G	A:G	A:G	A:G	A:A	A:G	A:G	A:G	A:A	A:G	A:A	A:G	A:G	G:G	A:G	A:G	A:A	A:G	A:A	G:G	A:A	A:A	A:A	A:A	A:A	A:A	A:A	A:A	A:A	A:A	A:A	A:A	A:A	A:A	A:A	A:A	A:A	A:A	A:A	A:A	A:A	A:G	A:A	A:G	A:G	A:G	G:G	A:G
	isotig26063_406	C:C	C:C	C:C	C:C	C:C	C:C	C:C	C:C	C:C	C:C	C:C	C:C	C:C	C:C	C:C	C:C	C:C	C:C	C:C	C:C	C:C	C:C	C:C	C:C	C:C	C:C	C:C	C:C	C:C	C:C	C:C	C:C	C:C	C:C	?	C:C	C:C	C:C	C:C	C:C	A:C	A:C	C:C	C:C	C:C	A:A	C:C	C:C
	isotig26178_547	C:G	G:G	C:G	C:G	C:G	C:G	C:C	C:G	C:C	C:C	C:G	C:C	C:C	C:C	C:C	C:G	C:C	C:C	C:C	C:C	G:G	C:G	G:G	C:G	C:G	C:G	C:G	G:G	G:G	G:G	C:C	C:G	C:C	C:G	C:G	G:G	C:G	?	C:G	C:G	C:C	C:C	C:C	C:C	C:C	C:C	C:C	C:C
>5 missing data points	isotig26182_1158	A:G	G:G	G:G	A:G	A:G	G:G	G:G	G:G	G:G	G:G	G:G	?	?	G:G	G:G	?	?	G:G	G:G	?	A:A	A:A	A:A	A:A	A:A	A:A	A:A	A:A	A:A	A:A	?	A:A	A:A	A:A	?	A:A	A:A	?	A:A	A:A	G:G	A:G	G:G	?	A:G	G:G	A:G	?
	isotig26198_779	A:G	G:G	A:G	G:G	A:A	G:G	G:G	G:G	G:G	G:G	G:G	G:G	G:G	G:G	G:G	G:G	?	G:G	G:G	A:G	G:G	G:G	G:G	G:G	G:G	G:G	G:G	G:G	G:G	G:G	G:G	G:G	G:G	G:G	G:G	G:G	G:G	G:G	G:G	G:G	G:G	G:G	A:A	?	G:G	G:G	G:G	A:G
	isotig26238_573	A:T	A:T	A:T	A:A	A:T	A:T	A:T	A:T	A:T	A:T	T:T	A:A	T:T	A:T	T:T	A:T	T:T	T:T	A:T	A:A	T:T	T:T	T:T	T:T	?	?	T:T	T:T	T:T	T:T	T:T	T:T	T:T	T:T	T:T	T:T	T:T	T:T	T:T	T:T	T:T	T:T	T:T	T:T	T:T	T:T	A:T	A:T
	isotig26300_278	C:C	C:C	C:C	C:C	C:C	C:C	C:C	C:C	C:C	C:C	C:C	C:C	C:C	C:C	C:C	C:C	C:C	C:C	C:C	C:C	C:C	C:C	C:C	C:C	C:C	C:C	C:C	C:C	C:C	C:C	C:C	C:C	C:C	C:C	C:C	C:C	C:C	C:C	C:C	C:C	C:C	T:T	C:C	C:T	C:C	C:C	C:C	C:C
Monomorphic	isotig26302_380	A:A	A:A	A:A	A:A	A:A	A:A	A:A	A:A	A:A	A:A	A:A	?	A:A	A:A	A:A	A:A	?	A:A	A:A	A:A	A:A	A:A	A:A	A:A	A:A	A:A	A:A	A:A	A:A	A:A	A:A	A:A	A:A	A:A	A:A	A:A	A:A	?	A:A	A:A	A:A	A:A	A:A	A:A	A:A	A:A	A:A	A:A
>5 missing data points	isotig26412_1215	A:T	A:T	T:T	?	A:T	A:T	T:T	A:T	T:T	T:T	T:T	?	A:T	T:T	T:T	A:T	?	T:T	T:T	?	A:A	T:T	A:T	T:T	T:T	A:T	A:T	A:T	A:T	A:T	?	T:T	A:T	A:T	A:T	A:T	A:T	?	A:T	A:A	T:T	A:T	T:T	?	A:T	T:T	T:T	A:T
>5 missing data points	isotig26436_1349	C:G	C:C	C:C	C:C	C:C	C:G	C:C	C:C	?	C:C	C:C	?	C:C	C:C	C:C	C:C	?	C:C	C:C	C:C	G:G	G:G	G:G	G:G	G:G	G:G	G:G	G:G	G:G	G:G	G:G	G:G	G:G	G:G	G:G	G:G	G:G	?	G:G	G:G	C:G	C:G	G:G	C:C	G:G	C:G	C:C	C:G
	isotig26442_1225	C:T	C:T	C:C	C:T	C:T	C:T	C:C	C:C	C:T	C:C	C:C	?	C:C	C:C	C:C	?	?	C:C	C:C	?	T:T	T:T	T:T	T:T	T:T	T:T	T:T	T:T	T:T	T:T	T:T	T:T	T:T	T:T	T:T	T:T	T:T	T:T	T:T	T:T	T:T	C:T	T:T	T:T	T:T	T:T	T:T	T:T
	isotig26446_844	C:G	C:G	C:G	C:G	C:G	C:G	C:G	C:G	C:G	C:G	G:G	G:G	C:G	G:G	C:G	G:G	C:C	C:G	G:G	C:C	C:C	C:C	C:G	C:G	C:G	?	C:C	C:C	C:C	G:G	C:C	C:C	C:G	C:C	C:C	C:C	C:C	C:G	C:C	C:C	C:C	G:G	C:G	C:G	G:G	C:C	C:G	C:C
	isotig26470_847	A:A	A:G	A:G	A:G	A:G	A:G	A:A	A:G	A:G	A:G	A:G	A:A	A:A	A:A	A:A	A:G	A:A	A:G	A:A	A:A	G:G	G:G	G:G	G:G	G:G	G:G	G:G	G:G	G:G	G:G	G:G	G:G	G:G	G:G	G:G	G:G	G:G	G:G	G:G	G:G	G:G	G:G	G:G	G:G	G:G	A:G	G:G	G:G
>5 missing data points	isotig26472_1403	G:G	G:G	G:G	G:G	G:G	G:G	G:G	G:G	G:G	G:G	G:G	G:G	G:G	G:G	G:G	G:G	G:G	G:G	G:G	G:G	G:G	A:G	A:G	G:G	A:G	A:G	A:G	A:A	A:G	A:A	A:G	A:G	G:G	?	A:G	A:G	A:G	?	?	A:A	G:G	G:G	G:G	G:G	G:G	G:G	G:G	G:G
	isotig26488_927	T:T	T:T	T:T	T:T	T:T	C:T	T:T	C:T	T:T	T:T	T:T	T:T	T:T	T:T	T:T	T:T	T:T	T:T	T:T	T:T	C:C	C:C	C:C	C:C	C:C	C:C	C:C	C:C	C:C	C:C	C:C	C:C	C:C	C:C	C:C	C:C	C:C	C:C	C:C	C:C	C:C	C:C	C:T	C:C	C:C	C:C	C:C	C:C
	isotig26524_1202	C:T	C:C	C:T	C:T	C:C	C:C	C:T	C:C	C:C	C:C	T:T	C:T	C:T	C:C	C:T	C:T	C:C	C:T	C:T	C:T	T:T	T:T	T:T	T:T	T:T	T:T	T:T	T:T	T:T	T:T	T:T	T:T	T:T	T:T	T:T	T:T	T:T	T:T	T:T	T:T	C:T	C:T	C:C	C:C	C:C	C:T	C:T	C:T
	isotig26526_748	A:G	A:G	G:G	G:G	A:G	A:G	G:G	G:G	A:G	A:G	G:G	G:G	G:G	G:G	G:G	A:G	G:G	A:G	G:G	G:G	G:G	G:G	G:G	G:G	G:G	G:G	G:G	G:G	G:G	G:G	G:G	G:G	G:G	G:G	G:G	G:G	G:G	G:G	G:G	G:G	A:A	A:G	A:A	A:G	A:G	A:G	A:G	A:G
	isotig26540_301	T:T	T:T	A:T	T:T	A:T	A:T	T:T	?	A:T	A:T	A:T	T:T	T:T	T:T	T:T	T:T	T:T	A:T	T:T	T:T	A:A	A:A	A:A	A:A	A:A	A:A	A:A	A:A	A:A	A:A	A:A	A:A	A:A	A:A	A:A	A:A	A:A	A:A	A:A	A:A	T:T	T:T	T:T	T:T	T:T	T:T	T:T	T:T
>5 missing data points	isotig26546_969	A:G	A:G	A:G	A:A	A:A	A:G	?	A:G	A:A	A:G	A:A	A:A	A:G	A:A	A:A	A:A	A:A	A:A	A:A	A:G	A:A	A:A	A:A	A:A	A:A	A:A	A:A	A:A	A:A	A:A	A:A	A:A	A:A	A:A	A:A	A:A	A:A	?	A:A	A:A	A:G	A:A	G:G	A:A	A:G	A:G	A:G	A:A
	isotig26569_544	C:C	A:C	A:C	A:C	A:C	A:C	A:C	A:C	A:C	C:C	A:C	C:C	C:C	A:C	C:C	A:C	?	A:A	?	C:C	C:C	A:C	A:C	A:C	C:C	A:C	A:C	A:C	A:A	A:A	A:C	A:C	C:C	A:C	A:C	A:C	A:A	A:C	A:C	A:A	A:A	A:C	C:C	C:C	C:C	A:C	A:C	A:A
	isotig26595_878	C:T	C:C	C:C	C:C	C:T	C:C	C:C	C:C	C:C	C:C	C:C	C:C	C:C	C:C	C:C	C:C	C:C	C:C	C:C	?	C:C	C:C	C:C	C:C	C:C	C:C	C:C	C:C	C:C	C:C	C:C	C:C	C:C	C:C	C:C	C:C	C:C	C:C	C:C	C:C	C:T	T:T	T:T	C:T	C:C	T:T	C:T	C:T
	isotig26761_197	G:G	C:G	G:G	G:G	C:G	G:G	?	C:G	G:G	C:G	G:G	C:G	C:G	C:G	G:G	C:C	G:G	G:G	C:G	G:G	G:G	G:G	G:G	G:G	G:G	G:G	G:G	G:G	G:G	G:G	G:G	G:G	G:G	G:G	G:G	G:G	G:G	G:G	G:G	G:G	G:G	G:G	G:G	G:G	G:G	G:G	G:G	G:G
	isotig26783_1107	T:T	A:T	A:T	T:T	T:T	A:T	T:T	A:T	A:T	A:T	A:T	T:T	T:T	T:T	T:T	A:T	T:T	A:T	T:T	T:T	T:T	T:T	A:T	A:T	A:T	T:T	T:T	T:T	T:T	A:A	T:T	T:T	A:T	T:T	T:T	T:T	T:T	A:T	T:T	T:T	A:T	T:T	A:T	T:T	T:T	A:T	T:T	T:T
	isotig26855_718	T:T	C:T	T:T	T:T	T:T	C:T	T:T	T:T	C:T	T:T	?	T:T	T:T	?	?	C:T	T:T	C:T	T:T	T:T	T:T	C:C	C:T	C:T	C:T	T:T	C:T	C:T	?	C:T	T:T	C:T	T:T	T:T	C:T	T:T	T:T	T:T	T:T	T:T	T:T	C:T	T:T	T:T	T:T	T:T	T:T	T:T
	isotig26975_1187	G:G	A:G	A:G	A:G	A:G	A:A	A:G	A:A	A:G	A:G	A:G	G:G	G:G	G:G	G:G	A:A	?	G:G	A:G	A:A	G:G	G:G	G:G	G:G	G:G	G:G	?	G:G	G:G	G:G	G:G	G:G	G:G	?	G:G	G:G	G:G	G:G	G:G	G:G	A:A	A:G	G:G	A:A	G:G	A:A	A:A	A:G
	isotig27106_895	G:G	G:G	G:G	G:G	G:G	G:G	G:G	G:G	G:G	G:G	G:G	G:G	G:G	G:G	G:G	G:G	G:G	G:G	G:G	G:G	A:A	A:A	A:G	A:G	A:G	?	A:G	G:G	A:A	G:G	A:A	A:G	A:G	A:A	A:G	A:A	A:A	A:G	A:A	A:A	G:G	A:G	G:G	?	G:G	G:G	A:A	A:G
	isotig27223_722	C:G	C:G	G:G	C:G	G:G	G:G	G:G	G:G	G:G	G:G	G:G	G:G	G:G	G:G	G:G	C:G	G:G	G:G	G:G	G:G	C:C	G:G	C:C	C:C	C:G	C:C	G:G	C:G	C:G	C:G	C:C	C:G	C:C	C:C	C:C	C:C	C:C	C:G	C:C	C:C	C:G	C:C	C:C	C:G	C:G	G:G	C:C	C:C
>5 missing data points	isotig27259_617	T:T	C:T	C:T	?	C:T	C:T	C:T	?	C:T	C:T	T:T	C:T	?	C:T	T:T	C:C	?	T:T	C:T	T:T	T:T	T:T	T:T	T:T	T:T	?	?	T:T	T:T	T:T	?	T:T	T:T	T:T	T:T	T:T	T:T	T:T	T:T	T:T	C:C	C:C	C:C	C:C	C:C	C:T	C:T	C:T
	isotig27321_153	A:G	G:G	G:G	G:G	G:G	A:G	A:G	A:G	A:G	A:G	A:G	A:G	A:A	A:G	A:G	A:G	A:G	A:G	G:G	A:G	G:G	G:G	G:G	G:G	G:G	G:G	G:G	G:G	G:G	G:G	G:G	G:G	G:G	G:G	G:G	G:G	G:G	G:G	G:G	G:G	G:G	G:G	G:G	G:G	G:G	G:G	G:G	G:G
Monomorphic	isotig27337_385	G:G	G:G	G:G	G:G	G:G	G:G	G:G	G:G	G:G	G:G	G:G	?	G:G	G:G	G:G	G:G	G:G	G:G	G:G	?	?	?	?	?	?	?	?	?	?	?	?	?	?	?	?	?	?	?	?	?	?	?	?	?	G:G	?	?	?
>5 missing data points	isotig27361_1127	C:C	C:C	C:C	C:C	C:C	C:T	C:T	C:C	C:T	C:C	C:T	C:T	C:T	C:T	C:C	C:C	T:T	C:T	C:C	C:C	C:C	C:C	C:C	C:C	C:C	C:C	C:C	C:C	C:C	C:C	C:C	C:C	C:C	C:C	C:C	C:C	C:C	C:C	C:C	C:C	C:C	C:T	C:C	C:T	C:C	C:C	?	C:C
>5 missing data points	isotig27517_440	C:T	C:C	C:C	C:C	C:T	C:C	C:T	C:C	C:C	C:C	C:T	?	C:T	C:T	C:C	?	?	C:C	T:T	?	C:C	C:C	C:C	?	C:C	C:C	C:C	C:C	C:C	C:C	C:C	C:C	C:C	C:C	C:C	C:C	C:C	C:C	C:C	C:C	C:C	?	C:C	T:T	C:C	C:T	C:C	C:C
	isotig27537_659	A:A	A:A	A:G	A:G	A:A	A:A	A:A	A:G	A:G	A:A	A:G	A:A	A:A	A:A	A:A	A:A	A:A	A:G	A:A	A:A	G:G	G:G	G:G	G:G	G:G	G:G	G:G	G:G	G:G	G:G	G:G	G:G	G:G	G:G	G:G	G:G	G:G	G:G	G:G	G:G	A:A	A:G	A:G	A:G	A:G	A:G	A:A	A:G
	isotig27567_733	G:G	G:G	A:G	A:G	A:G	A:G	A:G	A:G	A:G	A:G	A:G	A:G	A:G	A:A	A:G	A:G	A:A	A:G	A:A	G:G	G:G	G:G	G:G	G:G	G:G	G:G	G:G	G:G	G:G	G:G	G:G	G:G	G:G	G:G	G:G	G:G	G:G	G:G	?	G:G	A:A	A:A	G:G	A:A	A:A	A:A	A:A	A:G
	isotig27809_396	C:C	C:C	C:C	C:T	C:C	C:C	C:T	C:T	C:C	C:C	C:C	C:T	C:T	T:T	C:T	C:C	C:T	C:T	C:C	C:T	T:T	T:T	T:T	T:T	T:T	T:T	T:T	T:T	T:T	T:T	T:T	T:T	T:T	T:T	T:T	T:T	T:T	T:T	T:T	T:T	C:C	C:T	C:C	C:C	T:T	C:T	C:T	C:C
	isotig27896_600	A:G	G:G	G:G	G:G	G:G	A:G	G:G	A:G	G:G	G:G	G:G	G:G	G:G	G:G	G:G	G:G	G:G	G:G	G:G	G:G	A:A	A:G	A:G	A:G	G:G	A:A	G:G	G:G	G:G	A:A	A:A	A:G	A:G	A:A	A:G	A:A	A:A	A:A	A:A	A:G	A:A	A:A	A:A	A:G	A:A	A:A	A:A	A:A
	isotig28069_306	T:T	T:T	T:T	?	T:T	T:T	T:T	T:T	T:T	T:T	T:T	T:T	T:T	T:T	T:T	T:T	T:T	T:T	T:T	T:T	T:T	T:T	T:T	T:T	T:T	T:T	T:T	T:T	T:T	T:T	T:T	T:T	T:T	T:T	T:T	T:T	T:T	T:T	T:T	T:T	T:T	T:T	T:T	T:T	T:T	T:T	C:T	C:T
>5 missing data points	isotig28081_488	A:G	A:G	A:G	A:G	A:G	A:G	A:G	A:G	?	A:G	A:G	A:G	?	A:G	A:A	A:G	A:G	A:G	G:G	?	G:G	G:G	G:G	G:G	G:G	G:G	G:G	G:G	G:G	G:G	G:G	G:G	G:G	G:G	G:G	G:G	G:G	G:G	G:G	G:G	A:G	A:G	A:A	A:G	G:G	A:G	A:G	G:G
>5 missing data points	isotig28223_145	A:A	A:A	A:A	A:A	A:A	A:A	A:A	A:A	A:A	?	?	?	?	A:A	?	?	?	A:A	A:A	?	A:A	A:A	A:A	A:A	A:A	A:A	A:A	A:A	A:A	A:A	?	A:A	A:A	A:A	?	A:A	A:A	?	A:A	A:A	?	A:A	A:A	?	A:A	A:A	A:T	?
Monomorphic	isotig28226_139	?	G:G	G:G	?	G:G	G:G	G:G	G:G	G:G	G:G	G:G	G:G	G:G	G:G	G:G	G:G	G:G	G:G	G:G	G:G	?	?	?	?	?	?	?	?	?	?	?	?	?	?	?	?	?	?	?	?	G:G	G:G	?	G:G	G:G	?	?	G:G
2 illegitimate genotypes in half-sib parent analysis	isotig28239_126	A:T	A:A	A:T	A:T	A:A	A:T	A:T	A:A	A:T	A:T	A:T	A:T	A:T	A:A	A:A	A:T	A:T	A:A	A:T	A:T	A:A	A:A	A:A	A:A	A:A	A:A	A:A	A:A	A:A	A:A	A:A	A:A	A:A	A:A	A:A	A:A	A:A	A:A	A:A	A:A	A:T	T:T	A:T	A:T	A:T	A:T	T:T	T:T
Monomorphic	isotig28259_294	C:C	C:C	C:C	C:C	C:C	C:C	C:C	C:C	C:C	C:C	C:C	C:C	C:C	C:C	C:C	C:C	C:C	C:C	C:C	C:C	C:C	C:C	C:C	C:C	C:C	C:C	C:C	C:C	C:C	C:C	C:C	C:C	C:C	C:C	C:C	C:C	C:C	C:C	C:C	C:C	C:C	C:C	C:C	C:C	C:C	C:C	C:C	C:C
	isotig28276_1535	G:T	G:G	G:G	G:G	G:T	G:G	G:T	G:T	G:G	G:T	G:T	?	?	G:T	G:G	G:T	?	G:G	G:T	G:T	T:T	T:T	T:T	T:T	T:T	T:T	T:T	T:T	T:T	T:T	T:T	T:T	T:T	T:T	T:T	T:T	T:T	?	T:T	T:T	G:G	G:G	G:G	G:G	G:T	G:G	G:G	G:G
	isotig28284_1005	C:T	C:T	T:T	C:C	T:T	T:T	C:T	C:C	T:T	T:T	T:T	C:T	T:T	C:T	T:T	?	?	T:T	C:T	T:T	C:C	C:T	C:C	C:T	C:C	C:T	C:T	C:T	C:T	C:C	C:C	C:T	C:C	C:T	T:T	C:T	C:T	C:C	C:C	C:T	C:C	C:C	C:T	C:T	C:T	T:T	C:T	C:C
2 illegitimate genotypes in half-sib parent analysis	isotig28294_3702	C:C	C:C	C:C	C:C	A:C	C:C	C:C	A:C	C:C	C:C	C:C	C:C	C:C	C:C	C:C	?	A:C	C:C	C:C	C:C	A:A	A:A	A:A	A:A	A:A	A:A	A:A	A:A	A:A	A:A	A:A	A:A	A:A	A:A	A:A	A:A	A:A	C:C	A:A	A:A	A:C	A:C	C:C	C:C	C:C	C:C	C:C	?
Minor allele frequency <5%	isotig28319_131	?	G:G	G:G	G:G	G:G	G:G	G:G	G:G	G:G	G:G	G:G	G:G	G:G	G:G	G:G	G:G	G:G	G:G	G:G	G:G	?	G:G	G:G	G:G	G:G	G:G	G:G	G:G	?	G:G	G:G	G:G	G:G	G:G	G:G	G:G	G:G	G:G	G:G	G:G	G:G	G:G	A:A	?	G:G	G:G	G:G	G:G
>5 missing data points	isotig28330_2105	G:G	A:G	G:G	G:G	G:G	A:G	G:G	A:G	G:G	A:G	G:G	?	G:G	G:G	G:G	?	?	G:G	G:G	G:G	A:A	A:A	A:A	A:A	A:G	A:A	A:G	A:A	A:A	G:G	A:A	A:A	A:A	A:A	?	A:A	A:A	?	A:A	A:A	G:G	G:G	G:G	?	G:G	?	G:G	?
	isotig28347_304	A:A	A:G	A:A	A:A	A:G	A:G	A:A	A:G	A:A	A:A	A:A	A:A	A:A	A:A	A:A	A:G	A:A	A:A	A:A	A:A	A:A	A:A	A:A	A:A	A:A	A:A	A:A	A:A	A:A	A:A	A:A	A:A	A:A	A:A	A:A	A:A	A:A	A:A	A:A	A:A	A:G	G:G	A:A	A:A	A:G	A:A	A:G	A:G
	isotig28363_2067	G:G	G:G	G:G	G:G	G:G	G:G	G:G	G:G	G:G	G:G	G:G	G:G	G:G	G:G	G:G	G:G	G:G	G:G	G:G	G:G	A:A	A:A	A:A	A:A	A:A	A:A	A:A	A:A	A:A	A:A	A:A	A:A	A:A	A:A	A:A	A:A	A:A	A:A	A:A	A:A	G:G	G:G	G:G	G:G	G:G	G:G	G:G	G:G
	isotig28365_1152	C:T	C:C	C:C	T:T	C:T	T:T	C:T	C:T	T:T	C:T	C:C	C:C	C:T	T:T	T:T	C:C	?	C:T	C:T	C:T	C:C	C:C	C:C	C:C	C:C	C:C	C:C	C:C	C:C	C:C	C:C	C:C	C:C	C:C	C:C	C:C	C:C	C:C	C:C	C:C	C:C	C:C	C:T	C:C	C:C	C:C	C:C	C:C
	isotig28367_2185	T:T	T:T	C:T	T:T	T:T	C:T	T:T	T:T	T:T	T:T	T:T	T:T	T:T	T:T	T:T	T:T	T:T	T:T	T:T	T:T	T:T	T:T	C:T	C:T	T:T	T:T	T:T	T:T	T:T	T:T	T:T	T:T	C:T	T:T	T:T	T:T	T:T	T:T	T:T	T:T	T:T	C:T	C:C	T:T	C:C	C:T	T:T	T:T
	isotig28398_1732	?	A:G	A:G	A:G	A:G	A:G	A:G	A:G	A:G	A:G	A:G	A:A	G:G	G:G	G:G	A:A	A:G	G:G	?	A:G	A:A	A:A	A:A	?	A:A	A:A	A:A	A:A	A:A	A:A	A:A	A:A	A:A	A:A	A:A	A:A	A:A	A:A	A:A	A:A	A:A	A:A	A:A	A:A	A:A	A:A	A:A	A:A
>5 missing data points	isotig28418_576	A:A	A:A	A:A	A:A	A:A	A:A	A:A	A:A	A:A	A:A	A:A	?	?	A:A	A:A	?	?	A:A	A:A	?	A:A	A:A	A:A	A:A	A:A	A:A	A:A	A:A	A:A	A:A	?	A:A	A:A	A:A	?	A:A	A:A	?	A:A	A:A	A:A	A:A	A:A	?	A:A	A:A	A:A	?
	isotig28422_1226	A:G	A:G	G:G	A:G	A:G	G:G	A:G	G:G	G:G	A:G	G:G	A:G	A:G	G:G	A:G	A:A	G:G	A:G	A:A	A:G	A:A	A:A	A:A	A:A	A:A	A:A	A:A	A:A	A:A	A:A	A:A	A:A	?	A:A	A:A	A:A	A:A	A:A	A:A	A:A	A:A	A:G	A:G	A:A	A:G	A:A	G:G	A:G
	isotig28424_1060	A:G	A:A	A:A	A:G	A:A	A:A	A:A	A:A	A:G	A:A	A:A	A:A	A:A	A:A	A:A	A:A	A:A	A:G	A:A	A:A	G:G	G:G	G:G	G:G	?	G:G	G:G	G:G	G:G	G:G	G:G	G:G	G:G	G:G	G:G	G:G	G:G	G:G	G:G	G:G	A:A	A:G	A:A	A:A	A:A	G:G	A:G	A:A
2 illegitimate genotypes in half-sib parent analysis	isotig28432_1104	A:T	A:T	A:T	A:T	A:T	A:T	A:T	A:T	A:T	A:T	T:T	?	T:T	A:A	T:T	A:T	?	A:A	T:T	A:T	A:A	A:A	A:A	A:A	A:A	A:A	?	A:A	A:A	A:A	A:A	A:A	A:A	?	A:A	A:A	A:A	A:A	A:A	A:A	T:T	T:T	T:T	T:T	T:T	T:T	T:T	T:T
13 illegitimate genotypes in half-sib parent analysis	isotig28434_3261	A:G	A:G	G:G	G:G	G:G	G:G	G:G	G:G	G:G	G:G	G:G	A:A	?	G:G	G:G	A:A	A:A	G:G	G:G	A:A	A:A	A:A	A:A	A:A	A:A	A:A	A:A	A:A	A:A	A:A	A:A	A:A	A:A	A:A	A:A	A:A	A:A	A:A	A:A	A:A	G:G	G:G	G:G	A:A	G:G	G:G	G:G	A:A
	isotig28451_1808	G:G	A:G	A:G	G:G	G:G	G:G	G:G	A:G	G:G	A:G	A:G	G:G	G:G	G:G	G:G	G:G	G:G	G:G	G:G	A:G	A:A	A:A	A:A	A:A	A:A	A:A	A:G	A:G	A:A	G:G	A:A	A:G	A:A	A:A	A:A	A:A	A:A	A:G	A:A	A:A	G:G	G:G	G:G	G:G	G:G	G:G	G:G	G:G
>5 missing data points	isotig28456_2321	C:T	?	T:T	C:T	T:T	C:T	C:T	T:T	C:C	C:T	C:T	?	C:C	T:T	C:C	C:T	?	C:T	?	T:T	T:T	T:T	T:T	T:T	T:T	T:T	T:T	T:T	T:T	T:T	T:T	T:T	T:T	T:T	T:T	T:T	T:T	?	T:T	T:T	C:T	T:T	T:T	T:T	T:T	T:T	C:T	?
	isotig28460_1862	A:A	A:A	A:A	A:A	A:A	A:A	A:A	A:A	A:A	A:A	A:A	A:A	A:A	A:A	A:A	A:A	?	A:A	A:A	A:A	A:A	A:A	A:A	A:A	A:A	A:A	A:A	A:A	A:A	A:A	A:A	A:A	A:A	A:A	A:A	A:A	A:A	A:A	A:A	A:A	A:A	A:A	A:A	?	A:A	A:A	A:A	A:A
	isotig28487_166	G:G	G:G	G:G	G:G	G:G	G:G	G:G	G:G	G:G	G:G	G:G	G:G	G:G	G:G	G:G	G:G	G:G	G:G	G:G	G:G	C:C	C:C	C:C	C:C	C:C	C:C	C:C	C:C	C:C	?	C:C	C:C	C:C	C:C	C:C	C:C	C:C	C:C	C:C	C:C	C:G	C:G	G:G	C:G	G:G	C:C	C:C	C:C
	isotig28506_2642	T:T	T:T	T:T	T:T	T:T	T:T	T:T	C:T	T:T	T:T	T:T	T:T	T:T	T:T	T:T	T:T	T:T	T:T	T:T	T:T	T:T	T:T	T:T	T:T	T:T	T:T	T:T	T:T	T:T	T:T	T:T	T:T	T:T	T:T	T:T	T:T	T:T	T:T	T:T	T:T	T:T	T:T	T:T	C:T	T:T	T:T	C:T	T:T
>5 missing data points	isotig28524_1455	G:G	G:G	A:G	A:G	G:G	G:G	A:G	A:G	G:G	G:G	A:G	A:G	?	?	G:G	G:G	?	G:G	A:G	G:G	A:G	A:A	A:A	A:G	A:A	?	A:G	A:G	A:G	A:A	A:A	A:G	A:G	A:A	A:G	A:A	A:A	?	A:A	A:A	G:G	A:G	G:G	?	G:G	G:G	G:G	?
Monomorphic	isotig28527_1042	C:C	C:C	C:C	C:C	C:C	C:C	C:C	C:C	C:C	C:C	C:C	C:C	?	C:C	C:C	C:C	?	C:C	C:C	C:C	C:C	C:C	C:C	C:C	C:C	?	C:C	C:C	C:C	C:C	C:C	C:C	C:C	C:C	C:C	C:C	C:C	?	C:C	C:C	C:C	C:C	C:C	?	C:C	C:C	C:C	?
>5 missing data points	isotig28536_1567	T:T	A:T	A:T	?	T:T	A:T	T:T	A:A	T:T	T:T	T:T	T:T	?	T:T	T:T	T:T	?	T:T	T:T	A:T	T:T	T:T	T:T	T:T	A:T	?	T:T	A:T	T:T	T:T	?	A:T	T:T	T:T	A:T	T:T	T:T	T:T	T:T	T:T	T:T	T:T	T:T	T:T	T:T	T:T	T:T	T:T
8 illegitimate genotypes in half-sib parent analysis	isotig28561_1513	?	C:C	C:C	C:C	C:C	C:C	T:T	C:C	C:C	C:T	C:T	T:T	?	T:T	T:T	C:C	?	C:T	T:T	C:C	C:C	C:C	C:C	C:C	C:C	C:C	C:C	C:C	C:C	C:C	C:C	C:C	C:C	C:C	?	C:C	C:C	?	C:C	C:C	T:T	T:T	T:T	?	T:T	T:T	T:T	?
	isotig28592_2688	G:G	G:G	G:G	G:G	G:G	G:G	G:G	A:G	G:G	G:G	G:G	G:G	G:G	G:G	G:G	G:G	G:G	G:G	G:G	G:G	A:A	A:G	A:A	A:G	A:A	A:A	A:G	A:G	A:A	A:A	A:A	A:A	A:G	A:A	A:G	A:A	A:A	A:A	A:A	A:A	G:G	G:G	A:A	A:A	A:A	G:G	A:G	A:A
	isotig28607_1011	G:G	G:G	G:G	A:G	G:G	G:G	G:G	G:G	A:G	G:G	G:G	G:G	G:G	G:G	G:G	G:G	G:G	G:G	G:G	G:G	A:A	A:A	A:A	A:A	A:A	A:A	A:A	A:A	A:A	A:A	A:A	A:A	A:A	A:A	A:A	A:A	A:A	A:A	A:A	A:A	A:A	A:G	A:A	A:A	A:G	A:G	G:G	A:G
	isotig28612_1057	A:G	A:G	G:G	A:G	G:G	G:G	A:G	A:G	A:G	G:G	G:G	A:G	A:G	A:A	A:G	A:G	A:G	A:A	G:G	A:G	A:A	A:A	A:A	A:A	A:A	A:A	A:A	A:A	A:A	A:A	A:A	A:A	A:A	A:A	A:A	A:A	A:A	A:A	A:A	A:A	G:G	A:G	G:G	A:G	G:G	G:G	A:G	G:G
	isotig28615_1377	C:C	C:C	C:C	C:C	C:C	C:T	C:C	C:T	C:T	C:T	C:C	C:C	C:C	C:C	C:C	C:C	C:C	C:T	C:C	C:C	T:T	C:C	C:T	C:C	C:T	T:T	C:C	C:C	C:T	C:C	T:T	C:T	C:T	T:T	C:T	T:T	T:T	C:T	T:T	C:T	C:C	C:C	C:C	C:C	C:C	C:C	C:C	C:C
	isotig28633_2705	T:T	T:T	T:T	T:T	T:T	T:T	T:T	T:T	T:T	C:T	T:T	T:T	C:T	T:T	T:T	T:T	?	T:T	T:T	T:T	T:T	T:T	T:T	T:T	T:T	T:T	T:T	T:T	T:T	T:T	T:T	T:T	T:T	T:T	T:T	T:T	?	T:T	T:T	T:T	C:T	C:T	C:T	T:T	C:T	C:C	C:T	C:C
Monomorphic	isotig28640_1124	T:T	T:T	T:T	T:T	T:T	T:T	T:T	T:T	T:T	T:T	T:T	T:T	T:T	T:T	T:T	T:T	?	T:T	T:T	T:T	T:T	?	T:T	T:T	T:T	T:T	T:T	T:T	T:T	T:T	T:T	T:T	T:T	T:T	T:T	T:T	T:T	?	T:T	T:T	T:T	T:T	T:T	T:T	T:T	T:T	T:T	T:T
	isotig28645_2547	A:G	A:G	A:G	G:G	A:G	G:G	G:G	A:G	A:G	G:G	?	G:G	G:G	G:G	G:G	A:G	G:G	A:G	G:G	G:G	A:A	G:G	A:G	A:G	G:G	A:A	A:G	A:G	A:G	A:G	A:A	A:G	A:A	A:A	A:G	A:A	A:A	A:A	A:A	A:A	G:G	G:G	G:G	A:G	G:G	G:G	G:G	G:G
>5 missing data points	isotig28648_1787	A:A	A:G	A:G	A:A	A:G	A:G	A:G	A:A	A:G	A:G	A:G	A:G	A:G	A:G	G:G	A:G	?	G:G	A:G	G:G	A:A	A:A	A:A	A:A	A:A	A:A	A:A	A:A	A:A	A:A	A:A	A:A	A:A	A:A	A:A	A:A	A:A	A:A	A:A	A:A	A:G	A:A	A:A	A:G	A:A	A:A	A:G	G:G
>5 missing data points	isotig28650_404	C:C	C:C	C:C	C:C	C:C	C:C	C:C	C:C	C:C	C:C	C:C	?	?	?	C:C	?	?	C:C	C:C	?	C:C	C:C	C:C	?	C:C	C:C	C:C	C:C	C:C	C:C	C:C	C:C	C:C	C:C	C:C	?	C:C	?	C:C	C:C	C:C	C:T	C:T	C:T	C:T	T:T	C:T	C:T
	isotig28652_1282	A:A	A:A	A:A	A:A	A:A	A:A	A:A	A:A	A:A	A:A	A:A	A:A	A:A	A:A	A:A	A:A	A:A	A:A	A:A	A:A	A:A	A:A	A:A	A:A	A:A	A:A	A:A	A:A	A:A	A:A	A:A	A:A	A:A	A:A	A:A	A:A	A:A	A:A	A:A	A:A	A:A	A:T	A:A	A:T	A:A	A:T	A:A	A:T
>5 missing data points	isotig28682_2145	A:G	G:G	A:G	G:G	A:G	G:G	G:G	A:G	G:G	G:G	A:G	?	?	G:G	G:G	?	?	G:G	G:G	?	G:G	G:G	G:G	G:G	G:G	G:G	G:G	G:G	G:G	G:G	?	G:G	G:G	G:G	?	G:G	G:G	?	G:G	G:G	G:G	G:G	G:G	?	G:G	G:G	G:G	?
	isotig28709_1814	T:T	C:T	T:T	T:T	T:T	T:T	T:T	T:T	T:T	T:T	T:T	T:T	T:T	T:T	T:T	T:T	T:T	T:T	T:T	T:T	C:C	C:C	C:C	C:T	C:C	C:C	C:T	C:T	C:T	C:C	C:C	C:C	C:C	C:C	C:T	C:C	C:C	C:C	C:C	C:C	T:T	T:T	T:T	T:T	T:T	T:T	T:T	T:T
>5 missing data points	isotig28716_113	C:C	C:C	C:C	C:T	C:C	C:T	C:C	C:C	C:C	C:C	C:C	?	?	C:C	C:C	?	?	C:C	C:C	?	T:T	T:T	T:T	T:T	T:T	T:T	T:T	T:T	T:T	T:T	?	T:T	T:T	T:T	?	T:T	T:T	?	T:T	T:T	T:T	T:T	C:T	?	T:T	C:T	C:T	?
>5 missing data points	isotig28726_1789	C:T	C:T	C:C	C:C	C:C	C:T	C:C	C:C	C:C	C:C	C:C	?	?	C:C	C:C	C:C	?	C:C	C:C	C:C	T:T	C:T	T:T	C:T	C:T	?	?	T:T	T:T	C:C	T:T	T:T	C:T	?	T:T	T:T	T:T	C:T	T:T	T:T	C:C	C:C	C:C	C:C	?	C:C	C:C	C:C
	isotig28746_720	A:G	A:G	A:A	A:A	A:A	A:A	A:A	A:A	A:A	A:A	A:A	A:A	A:A	?	A:A	A:G	A:A	A:A	A:A	A:A	G:G	G:G	G:G	G:G	G:G	G:G	G:G	G:G	G:G	G:G	G:G	G:G	G:G	G:G	G:G	G:G	G:G	G:G	G:G	G:G	A:G	A:A	A:A	A:A	A:A	A:A	A:A	A:A
	isotig28762_702	A:T	A:T	A:A	A:T	A:T	A:T	A:T	A:T	A:T	A:T	A:A	T:T	A:T	T:T	A:A	T:T	A:T	A:T	A:T	A:T	A:A	A:A	A:A	A:A	A:A	A:A	A:A	A:A	A:A	A:A	A:A	A:A	A:A	A:A	A:A	A:A	A:A	A:A	A:A	A:A	A:T	A:T	A:A	A:T	A:T	A:T	T:T	A:T
>5 missing data points	isotig28777_484	?	A:G	A:G	G:G	A:G	A:G	A:G	A:G	G:G	A:G	G:G	?	A:G	A:G	G:G	?	?	G:G	A:G	G:G	G:G	G:G	G:G	G:G	G:G	G:G	G:G	G:G	G:G	G:G	G:G	G:G	G:G	G:G	G:G	G:G	G:G	G:G	G:G	G:G	G:G	G:G	A:G	G:G	A:G	A:A	A:G	G:G
	isotig28787_1516	C:C	C:C	C:C	C:C	C:C	C:C	C:C	C:G	C:C	C:G	C:C	C:C	C:G	C:C	C:C	C:C	C:C	C:C	C:C	C:C	G:G	G:G	G:G	C:G	G:G	G:G	C:C	G:G	G:G	G:G	G:G	G:G	G:G	G:G	G:G	G:G	G:G	G:G	G:G	G:G	G:G	C:C	G:G	C:C	C:G	C:G	C:C	C:C
>5 missing data points	isotig28796_1926	A:G	A:G	A:G	A:G	A:G	A:G	A:G	A:G	A:G	A:G	A:A	?	A:G	G:G	A:A	?	?	A:G	G:G	?	G:G	G:G	G:G	G:G	G:G	G:G	G:G	G:G	G:G	G:G	G:G	G:G	G:G	G:G	G:G	G:G	G:G	G:G	G:G	G:G	G:G	G:G	G:G	G:G	G:G	G:G	G:G	G:G
>5 missing data points	isotig28803_1689	T:T	T:T	T:T	T:T	C:T	T:T	T:T	T:T	T:T	T:T	T:T	?	?	T:T	T:T	?	?	T:T	T:T	?	T:T	T:T	C:T	C:C	C:T	?	C:C	C:T	C:T	T:T	?	C:T	C:T	T:T	?	T:T	T:T	?	T:T	T:T	C:T	C:T	C:T	?	C:C	C:C	C:T	?
Monomorphic	isotig28812_2285	?	C:C	C:C	C:C	?	C:C	?	C:C	?	C:C	?	?	C:C	?	?	?	?	?	?	?	C:C	C:C	C:C	C:C	C:C	C:C	C:C	C:C	C:C	C:C	C:C	C:C	C:C	C:C	C:C	C:C	C:C	C:C	C:C	C:C	?	?	?	?	?	?	?	?
	isotig28825_1501	C:T	C:T	C:C	C:T	C:C	C:T	C:T	C:T	C:T	C:T	C:T	T:T	C:T	C:C	C:C	C:T	C:C	C:C	T:T	C:T	T:T	C:C	C:T	C:T	C:T	T:T	C:T	C:T	C:T	T:T	T:T	T:T	C:T	T:T	C:T	T:T	T:T	T:T	T:T	T:T	C:C	C:C	C:C	C:C	C:C	C:C	C:C	C:C
	isotig28827_2584	A:A	A:A	A:A	A:T	A:T	A:A	A:A	A:A	A:A	A:A	A:A	?	A:A	A:A	A:A	A:A	?	A:A	A:A	A:A	T:T	T:T	T:T	T:T	T:T	T:T	T:T	T:T	T:T	T:T	T:T	T:T	T:T	T:T	T:T	T:T	T:T	A:T	T:T	T:T	A:A	A:A	A:A	A:A	A:A	A:A	A:A	A:A
	isotig28862_1166	A:A	A:A	A:A	A:A	G:G	G:G	A:G	G:G	G:G	G:G	A:A	A:G	G:G	?	G:G	A:A	A:G	A:G	A:A	A:A	A:A	A:A	A:A	A:A	A:A	A:A	A:A	A:A	A:A	A:A	A:A	A:A	A:A	A:A	A:A	A:A	A:A	A:A	A:A	A:A	G:G	G:G	G:G	?	G:G	A:G	G:G	A:G
	isotig28878_489	C:C	C:C	C:C	C:C	C:C	C:C	C:C	C:G	C:C	C:C	C:C	C:C	C:C	C:C	C:C	C:C	C:C	C:C	C:C	C:C	G:G	G:G	G:G	G:G	G:G	G:G	G:G	?	G:G	G:G	G:G	?	G:G	G:G	G:G	G:G	?	G:G	G:G	G:G	G:G	G:G	G:G	G:G	C:G	G:G	G:G	G:G
>5 missing data points	isotig28885_1901	C:G	C:C	C:C	C:C	C:G	C:G	C:G	C:C	C:G	C:C	C:G	C:G	?	C:G	C:G	C:C	?	C:G	C:C	C:C	C:G	C:G	C:C	G:G	C:G	G:G	G:G	C:G	C:G	C:C	G:G	G:G	G:G	G:G	G:G	G:G	G:G	?	G:G	C:G	C:G	C:G	C:G	?	?	G:G	C:G	?
	isotig28889_2528	C:T	C:C	C:C	C:C	C:C	C:C	C:C	C:C	C:C	C:C	C:C	C:C	C:C	C:C	C:C	C:C	C:C	C:C	C:C	C:C	C:C	C:C	C:C	C:C	C:C	C:C	C:C	C:C	C:C	C:C	C:C	C:C	C:C	C:C	C:C	C:C	C:C	C:C	C:C	C:C	C:C	C:C	C:C	C:C	C:T	C:C	C:C	C:C
>5 missing data points	isotig28911_1986	A:A	A:G	A:A	A:A	A:A	A:A	A:G	A:A	A:G	A:A	A:G	?	?	A:A	G:G	?	?	A:G	A:A	?	A:A	A:A	A:A	A:A	A:A	A:A	A:A	A:A	A:A	A:A	?	A:A	A:A	A:A	G:G	A:A	A:A	?	A:A	A:A	G:G	G:G	A:A	?	A:G	A:G	A:G	?
	isotig28912_1230	A:A	A:A	A:A	A:A	A:A	A:A	A:A	A:A	A:A	A:A	A:A	A:A	A:A	A:A	A:A	A:A	A:A	A:A	A:A	A:A	A:A	A:A	A:A	A:A	A:A	A:A	A:A	A:A	A:A	A:A	A:A	A:A	A:A	A:A	A:A	A:A	A:A	A:A	A:A	A:A	A:A	A:A	A:A	A:A	A:A	A:A	A:A	A:A
	isotig28923_2628	C:C	C:C	C:C	C:C	C:C	C:C	C:C	C:C	C:C	C:C	C:C	C:C	C:C	C:C	C:C	C:C	C:C	C:C	C:C	C:C	C:C	C:C	C:C	C:C	C:C	C:C	C:C	C:C	C:C	C:C	C:C	C:C	C:C	C:C	C:C	C:C	C:C	C:C	C:C	C:C	C:C	T:T	C:C	C:T	C:C	C:C	C:T	C:C
	isotig28936_2534	G:T	G:T	G:T	G:T	T:T	G:T	T:T	G:T	G:T	G:T	T:T	T:T	G:T	T:T	T:T	T:T	T:T	T:T	T:T	G:T	T:T	T:T	G:T	G:T	G:G	G:G	G:G	G:T	T:T	T:T	G:G	G:G	G:G	G:G	G:G	G:G	G:G	G:T	G:G	G:T	G:T	G:G	G:G	G:G	G:G	G:G	G:G	G:G
	isotig28937_1807	A:G	A:A	A:A	A:A	A:A	A:A	A:A	A:G	A:G	A:G	A:A	A:A	A:A	A:A	A:A	A:A	A:A	A:A	A:A	A:A	A:G	A:G	A:G	G:G	A:G	A:A	A:A	A:A	A:G	A:A	A:A	A:A	A:G	A:A	A:A	A:A	A:A	A:A	A:A	A:G	G:G	A:G	A:G	A:A	A:A	A:G	G:G	G:G
	isotig28947_218	A:G	A:A	A:G	A:A	A:A	A:G	A:A	A:G	A:A	A:G	A:G	?	A:G	A:A	A:A	A:A	?	A:A	A:A	A:A	G:G	G:G	G:G	A:G	G:G	G:G	A:G	G:G	A:G	G:G	G:G	G:G	G:G	G:G	G:G	G:G	G:G	?	G:G	G:G	A:A	A:G	A:A	A:A	A:A	A:A	A:A	A:A
	isotig28959_1153	C:T	C:T	C:C	C:C	C:T	C:C	C:C	C:C	C:C	C:C	C:C	?	C:C	C:C	C:C	C:T	C:C	C:C	C:C	C:C	C:C	C:C	C:C	C:C	C:C	C:C	C:C	C:C	C:C	C:C	C:C	C:C	C:C	C:C	C:C	C:C	C:C	C:C	C:C	C:C	C:C	C:C	C:C	C:T	C:C	C:T	C:C	C:C
	isotig28964_1550	C:T	T:T	C:T	T:T	T:T	T:T	T:T	C:T	T:T	T:T	C:T	T:T	T:T	T:T	T:T	T:T	T:T	T:T	T:T	T:T	C:C	C:C	C:C	C:C	C:C	C:C	C:C	C:C	C:C	C:C	C:C	C:C	C:C	C:C	C:C	C:C	C:C	C:C	C:C	C:C	C:C	C:C	C:C	C:C	C:C	C:C	C:C	C:C
	isotig28971_120	C:C	C:C	C:C	C:G	C:C	C:C	C:C	C:G	C:C	C:C	C:C	C:C	C:C	C:C	C:C	C:C	C:C	C:C	C:C	C:C	C:C	C:C	C:C	C:C	C:C	C:C	C:C	C:G	C:C	C:C	C:C	C:C	C:C	C:C	C:C	C:C	C:C	C:C	C:C	C:C	C:C	C:G	C:C	?	C:C	G:G	C:C	G:G
	isotig28982_1927	C:C	C:C	C:C	C:C	C:C	C:C	C:T	C:T	C:C	C:C	C:C	T:T	C:C	C:T	C:C	C:T	C:T	C:T	C:T	C:T	C:C	C:C	C:C	C:C	C:C	C:C	C:C	C:C	C:C	C:C	C:C	C:C	C:C	C:C	C:C	C:C	C:C	C:C	C:C	C:C	C:T	C:C	C:C	C:C	T:T	C:T	C:T	C:C
	isotig29003_1460	C:T	T:T	T:T	C:T	C:T	C:T	C:T	C:C	C:C	C:C	T:T	C:T	C:C	?	C:C	T:T	C:T	C:T	T:T	T:T	T:T	T:T	T:T	T:T	T:T	T:T	T:T	T:T	T:T	T:T	T:T	T:T	T:T	T:T	T:T	T:T	T:T	T:T	T:T	T:T	T:T	T:T	C:T	T:T	T:T	C:T	T:T	T:T
>5 missing data points	isotig29008_442	C:T	C:C	C:C	?	C:T	C:C	C:C	?	C:T	C:T	C:C	C:C	?	?	C:C	C:C	?	C:T	C:C	C:C	C:T	C:C	C:C	C:C	C:T	?	?	T:T	T:T	C:C	?	T:T	C:T	T:T	T:T	T:T	T:T	C:T	T:T	C:T	C:C	C:C	C:C	C:C	C:C	C:C	C:C	C:C
	isotig29044_2564	A:T	A:T	A:A	A:T	A:T	A:A	A:T	A:A	A:T	A:T	A:T	?	T:T	A:T	T:T	T:T	?	A:T	A:A	A:T	T:T	T:T	T:T	T:T	T:T	T:T	T:T	T:T	T:T	T:T	T:T	T:T	T:T	T:T	T:T	T:T	T:T	?	T:T	T:T	A:T	T:T	A:A	A:T	T:T	T:T	T:T	A:A
>5 missing data points	isotig29078_2461	A:A	A:A	A:A	A:A	A:A	A:A	A:A	A:A	A:A	A:A	A:A	A:A	?	A:A	A:A	A:A	?	A:A	A:A	A:A	A:C	A:A	A:A	A:C	A:A	?	A:C	A:C	A:C	A:A	A:A	A:C	A:C	A:A	A:C	A:A	A:A	A:A	A:A	A:A	A:A	A:C	A:A	?	A:A	A:A	A:A	?
	isotig29081_1538	A:A	A:C	A:C	A:C	?	A:C	A:C	A:C	A:C	A:A	A:C	?	A:C	A:A	A:C	A:A	?	A:C	A:C	A:C	C:C	C:C	C:C	C:C	C:C	C:C	C:C	C:C	C:C	C:C	C:C	C:C	C:C	C:C	C:C	C:C	C:C	C:C	C:C	C:C	A:A	A:A	A:A	A:A	A:A	A:A	A:A	A:A
Monomorphic	isotig29101_1894	A:A	A:A	A:A	A:A	A:A	A:A	A:A	A:A	A:A	A:A	A:A	A:A	A:A	A:A	A:A	A:A	A:A	A:A	A:A	A:A	A:A	A:A	A:A	A:A	A:A	A:A	A:A	A:A	A:A	A:A	A:A	A:A	A:A	A:A	A:A	A:A	A:A	A:A	A:A	A:A	A:A	A:A	A:A	A:A	A:A	A:A	A:A	A:A
	isotig29102_2197	A:A	A:A	A:A	A:A	A:A	A:A	?	?	A:A	A:A	A:A	A:A	A:A	A:A	A:A	A:A	A:A	A:A	A:A	A:A	A:A	A:A	A:A	A:A	A:A	?	G:G	A:A	A:A	A:A	A:A	A:A	A:A	A:A	A:A	A:A	A:A	A:A	A:A	A:A	A:A	A:A	A:A	A:A	A:A	A:A	A:A	A:A
Monomorphic	isotig29112_1343	T:T	T:T	T:T	T:T	T:T	T:T	?	T:T	T:T	T:T	T:T	T:T	T:T	T:T	T:T	T:T	T:T	T:T	T:T	T:T	T:T	T:T	T:T	T:T	T:T	T:T	T:T	T:T	T:T	T:T	T:T	T:T	T:T	T:T	T:T	T:T	T:T	T:T	T:T	T:T	T:T	T:T	T:T	T:T	T:T	T:T	T:T	T:T
	isotig29120_2137	G:G	G:T	G:T	G:G	G:T	G:T	G:G	G:T	G:T	G:T	G:G	G:G	G:T	G:G	G:G	G:G	G:G	G:T	G:G	G:G	G:G	G:G	G:G	G:G	G:G	G:G	G:G	G:G	G:G	G:G	G:G	G:G	G:G	G:G	G:G	G:G	G:G	G:G	G:G	G:G	G:G	G:G	G:G	G:G	G:G	G:G	G:G	G:G
	isotig29123_1503	A:G	A:G	A:A	A:A	A:A	A:G	A:A	A:A	A:A	A:A	A:A	A:A	A:A	A:A	A:A	A:A	A:A	A:A	A:A	A:A	G:G	A:G	G:G	A:G	A:G	G:G	A:G	G:G	G:G	A:A	G:G	G:G	A:G	G:G	G:G	G:G	G:G	A:G	G:G	G:G	A:A	A:A	A:A	A:A	A:A	A:A	A:A	A:A
	isotig29129_386	T:T	T:T	T:T	T:T	C:T	T:T	T:T	C:T	T:T	T:T	T:T	?	T:T	T:T	T:T	T:T	?	T:T	T:T	T:T	T:T	C:C	C:T	C:C	T:T	T:T	T:T	C:T	T:T	C:C	T:T	T:T	C:T	T:T	C:T	T:T	T:T	?	T:T	T:T	C:T	T:T	T:T	T:T	T:T	T:T	T:T	C:T
	isotig29139_1024	A:G	G:G	A:G	G:G	A:G	G:G	A:G	A:G	A:G	A:G	G:G	?	A:G	A:A	A:G	G:G	?	A:A	A:G	A:G	A:A	A:A	A:A	A:A	A:A	A:A	A:A	A:A	A:A	A:A	A:A	A:A	A:A	A:A	A:A	A:A	A:A	?	A:A	A:A	A:A	G:G	G:G	G:G	A:A	G:G	G:G	A:G
	isotig29145_2296	C:G	C:G	C:G	C:C	C:C	C:G	C:C	C:G	C:G	C:G	C:G	C:C	C:C	C:C	C:C	C:C	C:C	C:G	C:C	C:C	C:G	G:G	C:C	C:G	C:G	C:C	C:G	C:G	?	C:C	C:C	C:C	C:G	C:C	C:C	C:C	C:C	C:C	C:C	C:C	C:C	C:C	C:C	C:C	C:C	C:C	C:C	C:C
	isotig29154_1644	G:G	G:G	G:G	G:G	G:T	G:G	G:G	G:T	G:G	G:T	G:G	G:G	G:G	G:G	G:G	G:G	G:G	G:G	G:G	G:G	T:T	G:G	T:T	T:T	T:T	T:T	G:T	G:G	G:T	G:G	T:T	G:T	T:T	T:T	G:T	T:T	T:T	G:T	T:T	T:T	G:G	G:G	G:G	G:G	G:G	G:G	G:G	G:G
>5 missing data points	isotig29157_1006	G:G	G:G	G:G	A:A	A:A	A:G	G:G	G:G	A:G	G:G	G:G	?	G:G	G:G	G:G	?	?	A:G	G:G	?	G:G	A:G	A:G	A:G	A:G	A:A	A:A	A:A	A:G	A:A	A:A	A:A	A:G	A:A	A:A	A:A	A:A	A:A	A:A	A:G	A:G	A:G	A:G	A:G	A:G	A:G	G:G	A:G
Monomorphic	isotig29160_682	G:G	G:G	G:G	G:G	G:G	G:G	G:G	G:G	G:G	G:G	G:G	G:G	G:G	G:G	G:G	G:G	?	G:G	G:G	?	G:G	G:G	G:G	G:G	G:G	G:G	G:G	G:G	G:G	G:G	G:G	G:G	G:G	G:G	G:G	G:G	G:G	G:G	G:G	G:G	G:G	G:G	G:G	G:G	G:G	G:G	G:G	G:G
	isotig29163_2080	A:G	A:G	A:G	A:G	A:G	A:G	A:G	A:G	A:G	A:G	A:G	A:G	A:G	A:G	G:G	A:A	A:G	A:G	A:G	A:G	A:A	A:A	A:A	A:A	A:A	A:A	A:A	A:A	A:A	A:A	A:A	A:A	A:A	A:A	A:A	A:A	A:A	A:A	A:A	A:A	A:G	A:G	A:G	A:G	G:G	A:G	G:G	A:G
	isotig29167_1843	C:T	C:T	C:T	C:T	C:T	C:T	C:T	C:T	C:T	C:T	T:T	T:T	C:T	C:T	T:T	T:T	?	C:T	C:C	C:T	T:T	T:T	T:T	T:T	T:T	T:T	T:T	T:T	T:T	T:T	T:T	T:T	T:T	T:T	T:T	T:T	T:T	T:T	T:T	T:T	T:T	C:T	T:T	?	T:T	T:T	C:T	T:T
>5 missing data points	isotig29175_343	C:T	C:C	C:C	C:C	C:T	C:T	C:T	C:C	C:C	C:T	C:C	?	?	T:T	C:T	C:C	?	C:T	C:C	C:T	T:T	T:T	T:T	T:T	T:T	T:T	?	T:T	T:T	T:T	T:T	T:T	T:T	?	?	T:T	T:T	T:T	T:T	T:T	C:C	C:C	C:C	?	?	C:C	C:C	C:C
	isotig29185_1241	A:A	A:A	A:A	A:A	A:A	A:A	A:A	A:A	A:A	A:A	A:A	A:A	A:A	A:A	A:A	A:A	A:G	A:A	A:A	A:A	A:A	A:A	A:A	A:A	A:A	A:A	A:A	A:A	A:A	A:A	A:A	A:A	A:A	A:A	A:A	A:A	A:A	?	A:A	A:A	A:A	A:A	A:A	A:A	G:G	A:G	A:A	A:G
>5 missing data points	isotig29186_1830	G:G	G:G	G:G	G:G	G:G	G:G	G:G	G:G	G:G	G:G	G:G	?	G:G	G:G	G:G	G:G	?	G:G	?	G:G	G:G	G:G	G:G	G:G	G:G	G:G	G:G	G:G	G:G	G:G	G:G	G:G	G:G	G:G	G:G	G:G	G:G	?	G:G	G:G	G:G	G:G	G:G	G:G	G:G	G:G	G:G	G:G
>5 missing data points	isotig29209_2397	C:C	C:C	C:C	C:C	C:C	C:C	C:C	C:C	C:C	C:C	C:C	?	?	C:C	C:C	?	?	C:C	C:C	?	C:C	C:C	C:C	C:C	C:C	C:C	C:C	C:C	C:C	C:C	C:C	C:C	C:C	C:C	?	C:C	C:C	?	C:C	C:C	T:T	C:C	C:C	?	C:T	C:T	T:T	?
Monomorphic	isotig29222_1462	A:A	A:A	A:A	A:A	A:A	A:A	A:A	A:A	A:A	A:A	A:A	A:A	A:A	A:A	A:A	A:A	A:A	A:A	A:A	A:A	A:A	A:A	A:A	A:A	A:A	A:A	A:A	A:A	A:A	A:A	A:A	A:A	A:A	A:A	A:A	A:A	A:A	A:A	A:A	A:A	A:A	A:A	A:A	A:A	A:A	A:A	A:A	A:A
	isotig29242_1264	C:C	C:T	C:C	C:T	C:C	C:C	C:T	C:C	C:C	C:C	C:C	C:T	C:T	C:T	C:T	T:T	C:C	C:T	C:C	C:T	C:C	C:C	C:C	C:C	C:C	C:C	C:C	C:C	C:C	C:C	C:C	C:C	C:C	C:C	C:C	C:C	C:C	C:C	C:C	C:C	C:T	T:T	T:T	T:T	T:T	T:T	T:T	T:T
>5 missing data points	isotig29243_653	C:C	C:C	C:C	?	C:C	C:C	C:T	?	C:C	C:C	C:C	C:T	?	T:T	C:T	C:C	?	C:T	C:C	C:T	T:T	T:T	T:T	T:T	T:T	?	?	T:T	T:T	T:T	?	T:T	T:T	T:T	T:T	T:T	T:T	T:T	T:T	T:T	C:C	C:T	C:C	C:C	C:T	C:T	C:C	T:T
	isotig29251_1141	C:T	C:T	C:T	T:T	T:T	T:T	T:T	T:T	C:T	T:T	C:T	?	T:T	T:T	T:T	?	?	T:T	T:T	?	T:T	T:T	T:T	T:T	T:T	T:T	T:T	T:T	T:T	T:T	T:T	T:T	T:T	T:T	T:T	T:T	T:T	T:T	T:T	T:T	C:T	T:T	T:T	T:T	T:T	T:T	T:T	T:T
	isotig29256_196	A:A	A:A	A:A	A:A	A:A	A:A	A:A	A:A	A:A	A:A	A:A	A:A	A:A	A:A	A:A	?	A:A	A:A	A:A	A:A	G:G	G:G	G:G	G:G	G:G	G:G	G:G	G:G	G:G	G:G	G:G	G:G	G:G	G:G	G:G	G:G	G:G	G:G	G:G	G:G	A:A	A:A	A:A	A:A	A:G	A:A	A:A	A:A
	isotig29264_2200	A:A	A:A	A:A	A:A	A:A	A:A	A:A	A:A	A:A	A:A	A:A	A:A	A:A	A:A	A:A	A:A	A:A	A:A	?	A:A	A:A	A:A	A:A	A:A	A:A	A:A	A:A	A:A	A:A	A:A	A:A	A:A	A:A	A:A	A:A	A:A	A:A	A:A	A:A	A:A	A:A	A:A	A:A	A:A	A:A	A:A	A:A	A:A
	isotig29282_688	C:C	C:C	C:C	C:C	T:T	T:T	C:T	T:T	T:T	T:T	C:C	C:T	T:T	C:C	T:T	C:C	C:T	C:T	C:C	C:C	C:C	C:C	C:C	C:C	C:C	C:C	C:C	C:C	C:C	C:C	C:C	C:C	C:C	C:C	C:C	C:C	C:C	C:C	C:C	C:C	T:T	T:T	T:T	C:C	T:T	C:T	T:T	C:T
>5 missing data points	isotig29284_408	C:C	C:C	C:C	C:C	C:C	C:C	C:C	C:C	C:C	C:C	C:C	?	C:C	C:C	C:C	?	?	C:C	C:C	?	C:C	C:C	C:C	C:C	C:C	C:C	C:C	C:C	C:C	C:C	C:C	C:C	C:C	C:C	C:C	C:C	C:C	C:C	C:C	C:C	C:T	C:C	T:T	C:C	C:C	C:T	C:C	C:C
	isotig29288_788	G:G	G:G	G:G	G:G	G:G	G:G	G:G	G:G	G:G	G:G	G:G	G:G	G:G	G:G	G:G	G:G	G:G	G:G	G:G	G:G	A:A	A:A	A:A	A:A	A:A	A:A	A:A	A:A	A:A	A:A	A:A	A:A	A:A	A:A	A:A	A:A	A:A	A:A	A:A	A:A	?	A:A	A:G	A:G	A:G	G:G	A:G	G:G
	isotig29293_1435	A:T	A:T	A:T	A:T	A:T	A:T	A:A	A:T	A:T	A:T	A:T	A:A	A:A	A:A	A:A	A:A	A:A	A:T	A:A	A:T	T:T	A:A	T:T	A:T	T:T	?	T:T	T:T	T:T	A:T	T:T	T:T	A:T	T:T	T:T	T:T	T:T	T:T	T:T	T:T	A:A	A:A	A:A	A:A	A:T	A:A	A:T	A:A
>5 missing data points	isotig29299_806	A:C	A:C	A:C	A:C	A:A	A:C	A:C	?	A:C	A:A	A:C	?	A:C	A:C	A:A	A:A	?	A:C	A:A	A:A	C:C	C:C	C:C	C:C	C:C	C:C	C:C	C:C	C:C	C:C	C:C	C:C	C:C	C:C	C:C	C:C	C:C	?	C:C	?	A:A	A:A	C:C	A:A	A:C	A:C	A:C	C:C
Minor allele frequency <5%	isotig29311_564	T:T	T:T	T:T	T:T	T:T	T:T	T:T	T:T	T:T	T:T	T:T	T:T	T:T	?	T:T	T:T	T:T	T:T	T:T	T:T	T:T	T:T	T:T	T:T	T:T	T:T	T:T	T:T	T:T	T:T	T:T	T:T	T:T	T:T	T:T	T:T	T:T	T:T	T:T	T:T	T:T	T:T	T:T	T:T	T:T	T:T	T:T	T:T
Monomorphic	isotig29325_1666	A:A	A:A	A:A	A:A	A:A	A:A	A:A	?	A:A	?	A:A	A:A	A:A	A:A	A:A	A:A	?	A:A	A:A	?	A:A	A:A	A:A	A:A	A:A	A:A	A:A	A:A	A:A	A:A	A:A	A:A	A:A	A:A	A:A	A:A	A:A	A:A	A:A	A:A	A:A	A:A	A:A	?	A:A	A:A	A:A	A:A
	isotig29331_101	C:C	C:T	C:C	C:T	C:T	C:T	C:C	C:C	C:T	C:C	C:C	C:C	C:C	C:C	C:C	C:C	C:C	C:T	C:C	C:C	C:C	C:C	C:C	C:C	C:C	C:C	C:C	C:C	C:C	C:C	C:C	C:C	C:C	C:C	C:C	C:C	C:C	C:C	C:C	C:C	C:C	C:C	C:C	C:C	C:C	C:C	C:C	C:C
	isotig29353_406	C:T	C:T	C:T	?	C:T	C:T	C:T	C:C	C:C	C:C	C:T	C:T	C:T	C:T	C:T	T:T	C:C	C:T	C:C	C:T	C:T	C:C	C:C	C:T	C:C	C:C	C:C	C:C	C:C	C:C	C:C	C:C	C:C	C:C	C:C	C:C	C:C	C:C	C:C	C:C	C:T	C:T	C:C	C:T	T:T	T:T	C:C	C:T
>5 missing data points	isotig29358_812	A:G	G:G	A:G	G:G	G:G	G:G	G:G	G:G	A:G	G:G	G:G	G:G	G:G	?	G:G	G:G	?	G:G	G:G	G:G	A:A	A:A	A:A	A:A	A:A	A:A	A:A	A:A	A:A	A:A	A:A	A:A	A:A	A:A	A:A	A:A	A:A	?	A:A	A:A	G:G	A:G	G:G	?	A:G	A:G	A:G	G:G
	isotig29415_721	C:T	C:T	C:C	T:T	C:T	C:T	C:C	?	C:C	C:T	C:C	C:C	C:T	C:C	C:C	C:C	C:C	C:C	C:C	C:C	C:C	C:T	T:T	C:C	C:T	C:C	C:C	C:T	C:T	T:T	C:C	C:C	C:C	C:C	C:C	C:C	C:C	C:T	C:C	C:T	C:T	C:T	C:T	T:T	C:T	C:T	T:T	C:T
	isotig29442_1107	C:C	C:C	C:C	?	C:T	C:C	C:T	C:C	C:C	C:C	C:C	C:T	C:C	T:T	C:C	C:T	?	C:T	C:C	C:T	C:C	C:C	C:C	C:C	C:C	C:C	C:C	C:C	C:C	C:C	?	C:C	C:C	C:C	C:C	C:C	C:C	C:C	C:C	C:C	C:C	C:C	C:C	C:C	C:C	C:C	C:C	C:C
	isotig29455_1102	G:G	G:G	A:G	A:G	A:G	G:G	G:G	G:G	G:G	G:G	A:G	G:G	G:G	G:G	G:G	G:G	G:G	G:G	G:G	G:G	A:A	A:A	A:A	A:A	A:A	A:A	A:A	A:A	A:A	A:A	A:A	A:A	A:A	A:A	A:A	A:A	A:A	A:A	A:A	A:A	A:G	A:A	A:G	A:A	G:G	A:G	A:G	A:A
>5 missing data points	isotig29460_868	C:T	?	C:T	C:T	C:T	C:T	C:T	C:T	C:T	T:T	C:C	?	C:T	C:C	C:T	?	?	C:T	T:T	?	T:T	T:T	T:T	T:T	T:T	T:T	T:T	T:T	T:T	T:T	T:T	T:T	T:T	T:T	T:T	T:T	T:T	T:T	T:T	T:T	T:T	C:T	C:T	C:T	C:C	C:T	C:T	C:T
	isotig29462_1710	C:C	C:C	C:G	C:G	C:G	C:C	C:C	C:C	C:C	C:C	C:G	C:C	C:C	C:C	C:C	C:C	C:C	C:C	C:C	C:C	G:G	G:G	G:G	G:G	G:G	G:G	G:G	G:G	G:G	G:G	G:G	G:G	G:G	G:G	G:G	G:G	G:G	G:G	G:G	G:G	C:G	C:C	C:G	G:G	G:G	C:G	G:G	G:G
	isotig29465_759	G:G	G:G	G:G	G:G	G:G	G:G	G:G	G:G	G:G	G:G	G:G	G:G	G:G	G:G	G:G	G:G	?	G:G	G:G	G:G	G:G	G:G	G:G	G:G	G:G	G:G	G:G	G:G	G:G	G:G	G:G	G:G	G:G	G:G	?	G:G	G:G	G:G	G:G	G:G	G:G	A:G	A:A	A:G	G:G	G:G	G:G	A:G
Minor allele frequency <5%	isotig29491_511	G:G	G:G	G:G	G:G	G:G	G:G	G:G	G:G	G:G	G:G	G:G	G:G	G:G	G:G	G:G	G:G	G:G	G:G	G:G	G:G	G:G	G:G	G:G	G:G	G:G	G:G	G:G	G:G	G:G	G:G	G:G	G:G	G:G	G:G	G:G	G:G	G:G	G:G	G:G	G:G	G:G	G:G	G:G	G:G	A:G	G:G	G:G	G:G
>5 missing data points	isotig29498_578	G:G	G:G	G:G	G:G	G:G	G:G	G:G	G:G	?	G:G	G:G	?	G:G	G:G	G:G	G:G	?	G:G	G:G	G:G	G:G	G:G	A:G	A:G	G:G	G:G	G:G	G:G	G:G	A:G	G:G	G:G	A:G	G:G	G:G	G:G	G:G	?	G:G	A:G	G:G	G:G	A:A	G:G	G:G	A:G	A:G	G:G
Monomorphic	isotig29499_769	T:T	T:T	T:T	?	T:T	T:T	T:T	?	T:T	T:T	T:T	T:T	?	T:T	T:T	?	?	T:T	T:T	T:T	?	T:T	?	?	?	?	?	?	?	?	?	?	?	?	?	?	?	?	?	?	?	T:T	T:T	T:T	?	T:T	T:T	T:T
	isotig29530_152	G:G	A:G	G:G	A:A	A:G	A:G	A:A	A:G	A:G	G:G	A:G	A:A	A:G	A:A	A:A	A:A	A:A	A:A	A:A	A:G	A:A	A:A	A:A	A:A	A:A	A:A	A:A	A:A	A:A	A:A	A:A	A:A	A:A	A:A	A:A	A:A	A:A	A:A	A:A	A:A	A:A	A:A	A:A	A:A	A:A	A:A	A:A	A:A
	isotig29531_1033	C:C	C:C	C:C	C:C	C:C	C:C	C:C	C:C	C:C	C:C	C:C	C:C	C:C	C:C	C:C	C:C	C:C	C:C	C:C	C:C	C:T	C:C	C:C	C:T	C:C	C:C	C:T	C:C	C:T	C:C	C:C	C:C	C:C	C:C	C:C	C:C	C:C	C:C	C:C	C:C	T:T	C:T	T:T	T:T	C:T	C:T	T:T	C:T
	isotig29570_2011	C:C	C:T	C:C	C:C	C:C	C:C	C:T	C:C	C:T	C:T	C:C	?	C:C	C:T	C:T	T:T	?	C:T	T:T	C:T	C:T	C:T	C:T	C:C	C:C	C:C	C:C	C:T	C:C	T:T	C:C	C:C	C:C	C:C	C:T	C:C	C:C	?	C:C	C:C	C:C	C:C	C:C	C:C	C:C	C:C	?	C:C
>5 missing data points	isotig29590_1187	A:A	A:A	A:A	A:G	A:A	A:A	A:A	A:A	A:A	A:A	A:A	?	A:A	?	A:A	?	?	A:A	A:A	?	G:G	G:G	G:G	G:G	G:G	G:G	G:G	G:G	G:G	G:G	G:G	G:G	G:G	G:G	G:G	G:G	G:G	G:G	G:G	G:G	G:G	G:G	A:A	G:G	G:G	A:G	G:G	A:G
	isotig29592_700	T:T	T:T	T:T	T:T	T:T	T:T	T:T	T:T	T:T	T:T	T:T	T:T	T:T	T:T	T:T	T:T	T:T	T:T	T:T	T:T	G:T	G:G	G:T	G:T	T:T	?	T:T	G:T	G:T	G:G	T:T	T:T	T:T	T:T	T:T	T:T	T:T	G:T	T:T	G:T	G:T	G:T	T:T	T:T	G:T	T:T	G:T	G:G
>5 missing data points	isotig29596_283	A:A	A:A	A:A	A:A	A:A	A:A	A:A	A:A	A:A	A:A	A:A	?	?	A:A	A:A	?	?	A:A	A:A	?	A:A	A:A	A:A	A:A	A:A	A:A	A:G	A:G	A:A	G:G	?	A:G	A:A	A:A	?	A:A	A:A	?	A:A	A:A	A:A	A:G	A:A	?	A:A	A:A	A:A	?
	isotig29598_452	G:G	G:G	G:G	G:G	G:G	G:G	G:G	G:G	G:G	G:G	G:G	G:G	G:G	G:G	G:G	G:G	G:G	G:G	G:G	G:G	G:G	G:G	G:G	G:G	G:G	G:G	G:G	G:G	G:G	G:G	G:G	G:G	G:G	G:G	G:G	G:G	G:G	G:G	G:G	G:G	G:G	G:G	G:G	G:G	G:G	G:G	G:G	G:G
>5 missing data points	isotig29603_232	A:T	A:T	A:A	?	A:T	A:A	A:A	A:A	A:A	A:A	A:A	A:A	?	A:A	A:A	A:T	?	A:A	A:A	A:A	A:A	A:A	A:A	A:A	A:A	?	?	A:A	A:A	A:A	?	A:A	A:A	A:A	A:A	A:A	A:A	A:A	A:A	A:A	A:A	A:A	A:A	A:A	A:T	A:A	A:A	A:A
Monomorphic	isotig29609_387	T:T	T:T	T:T	T:T	?	T:T	T:T	T:T	T:T	T:T	T:T	T:T	T:T	T:T	T:T	T:T	T:T	T:T	T:T	T:T	T:T	T:T	T:T	T:T	T:T	T:T	T:T	T:T	T:T	T:T	T:T	T:T	T:T	T:T	T:T	T:T	T:T	T:T	T:T	T:T	T:T	T:T	T:T	T:T	T:T	T:T	T:T	T:T
	isotig29611_2140	A:A	A:C	A:C	A:A	A:C	A:C	A:C	A:A	A:A	A:A	A:A	A:C	A:A	C:C	A:C	A:C	C:C	A:A	A:C	A:C	A:A	A:A	A:A	A:A	A:A	A:A	A:A	A:A	A:A	A:A	A:A	A:A	A:A	A:A	A:A	A:A	A:A	A:A	A:A	A:A	A:A	A:C	A:C	C:C	C:C	?	A:C	C:C
>5 missing data points	isotig29615_1273	C:C	C:C	C:C	C:C	C:C	C:C	C:C	C:C	C:C	C:C	C:C	?	?	C:C	C:C	?	?	C:C	C:C	C:C	C:C	C:C	C:C	C:C	C:C	C:C	C:C	C:C	C:C	C:C	?	C:C	C:C	C:C	?	C:C	C:C	?	C:C	C:C	C:T	C:C	C:T	?	C:C	C:C	C:C	?
	isotig29661_1491	C:T	C:T	C:C	C:T	C:T	C:T	C:T	C:C	C:T	C:T	C:C	C:T	C:T	C:T	C:C	T:T	C:C	C:C	C:T	C:C	T:T	T:T	T:T	T:T	T:T	T:T	T:T	T:T	T:T	T:T	T:T	T:T	T:T	T:T	T:T	T:T	T:T	T:T	T:T	T:T	T:T	C:T	C:C	C:T	T:T	C:C	C:T	C:T
	isotig29669_832	A:A	A:G	A:A	A:A	A:G	A:G	A:A	A:G	A:G	A:A	A:A	A:A	A:A	A:A	A:A	A:G	A:A	A:A	A:A	A:A	G:G	A:A	G:G	G:G	G:G	G:G	G:G	G:G	G:G	G:G	G:G	G:G	G:G	G:G	G:G	G:G	G:G	G:G	G:G	G:G	A:A	A:A	A:A	A:G	A:A	A:A	G:G	A:G
	isotig29680_142	A:T	T:T	A:A	A:A	A:T	A:T	A:A	A:A	A:A	A:A	A:A	A:A	A:A	A:A	A:A	A:T	A:A	A:A	A:A	A:A	A:A	A:A	A:A	A:A	A:A	A:A	A:A	A:A	A:A	A:A	A:A	A:A	A:A	A:A	A:A	A:A	A:A	A:A	A:A	A:A	T:T	T:T	A:A	A:T	A:A	T:T	A:T	A:A
>5 missing data points	isotig29703_1814	C:C	C:C	C:T	C:T	C:C	C:C	C:C	C:T	C:C	C:C	C:T	C:C	C:C	C:C	C:C	C:C	?	C:C	C:C	C:C	C:C	C:C	C:C	C:C	C:C	C:C	?	C:C	C:C	C:C	C:C	C:C	C:C	?	C:C	C:C	C:C	C:C	C:C	C:C	C:T	C:C	C:T	?	?	C:T	?	T:T
	isotig29705_881	G:G	A:G	A:G	A:G	A:G	A:G	A:G	A:G	A:G	G:G	A:G	G:G	G:G	A:G	G:G	A:G	A:A	A:A	A:G	G:G	G:G	A:G	A:G	A:G	G:G	A:G	A:G	A:G	A:A	A:A	A:G	A:G	G:G	A:G	A:G	A:G	A:A	A:G	A:G	A:A	A:A	A:G	G:G	A:G	A:A	A:G	A:G	A:A
	isotig29710_1227	C:C	C:T	C:C	C:C	C:C	C:C	C:C	C:T	C:C	C:T	C:C	?	C:C	C:C	C:C	C:C	?	C:C	C:C	C:C	?	T:T	T:T	T:T	T:T	T:T	C:T	C:T	T:T	C:C	T:T	C:T	T:T	T:T	T:T	T:T	T:T	C:C	T:T	T:T	C:C	C:C	C:T	C:T	C:C	C:C	C:T	C:C
>5 missing data points	isotig29719_588	C:C	C:C	C:G	C:G	C:C	C:C	C:G	C:C	C:C	?	C:G	?	?	G:G	C:C	C:G	?	C:G	C:G	G:G	C:C	C:C	C:C	C:C	C:C	C:C	?	C:C	C:C	C:C	C:C	C:C	C:C	C:C	C:C	C:C	C:C	C:C	C:C	C:C	C:G	C:C	C:C	?	?	C:C	C:C	C:C
Monomorphic	isotig29728_1131	G:G	G:G	G:G	G:G	G:G	G:G	G:G	G:G	G:G	G:G	G:G	?	?	G:G	G:G	G:G	?	G:G	G:G	G:G	G:G	G:G	G:G	G:G	G:G	G:G	?	G:G	G:G	G:G	G:G	G:G	G:G	?	G:G	G:G	G:G	G:G	G:G	G:G	G:G	G:G	G:G	G:G	?	G:G	G:G	G:G
	isotig29758_424	T:T	T:T	T:T	T:T	T:T	T:T	T:T	T:T	T:T	T:T	T:T	T:T	T:T	T:T	T:T	T:T	T:T	T:T	T:T	T:T	T:T	T:T	T:T	T:T	T:T	T:T	T:T	T:T	T:T	T:T	T:T	T:T	T:T	T:T	T:T	T:T	T:T	T:T	T:T	T:T	T:T	T:T	C:T	C:C	T:T	C:T	T:T	C:T
	isotig29763_1910	C:C	C:C	C:C	C:C	C:T	C:C	C:T	C:C	C:T	C:T	C:C	C:T	T:T	C:T	C:T	C:T	C:C	T:T	C:C	C:T	T:T	T:T	T:T	T:T	T:T	T:T	T:T	T:T	T:T	T:T	T:T	T:T	T:T	T:T	T:T	T:T	T:T	T:T	T:T	T:T	C:C	C:C	C:T	C:T	C:T	C:C	C:T	C:T
	isotig29778_1617	C:C	C:C	C:C	C:C	C:G	C:G	C:C	C:C	C:C	C:G	C:C	C:C	C:C	C:C	C:C	C:C	C:C	C:C	C:C	C:C	G:G	G:G	G:G	G:G	G:G	G:G	G:G	G:G	G:G	G:G	G:G	G:G	G:G	G:G	G:G	G:G	G:G	G:G	G:G	G:G	C:G	C:C	C:C	C:C	C:G	C:C	C:C	C:G
	isotig29785_1751	C:T	C:T	C:T	C:C	C:C	C:T	C:C	C:C	C:T	C:C	C:C	C:C	C:C	C:C	C:C	C:T	C:C	C:T	C:C	C:C	C:C	C:C	C:C	C:C	C:C	C:C	C:C	C:C	?	C:C	C:C	C:C	?	C:C	C:C	C:C	C:C	C:C	C:C	C:C	C:C	C:C	C:C	C:C	C:C	C:C	C:C	C:C
	isotig29818_190	G:G	G:G	G:G	G:G	G:G	G:G	A:G	G:G	A:G	A:G	A:G	A:G	A:G	A:G	A:A	A:G	A:G	A:G	G:G	A:G	G:G	G:G	G:G	G:G	G:G	G:G	G:G	G:G	G:G	G:G	G:G	G:G	G:G	G:G	G:G	G:G	G:G	G:G	G:G	G:G	G:G	G:G	G:G	G:G	G:G	G:G	A:G	G:G
Minor allele frequency <5%	isotig29825_1676	G:G	G:G	G:G	G:G	G:G	G:G	G:G	G:G	G:G	G:G	G:G	?	?	G:G	G:G	?	?	G:G	G:G	?	G:G	G:G	G:G	G:G	G:G	G:G	G:G	G:G	G:G	G:G	?	G:G	G:G	G:G	?	G:G	G:G	?	G:G	G:G	G:G	G:G	G:G	?	G:G	G:G	G:G	?
>5 missing data points	isotig29830_438	A:A	A:T	A:A	A:A	A:A	A:T	A:A	?	A:T	A:A	A:A	?	?	A:A	A:A	A:T	?	A:T	A:A	A:A	A:A	A:A	?	A:A	A:A	A:A	?	A:A	A:A	A:A	A:A	A:A	A:A	?	A:A	A:A	A:A	A:A	A:A	A:A	T:T	A:A	A:A	T:T	?	A:T	A:T	A:A
Minor allele frequency <5%	isotig29850_318	A:A	A:A	A:A	A:A	A:A	A:A	A:A	A:A	A:A	A:A	A:A	A:A	?	A:A	A:A	?	G:G	A:A	A:A	?	A:A	A:A	A:A	A:A	A:A	A:A	A:A	A:A	A:A	A:A	A:A	A:A	A:A	?	?	A:A	A:A	?	A:A	A:A	A:A	A:A	A:A	?	A:A	A:A	A:A	A:A
	isotig29854_973	C:T	C:T	C:T	C:T	C:T	C:T	C:T	C:T	C:T	C:T	T:T	C:T	C:T	C:C	C:T	C:T	T:T	C:C	T:T	C:C	T:T	T:T	T:T	T:T	T:T	T:T	T:T	T:T	T:T	T:T	T:T	T:T	T:T	T:T	T:T	T:T	T:T	T:T	T:T	T:T	C:T	C:T	T:T	C:T	T:T	C:T	C:T	T:T
Minor allele frequency <5%	isotig29864_187	C:C	C:C	C:C	C:C	C:C	C:C	C:C	C:C	C:C	C:C	C:C	C:C	C:C	C:C	C:C	C:C	C:C	C:C	C:C	C:C	C:C	C:C	C:C	C:C	C:C	C:C	C:C	C:C	C:C	C:C	C:C	C:C	C:C	C:C	C:C	?	C:C	C:C	C:C	C:C	C:C	C:C	C:C	C:C	C:C	C:C	C:C	C:C
	isotig29913_1032	A:A	G:G	A:A	A:G	A:G	A:G	A:A	A:G	A:A	A:G	A:A	A:A	A:A	A:A	A:A	A:G	A:A	A:A	A:A	A:A	G:G	A:A	G:G	G:G	G:G	G:G	G:G	A:G	A:G	A:A	G:G	A:G	G:G	G:G	A:G	G:G	G:G	A:G	G:G	G:G	A:A	A:A	A:A	A:A	A:A	A:A	A:A	A:A
>5 missing data points	isotig29923_361	A:G	G:G	G:G	A:G	A:G	G:G	A:G	G:G	G:G	G:G	A:G	?	A:G	A:A	A:G	?	?	G:G	A:A	?	G:G	G:G	G:G	G:G	G:G	G:G	G:G	G:G	G:G	G:G	G:G	G:G	G:G	G:G	G:G	G:G	G:G	G:G	G:G	G:G	A:G	A:G	G:G	G:G	G:G	G:G	G:G	G:G
	isotig29959_1630	A:G	A:G	A:A	A:G	A:A	A:G	A:A	A:G	A:G	A:G	A:A	A:A	A:A	?	A:A	A:A	A:A	A:A	A:A	A:A	A:A	A:A	A:A	A:A	A:A	A:A	A:A	A:A	A:A	A:A	A:A	A:A	A:A	A:A	A:A	A:A	A:A	A:A	A:A	A:A	A:A	A:A	A:A	A:A	A:A	A:A	A:A	A:G
	isotig29963_1062	T:T	A:T	A:T	A:T	A:T	T:T	T:T	T:T	T:T	A:T	T:T	T:T	T:T	T:T	T:T	A:T	T:T	T:T	T:T	T:T	A:A	T:T	A:A	T:T	A:A	A:A	T:T	T:T	T:T	A:A	A:A	A:T	A:T	A:A	A:T	A:A	A:A	A:A	A:A	A:A	A:T	T:T	A:T	T:T	A:T	T:T	T:T	T:T
	isotig29986_1084	C:C	C:T	C:C	C:C	C:C	C:T	C:T	C:T	C:T	T:T	C:C	T:T	C:T	C:T	C:T	C:C	C:T	C:T	C:T	C:T	T:T	C:C	T:T	T:T	T:T	T:T	C:T	C:T	C:T	C:C	T:T	T:T	T:T	T:T	T:T	T:T	T:T	C:T	T:T	T:T	T:T	C:T	T:T	T:T	C:C	C:C	T:T	T:T
	isotig29989_644	A:A	A:A	A:A	A:A	A:A	A:A	A:A	A:A	A:A	A:A	A:A	A:A	A:A	A:A	A:A	A:A	A:A	A:A	A:A	A:A	A:A	A:A	A:A	A:A	A:A	A:A	A:A	A:A	A:A	A:A	A:A	A:A	A:A	A:A	A:A	A:A	A:A	A:A	A:A	A:A	A:A	A:A	A:A	A:A	A:A	A:A	A:A	A:A
>5 missing data points	isotig30019_1639	A:G	G:G	G:G	A:G	G:G	G:G	G:G	G:G	G:G	G:G	G:G	?	G:G	G:G	G:G	?	?	G:G	G:G	?	A:G	A:A	A:A	A:G	A:A	A:G	A:A	A:G	A:A	A:A	A:G	A:A	A:G	G:G	A:G	A:A	G:G	A:A	G:G	A:A	G:G	G:G	G:G	G:G	G:G	G:G	G:G	G:G
>5 missing data points	isotig30020_476	A:G	A:A	A:G	?	A:G	A:A	A:G	A:A	A:A	A:A	A:A	A:G	?	G:G	A:A	A:G	?	A:G	G:G	G:G	G:G	G:G	G:G	G:G	G:G	G:G	?	G:G	G:G	G:G	?	G:G	G:G	G:G	G:G	G:G	G:G	G:G	G:G	G:G	G:G	?	A:A	A:A	A:A	A:G	A:A	G:G
	isotig30025_259	T:T	T:T	T:T	T:T	T:T	T:T	T:T	C:T	T:T	C:T	T:T	T:T	T:T	T:T	T:T	T:T	T:T	T:T	T:T	T:T	T:T	T:T	T:T	T:T	T:T	T:T	T:T	T:T	T:T	T:T	T:T	T:T	T:T	T:T	T:T	T:T	T:T	T:T	T:T	T:T	T:T	?	T:T	T:T	T:T	T:T	T:T	T:T
6 illegitimate genotypes in half-sib parent analysis	isotig30026_1731	G:T	G:T	G:G	G:G	G:T	G:G	G:G	G:G	G:G	G:G	G:G	G:G	G:G	G:G	G:G	G:G	?	G:G	G:G	G:G	T:T	T:T	T:T	T:T	T:T	T:T	T:T	T:T	T:T	T:T	T:T	T:T	T:T	T:T	T:T	T:T	T:T	T:T	T:T	T:T	G:G	G:G	T:T	G:G	G:G	G:G	G:G	G:G
>5 missing data points	isotig30027_971	C:T	C:T	C:T	C:T	C:T	C:T	C:T	C:T	C:T	C:T	T:T	?	?	?	C:T	?	?	C:C	T:T	?	C:C	C:C	C:C	C:C	C:C	C:C	C:C	C:C	C:C	C:C	?	C:C	C:C	C:C	?	C:C	C:C	?	C:C	C:C	T:T	T:T	T:T	?	C:T	T:T	T:T	?
	isotig30046_1029	T:T	C:T	T:T	T:T	T:T	T:T	C:T	T:T	T:T	T:T	T:T	C:T	T:T	C:C	T:T	C:C	C:T	C:T	C:T	C:T	T:T	T:T	T:T	T:T	T:T	T:T	T:T	T:T	T:T	T:T	T:T	T:T	T:T	T:T	T:T	T:T	T:T	T:T	T:T	T:T	C:C	C:C	C:C	C:T	C:C	C:T	C:C	C:T
	isotig30047_1528	T:T	T:T	T:T	T:T	T:T	T:T	T:T	T:T	T:T	T:T	T:T	T:T	T:T	T:T	T:T	T:T	T:T	T:T	T:T	T:T	T:T	T:T	C:T	C:T	T:T	T:T	T:T	T:T	T:T	T:T	T:T	T:T	C:T	T:T	T:T	T:T	T:T	T:T	T:T	T:T	T:T	T:T	C:T	C:C	C:C	T:T	T:T	T:T
	isotig30061_1069	C:T	C:T	C:T	T:T	C:T	T:T	T:T	C:T	C:T	T:T	C:T	T:T	T:T	T:T	T:T	C:T	T:T	C:T	T:T	T:T	C:C	T:T	C:T	C:T	T:T	C:C	T:T	T:T	C:T	C:T	C:C	C:T	C:C	C:C	C:T	C:C	C:C	C:C	C:C	C:T	C:T	T:T	T:T	T:T	C:T	T:T	C:T	C:T
Monomorphic	isotig30097_102	C:C	C:C	C:C	C:C	C:C	C:C	C:C	C:C	C:C	C:C	C:C	C:C	C:C	C:C	C:C	C:C	C:C	C:C	C:C	C:C	C:C	C:C	C:C	C:C	C:C	C:C	C:C	C:C	C:C	C:C	C:C	C:C	C:C	C:C	C:C	C:C	C:C	C:C	C:C	C:C	C:C	C:C	C:C	C:C	C:C	C:C	C:C	C:C
	isotig30104_1291	A:G	A:G	G:G	G:G	G:G	A:G	G:G	G:G	G:G	G:G	G:G	?	G:G	G:G	G:G	G:G	?	G:G	G:G	G:G	A:A	A:A	A:A	A:A	A:A	A:A	A:A	A:A	A:A	A:A	A:A	A:A	A:A	A:A	A:A	A:A	A:A	A:G	A:A	A:A	A:G	A:G	A:G	A:G	A:G	G:G	G:G	A:A
	isotig30110_847	A:T	A:A	A:A	T:T	A:T	T:T	A:T	A:T	T:T	A:T	A:A	A:A	A:T	T:T	T:T	A:A	?	A:T	A:T	A:T	A:A	A:A	A:A	A:A	A:A	A:A	A:A	A:A	A:A	A:A	A:A	A:A	A:A	A:A	A:A	A:A	A:A	A:A	A:A	A:A	A:A	A:A	A:T	A:A	A:A	A:A	A:A	A:A
	isotig30151_1442	A:A	A:A	A:G	A:A	A:A	A:G	A:A	A:A	A:A	A:A	A:A	A:A	A:A	A:A	A:A	A:A	A:A	A:A	A:A	A:A	A:A	A:A	A:G	A:G	A:A	A:A	A:A	A:A	A:A	A:A	A:A	A:A	A:G	A:A	A:A	A:A	A:A	A:A	A:A	A:A	A:A	A:G	G:G	A:A	G:G	A:G	A:A	A:A
Minor allele frequency <5%	isotig30163_1343	G:G	G:G	G:G	G:G	G:G	G:G	G:G	G:G	G:G	G:G	G:G	G:G	G:G	G:G	G:G	G:G	G:G	G:G	G:G	G:G	G:G	G:G	G:G	G:G	G:G	G:G	G:G	G:G	G:G	G:G	G:G	G:G	G:G	G:G	G:G	G:G	G:G	G:G	G:G	G:G	G:G	G:G	G:G	G:G	G:G	G:G	G:G	A:G
	isotig30179_1191	A:C	A:C	C:C	C:C	C:C	C:C	A:C	C:C	A:C	C:C	A:C	A:A	A:C	C:C	C:C	A:C	C:C	C:C	A:A	A:C	A:C	C:C	A:C	A:C	A:C	A:A	A:C	A:A	A:C	A:C	A:A	A:A	A:C	A:A	A:A	A:A	A:A	A:C	A:A	A:A	C:C	A:C	A:A	A:A	A:A	A:C	A:C	A:A
	isotig30182_1370	G:G	A:G	A:G	A:G	G:G	G:G	A:G	G:G	G:G	A:G	A:G	A:G	A:G	G:G	G:G	A:G	A:G	G:G	A:G	G:G	A:A	A:A	A:A	A:A	A:A	A:A	A:A	A:A	A:A	A:A	A:A	A:A	A:A	A:A	A:A	A:A	A:A	A:A	A:A	A:A	G:G	G:G	A:G	G:G	G:G	G:G	G:G	G:G
	isotig30185_1091	A:A	A:A	A:A	A:A	A:A	A:G	A:A	A:G	A:G	A:G	A:A	A:A	A:A	?	A:A	A:A	A:A	A:G	A:A	A:A	A:A	A:A	A:A	A:A	A:A	A:A	A:A	A:A	A:A	A:A	A:A	A:A	A:A	A:A	A:A	A:A	A:A	A:A	A:A	A:A	A:A	A:A	A:A	A:G	A:G	A:A	A:G	A:G
>5 missing data points	isotig30190_1977	G:G	G:G	G:G	G:G	G:G	G:G	G:G	G:G	G:G	G:G	G:G	?	?	G:G	G:G	G:G	?	G:G	G:G	G:G	G:G	G:G	G:G	A:G	G:G	?	?	G:G	G:G	G:G	A:A	A:G	A:G	?	A:G	A:G	A:G	G:G	?	A:G	G:G	G:G	G:G	?	?	G:G	G:G	G:G
	isotig30197_935	A:A	A:A	?	A:A	A:A	A:A	A:A	A:A	A:A	A:A	A:A	A:A	A:A	A:A	A:A	A:A	A:A	A:A	A:A	A:A	A:A	A:A	A:A	A:A	A:A	A:A	A:A	A:A	A:A	A:A	A:A	A:A	A:A	A:A	A:A	A:A	A:A	A:A	A:A	A:A	A:G	A:G	G:G	A:G	A:A	G:G	G:G	A:G
	isotig30204_129	A:C	A:A	A:A	A:C	A:C	A:A	A:C	A:C	A:C	A:A	A:C	A:C	A:A	C:C	A:C	A:C	C:C	A:C	A:C	A:C	A:A	A:A	A:A	A:A	A:A	A:A	A:A	A:A	A:A	A:A	A:A	A:A	A:A	A:A	A:A	A:A	A:A	A:A	A:A	A:A	A:C	C:C	A:C	A:C	C:C	A:C	C:C	A:C
Monomorphic	isotig30222_1883	C:C	C:C	C:C	C:C	C:C	C:C	C:C	C:C	C:C	C:C	C:C	?	C:C	C:C	C:C	?	?	C:C	C:C	?	C:C	C:C	C:C	C:C	C:C	C:C	C:C	C:C	C:C	C:C	C:C	C:C	C:C	C:C	C:C	C:C	C:C	C:C	C:C	C:C	C:C	C:C	C:C	C:C	C:C	C:C	C:C	C:C
	isotig30225_1161	A:G	G:G	G:G	A:G	G:G	G:G	G:G	A:G	G:G	G:G	G:G	G:G	G:G	G:G	G:G	G:G	G:G	G:G	G:G	G:G	A:G	A:G	G:G	A:G	G:G	G:G	A:G	A:G	A:G	G:G	G:G	A:G	A:G	G:G	A:G	G:G	G:G	G:G	G:G	G:G	A:A	G:G	G:G	A:G	G:G	G:G	A:G	A:G
	isotig30297_1692	T:T	G:T	G:T	T:T	G:T	G:T	G:T	T:T	T:T	G:T	T:T	G:T	G:T	G:G	G:T	G:T	G:G	T:T	G:T	G:T	T:T	T:T	T:T	T:T	T:T	T:T	T:T	T:T	T:T	T:T	T:T	T:T	T:T	T:T	T:T	T:T	T:T	T:T	T:T	T:T	T:T	T:T	T:T	T:T	T:T	T:T	T:T	G:T
	isotig30300_1048	A:G	A:G	A:G	A:G	A:G	A:G	A:G	A:G	A:G	A:G	A:A	G:G	G:G	A:G	A:A	A:G	A:G	A:A	A:G	G:G	G:G	G:G	G:G	G:G	G:G	G:G	G:G	G:G	G:G	G:G	G:G	G:G	G:G	G:G	G:G	G:G	G:G	G:G	G:G	G:G	G:G	G:G	G:G	G:G	G:G	G:G	G:G	G:G
>5 missing data points	isotig30323_747	C:C	C:T	C:C	?	C:T	C:T	C:T	C:C	C:C	C:C	C:C	C:T	C:C	T:T	C:C	C:T	?	C:T	C:C	C:T	C:C	C:C	C:C	C:C	C:T	C:T	C:C	C:C	C:C	C:C	?	C:T	C:T	T:T	C:T	T:T	T:T	C:T	T:T	C:T	C:C	T:T	C:C	C:T	C:T	C:T	T:T	T:T
	isotig30333_269	A:A	A:G	A:G	A:G	A:G	A:G	A:G	A:A	A:A	A:G	A:A	A:G	A:G	G:G	A:G	A:G	G:G	A:A	A:G	A:G	G:G	G:G	G:G	G:G	G:G	G:G	G:G	G:G	G:G	G:G	G:G	G:G	G:G	G:G	G:G	G:G	G:G	G:G	G:G	G:G	G:G	G:G	A:A	G:G	G:G	G:G	G:G	G:G
>5 missing data points	isotig30344_423	G:T	T:T	G:T	T:T	G:G	G:T	G:T	G:G	G:T	G:G	T:T	?	G:T	T:T	G:T	?	?	G:T	G:T	?	G:G	T:T	G:G	G:G	G:G	G:G	G:G	G:T	G:T	T:T	G:G	G:T	G:G	G:G	G:T	G:G	G:G	G:T	G:G	G:G	G:T	T:T	T:T	T:T	G:T	T:T	G:T	T:T
	isotig30352_1460	C:C	C:C	C:C	C:C	C:C	C:C	C:C	C:C	C:C	C:C	C:C	C:C	C:C	C:C	C:C	C:C	C:C	C:C	C:C	C:C	C:C	C:C	C:C	C:C	C:C	C:C	C:C	C:C	C:C	C:C	C:C	C:C	C:C	C:C	C:C	C:C	C:C	C:C	C:C	C:C	G:G	C:C	C:C	C:G	C:G	C:G	C:G	C:C
>5 missing data points	isotig30361_1487	C:T	C:T	C:T	T:T	C:T	C:T	T:T	C:T	C:T	T:T	C:T	?	T:T	T:T	T:T	?	?	C:T	T:T	?	C:C	T:T	C:T	T:T	T:T	C:T	C:T	C:T	C:T	C:T	C:C	T:T	C:T	C:C	C:T	C:T	C:T	C:C	C:T	C:C	T:T	T:T	C:C	T:T	T:T	C:C	C:T	T:T
>5 missing data points	isotig30363_1184	C:T	C:C	C:T	C:C	C:T	C:T	C:T	C:C	C:C	C:C	C:T	?	?	T:T	C:T	?	?	C:C	C:C	?	C:C	C:T	C:T	C:T	T:T	C:C	T:T	C:T	T:T	C:C	?	C:T	C:T	C:C	?	C:C	C:C	?	C:C	C:T	C:T	C:T	C:T	?	T:T	C:T	C:T	C:C
	isotig30372_1165	A:A	A:A	A:G	A:G	A:A	A:A	A:A	A:G	A:G	A:A	A:A	A:A	A:A	A:A	A:A	A:A	A:A	A:A	A:A	A:A	A:A	A:A	A:A	A:A	A:A	A:A	A:A	A:A	A:A	A:A	A:A	A:A	A:A	A:A	A:A	A:A	A:A	?	A:A	A:A	A:A	A:A	A:A	A:A	A:A	A:A	A:A	A:G
	isotig30393_1159	A:A	A:A	A:G	A:G	A:A	A:A	A:A	A:G	A:G	A:G	A:G	A:A	A:A	A:A	A:A	A:A	A:A	A:A	A:A	A:G	A:G	A:A	A:A	A:G	A:A	A:A	A:A	A:A	A:A	A:A	A:A	A:A	A:G	A:A	A:A	A:A	A:A	A:A	A:A	A:A	A:A	A:G	A:G	A:A	G:G	A:A	A:G	A:G
	isotig30420_839	G:G	G:G	G:G	G:G	G:G	G:G	G:G	G:G	G:G	G:G	G:G	G:G	G:G	G:G	G:G	G:G	G:G	G:G	G:G	G:G	A:A	A:A	A:A	A:A	A:A	A:A	A:A	A:A	A:A	A:A	A:A	A:A	A:A	A:A	A:A	A:A	A:A	A:A	A:A	A:A	G:G	G:G	G:G	G:G	G:G	G:G	G:G	G:G
	isotig30424_1389	C:C	C:C	C:C	C:C	C:C	C:C	C:C	C:C	C:C	C:C	C:C	C:C	C:C	C:C	C:C	C:C	C:C	C:C	C:C	C:C	C:C	C:C	C:C	C:C	C:C	C:C	C:C	C:C	C:C	C:C	C:C	C:C	C:C	C:C	C:C	C:C	C:C	C:C	C:C	C:C	C:C	C:C	C:C	C:C	C:C	C:C	C:T	C:C
	isotig30429_128	T:T	A:T	A:T	T:T	T:T	A:T	T:T	T:T	A:T	T:T	?	?	T:T	T:T	T:T	T:T	?	T:T	?	A:T	A:A	A:A	A:A	A:A	A:A	A:A	A:A	A:A	A:A	A:A	A:A	A:A	A:A	A:A	A:A	A:A	A:A	?	A:A	A:A	A:T	A:T	A:T	A:A	A:A	A:A	T:T	A:T
	isotig30437_499	C:T	C:C	C:C	C:C	C:C	C:T	C:T	C:C	C:C	C:C	C:T	C:T	C:T	C:T	C:T	C:C	T:T	C:T	C:C	C:C	C:C	C:C	C:C	C:C	C:C	C:C	C:C	C:C	C:C	C:C	C:C	C:C	C:C	C:C	C:C	C:C	C:C	C:C	C:C	C:C	C:C	C:C	C:C	C:C	C:C	C:C	C:C	C:C
	isotig30453_1365	C:G	C:C	C:G	C:C	C:C	C:G	C:G	?	C:C	C:C	C:G	C:G	C:G	G:G	C:G	C:C	G:G	C:C	C:C	C:G	G:G	G:G	G:G	G:G	G:G	G:G	G:G	G:G	G:G	G:G	G:G	G:G	G:G	G:G	G:G	G:G	G:G	G:G	G:G	G:G	G:G	G:G	G:G	G:G	G:G	C:G	C:G	C:G
>5 missing data points	isotig30461_1472	T:T	T:T	C:T	T:T	T:T	C:T	C:T	T:T	C:T	T:T	C:C	C:T	?	C:T	C:T	C:T	?	C:T	C:T	T:T	T:T	T:T	T:T	T:T	T:T	T:T	T:T	T:T	T:T	T:T	T:T	T:T	T:T	T:T	T:T	T:T	T:T	?	T:T	T:T	C:C	C:C	T:T	?	C:C	C:T	C:T	?
	isotig30463_150	A:G	A:A	A:A	?	A:A	A:A	A:A	A:A	A:G	A:A	A:A	A:A	A:A	A:A	A:A	A:A	A:A	A:G	A:A	A:A	A:A	A:A	A:A	A:A	A:A	A:A	A:A	A:A	A:A	A:A	A:A	A:A	A:A	A:A	A:A	A:A	A:A	A:A	A:A	A:A	A:G	A:G	A:A	A:A	A:A	A:A	A:A	A:A
>5 missing data points	isotig30464_1503	A:C	A:C	A:C	A:C	A:C	A:C	A:C	A:C	A:C	A:C	?	A:C	?	?	A:C	A:C	?	A:C	A:C	A:C	A:A	A:A	A:A	A:A	A:A	?	A:A	A:A	A:A	A:A	A:A	A:A	A:A	A:A	A:A	A:A	A:A	?	A:A	A:A	A:C	A:C	C:C	?	C:C	A:C	A:A	?
>5 missing data points	isotig30509_1016	A:G	A:G	G:G	A:G	?	A:G	G:G	A:G	A:G	A:A	G:G	G:G	?	G:G	G:G	A:G	?	G:G	G:G	G:G	A:A	A:G	A:G	A:G	G:G	?	G:G	G:G	G:G	A:A	A:A	A:G	A:G	A:A	A:G	A:A	A:A	?	A:A	A:G	G:G	A:G	A:G	A:A	A:G	A:G	A:G	?
>5 missing data points	isotig30515_1420	A:G	A:G	A:A	A:A	A:A	A:A	A:G	A:A	A:G	A:G	A:G	G:G	A:G	A:G	A:A	G:G	?	A:G	G:G	A:A	A:A	A:A	A:A	A:A	A:A	A:A	A:A	A:A	A:A	A:A	?	A:A	A:A	A:A	A:A	A:A	A:A	A:A	A:A	A:A	A:G	A:G	A:A	?	G:G	?	A:G	A:G
	isotig30558_762	G:G	G:G	G:G	C:G	G:G	G:G	G:G	G:G	G:G	G:G	G:G	G:G	?	G:G	G:G	G:G	G:G	G:G	G:G	G:G	C:C	C:C	C:C	C:C	C:C	C:C	?	C:C	C:C	C:C	C:C	C:C	C:C	G:G	C:C	C:C	C:C	C:C	C:C	C:C	G:G	G:G	G:G	?	C:C	C:G	C:G	G:G
Monomorphic	isotig30593_868	T:T	T:T	T:T	T:T	T:T	T:T	T:T	T:T	T:T	T:T	T:T	T:T	T:T	T:T	T:T	T:T	T:T	T:T	T:T	T:T	T:T	T:T	T:T	T:T	T:T	T:T	T:T	T:T	T:T	T:T	T:T	T:T	T:T	T:T	T:T	T:T	T:T	T:T	T:T	T:T	T:T	T:T	T:T	T:T	T:T	T:T	T:T	T:T
>5 missing data points	isotig30594_1021	A:G	A:A	A:A	A:G	A:G	A:A	A:G	A:G	A:A	A:A	A:A	A:G	?	G:G	A:A	A:G	?	A:G	G:G	A:G	A:A	A:A	A:A	A:A	A:A	?	A:A	A:A	A:A	A:A	A:A	A:A	A:A	A:A	A:A	A:A	A:A	?	A:A	A:A	A:A	A:G	A:A	?	A:G	A:A	A:A	?
	isotig30642_156	C:C	C:C	C:C	C:T	C:T	C:C	C:C	C:C	C:T	C:T	C:C	C:C	C:C	C:C	C:C	C:C	C:C	C:T	C:C	C:C	T:T	T:T	T:T	T:T	T:T	T:T	?	T:T	T:T	T:T	T:T	T:T	T:T	T:T	T:T	T:T	T:T	T:T	T:T	T:T	C:T	T:T	T:T	C:T	T:T	C:T	T:T	T:T
	isotig30652_1141	T:T	A:T	A:T	T:T	T:T	A:T	A:T	A:T	T:T	A:T	A:A	T:T	A:A	A:T	T:T	A:T	A:A	T:T	A:T	A:A	A:A	A:A	A:A	A:A	A:A	A:A	A:A	A:A	A:A	A:A	A:A	A:A	A:A	A:A	A:A	A:A	A:A	A:A	A:A	A:A	A:A	A:T	T:T	A:A	T:T	?	A:T	A:T
	isotig30655_190	G:T	G:T	G:T	G:G	G:T	G:T	G:G	G:G	G:T	G:T	G:T	G:G	G:G	G:G	G:G	G:T	G:G	G:G	G:G	G:T	G:G	G:G	G:G	G:G	G:G	G:G	G:G	G:G	G:G	G:G	G:G	G:G	G:G	G:G	G:G	G:G	G:G	G:G	G:G	G:G	T:T	T:T	T:T	G:T	G:T	T:T	G:G	?
	isotig30657_853	A:G	A:G	A:G	G:G	A:G	A:G	A:G	A:G	A:G	A:G	G:G	A:A	A:A	G:G	A:A	A:G	A:G	A:G	G:G	A:G	G:G	G:G	G:G	G:G	A:G	G:G	A:G	G:G	G:G	A:A	G:G	G:G	G:G	G:G	G:G	G:G	G:G	A:G	G:G	G:G	A:A	A:G	A:A	A:G	A:A	G:G	G:G	A:G
	isotig30672_265	C:C	C:C	C:C	C:C	C:C	C:C	C:C	C:C	C:C	C:C	C:C	C:C	C:C	C:C	C:C	C:C	C:C	C:C	C:C	C:C	C:C	C:C	C:C	C:C	C:C	C:C	C:C	C:C	C:C	C:C	C:C	C:C	C:C	C:C	C:C	C:C	C:C	C:C	C:C	C:C	C:T	C:C	C:T	T:T	C:T	T:T	T:T	C:T
>5 missing data points	isotig30684_1001	C:C	C:T	C:T	C:C	C:C	C:T	C:C	C:T	C:C	C:T	C:T	?	?	C:C	C:C	?	?	C:C	C:C	C:C	C:C	C:C	C:T	C:T	C:T	C:C	C:T	C:C	C:C	T:T	C:C	C:C	C:T	C:C	?	C:C	C:C	?	C:C	C:C	T:T	T:T	T:T	?	T:T	T:T	T:T	?
	isotig30686_364	A:A	A:A	A:A	A:G	A:G	A:A	A:A	A:A	A:A	A:A	A:A	A:A	A:A	A:A	A:A	A:A	A:A	A:A	A:A	A:A	A:A	A:A	A:A	A:A	A:A	A:A	A:A	A:A	A:A	A:A	A:A	A:A	A:A	A:A	A:A	A:A	A:A	A:A	A:A	A:A	A:A	A:A	A:A	A:A	A:A	A:A	A:A	A:A
>5 missing data points	isotig30687_1336	A:G	A:G	G:G	G:G	A:G	G:G	G:G	A:G	G:G	A:G	?	?	?	?	?	A:G	G:G	G:G	G:G	G:G	A:A	A:A	A:A	A:A	A:A	A:A	A:A	A:A	A:A	A:A	A:A	A:A	A:A	A:A	A:A	A:A	A:A	A:A	A:A	A:A	G:G	A:G	A:A	A:G	A:G	G:G	A:G	A:G
	isotig30695_284	A:G	G:G	G:G	G:G	G:G	A:G	G:G	G:G	G:G	G:G	G:G	G:G	G:G	G:G	G:G	G:G	G:G	G:G	G:G	G:G	G:G	A:A	A:A	A:G	?	A:A	A:A	A:G	A:A	A:A	A:A	A:G	A:G	A:A	A:A	A:A	A:A	A:A	A:A	A:A	A:G	A:G	A:A	G:G	A:G	A:A	A:G	A:G
Minor allele frequency <5%	isotig30710_1009	C:C	C:C	C:C	C:C	C:C	C:C	C:C	C:C	C:C	C:C	C:C	?	C:C	C:C	?	C:C	?	C:C	C:C	C:C	C:C	C:C	C:C	C:C	C:C	C:C	C:C	C:C	C:C	C:C	C:C	C:C	C:C	C:C	C:C	C:C	C:C	?	C:C	C:C	C:C	C:C	C:C	C:T	C:C	C:C	C:C	C:C
	isotig30715_1591	C:C	C:C	C:T	C:T	C:C	C:T	C:C	C:T	C:T	C:T	C:T	C:C	C:C	?	C:C	C:C	?	C:C	C:C	C:C	C:T	C:T	T:T	C:T	T:T	T:T	C:T	C:T	C:T	T:T	T:T	C:T	C:T	T:T	C:T	T:T	T:T	T:T	T:T	T:T	C:C	C:C	C:C	C:C	C:C	C:C	C:C	C:C
	isotig30724_1666	C:C	C:C	C:C	C:G	C:C	C:C	C:C	C:G	C:C	C:G	C:C	C:C	C:G	C:C	C:C	C:C	C:C	C:C	C:C	C:C	C:C	C:C	C:C	C:C	C:C	C:C	C:C	C:C	C:C	C:C	C:C	C:C	C:C	C:C	C:C	C:C	C:C	C:C	C:C	C:C	C:G	C:G	G:G	C:C	G:G	G:G	C:G	C:G
	isotig30726_1493	T:T	T:T	T:T	T:T	T:T	T:T	T:T	T:T	T:T	T:T	T:T	T:T	T:T	T:T	T:T	T:T	T:T	T:T	T:T	T:T	T:T	T:T	T:T	T:T	T:T	T:T	T:T	T:T	T:T	T:T	T:T	T:T	T:T	T:T	T:T	T:T	T:T	T:T	T:T	T:T	T:T	T:T	T:T	T:T	T:T	T:T	C:T	T:T
	isotig30732_1102	A:A	A:G	A:G	A:G	A:A	A:G	A:A	A:A	A:A	A:A	A:A	A:A	A:A	A:A	A:A	A:A	A:A	A:A	A:A	A:G	G:G	G:G	G:G	G:G	G:G	G:G	G:G	G:G	G:G	G:G	G:G	G:G	G:G	G:G	G:G	G:G	G:G	G:G	G:G	G:G	G:G	G:G	G:G	G:G	G:G	G:G	G:G	G:G
	isotig30735_1090	A:A	A:A	A:A	A:A	A:A	A:A	A:A	A:A	A:A	A:A	A:A	A:A	A:A	A:A	A:A	A:A	A:A	A:A	A:A	A:A	G:G	A:A	A:G	G:G	A:G	G:G	A:G	A:G	A:A	A:A	G:G	A:G	G:G	G:G	G:G	G:G	G:G	A:G	G:G	A:G	A:A	A:A	A:A	A:A	A:A	A:G	A:A	A:A
>5 missing data points	isotig30738_359	G:G	G:G	G:G	G:G	G:G	G:G	G:G	C:G	G:G	C:G	G:G	G:G	?	G:G	G:G	G:G	?	G:G	G:G	G:G	?	G:G	?	?	C:G	?	G:G	C:G	?	G:G	C:G	C:G	C:G	G:G	C:G	C:G	C:G	?	C:G	C:G	C:G	G:G	G:G	?	G:G	G:G	C:G	?
	isotig30750_1375	C:T	C:T	C:C	C:T	C:C	C:C	C:C	C:C	C:C	C:C	C:C	?	C:C	C:C	C:C	?	?	C:C	C:C	?	T:T	C:C	T:T	T:T	C:T	T:T	C:C	C:T	C:T	C:T	T:T	C:T	T:T	T:T	T:T	T:T	T:T	C:T	T:T	T:T	C:C	C:C	C:C	C:C	C:C	C:C	C:C	C:C
	isotig30789_1663	T:T	A:T	T:T	T:T	T:T	T:T	T:T	T:T	T:T	T:T	T:T	T:T	T:T	T:T	T:T	A:T	?	T:T	T:T	T:T	A:A	A:A	A:A	A:A	A:A	A:A	A:A	A:A	A:A	A:A	A:A	A:A	A:A	A:A	A:A	A:A	A:A	A:A	A:A	A:A	A:A	A:A	A:T	?	T:T	A:A	A:A	?
	isotig30817_727	A:A	A:A	A:A	A:A	A:A	A:A	A:A	A:A	A:A	A:A	A:A	A:A	A:A	A:A	A:A	A:A	A:A	A:A	A:A	A:A	A:A	A:A	A:A	A:A	A:A	A:A	A:A	A:A	A:A	A:A	A:A	A:A	A:A	A:A	A:A	A:A	A:A	A:A	A:A	A:A	C:C	C:C	A:A	A:A	A:A	A:C	C:C	A:A
	isotig30818_501	T:T	T:T	T:T	T:T	T:T	T:T	T:T	T:T	T:T	T:T	T:T	?	T:T	T:T	T:T	T:T	?	T:T	T:T	T:T	T:T	T:T	T:T	T:T	T:T	T:T	A:T	A:T	T:T	A:A	T:T	A:T	T:T	T:T	T:T	T:T	T:T	T:T	T:T	T:T	T:T	T:T	T:T	T:T	T:T	T:T	T:T	T:T
>5 missing data points	isotig30821_1151	G:G	G:G	G:G	G:G	G:G	G:G	G:G	G:G	G:G	G:G	G:G	?	G:G	G:G	G:G	?	?	G:G	G:G	?	G:G	G:G	G:G	G:G	G:G	G:G	G:G	G:G	G:G	G:G	G:G	G:G	G:G	G:G	G:G	G:G	G:G	G:G	G:G	G:G	G:G	G:G	G:G	G:G	G:G	G:G	G:G	G:G
	isotig30829_1661	A:C	A:C	A:C	A:C	A:C	A:C	A:C	A:C	A:C	A:A	A:C	A:C	A:C	C:C	A:C	A:C	C:C	A:C	A:C	A:C	A:A	A:A	A:A	A:A	A:A	A:A	A:A	A:A	A:A	A:A	A:A	A:A	A:A	A:A	A:A	A:A	A:A	A:A	A:A	A:A	A:C	A:C	A:C	C:C	A:C	A:C	C:C	A:C
	isotig30832_933	A:A	A:A	A:A	A:A	A:A	A:A	A:A	A:A	A:A	A:A	A:A	A:A	A:A	A:A	A:A	A:A	A:A	A:A	A:A	A:A	G:G	A:G	A:G	A:G	A:A	G:G	A:A	A:G	A:A	G:G	G:G	A:G	A:G	G:G	G:G	G:G	G:G	G:G	G:G	A:G	A:A	A:A	A:A	A:A	A:A	A:A	A:A	A:A
	isotig30848_646	A:G	A:A	A:A	A:A	A:G	A:A	A:A	A:A	A:A	A:A	A:A	A:A	A:A	A:A	A:A	A:A	?	A:A	A:A	A:A	G:G	A:A	G:G	G:G	G:G	G:G	A:A	G:G	G:G	A:A	G:G	G:G	G:G	G:G	G:G	G:G	G:G	?	G:G	G:G	A:G	A:A	G:G	A:A	A:A	A:G	A:A	?
>5 missing data points	isotig30856_1351	A:A	A:A	A:A	A:A	A:A	A:A	A:A	A:A	A:A	A:A	A:A	A:A	?	A:A	A:A	A:A	?	A:A	A:A	A:A	A:A	A:A	A:A	A:A	A:A	?	A:A	A:A	A:A	A:A	A:A	A:A	A:A	A:A	A:A	A:A	A:A	?	A:A	A:A	A:G	G:G	A:G	?	?	G:G	G:G	?
	isotig30863_958	T:T	T:T	A:T	A:T	A:T	A:T	T:T	A:T	T:T	A:T	A:T	?	A:T	T:T	T:T	T:T	?	T:T	T:T	T:T	A:T	A:T	A:A	A:T	A:A	T:T	A:T	T:T	A:T	A:T	T:T	T:T	A:T	T:T	T:T	T:T	T:T	?	T:T	A:T	T:T	A:T	A:A	A:T	A:A	A:T	A:T	A:T
	isotig30865_1200	T:T	T:T	T:T	T:T	T:T	T:T	T:T	C:T	?	C:T	T:T	T:T	T:T	T:T	T:T	T:T	T:T	T:T	T:T	T:T	T:T	T:T	T:T	T:T	T:T	T:T	T:T	T:T	T:T	T:T	T:T	T:T	T:T	T:T	T:T	T:T	T:T	T:T	T:T	T:T	T:T	T:T	T:T	C:T	T:T	C:T	T:T	C:T
	isotig30879_537	G:T	G:G	G:T	G:G	G:T	G:T	T:T	G:T	G:T	G:T	G:T	T:T	T:T	?	T:T	G:T	T:T	G:T	T:T	?	G:T	T:T	G:T	G:T	G:G	G:G	G:T	G:T	T:T	T:T	G:G	G:T	G:G	G:G	G:T	G:G	G:G	G:T	G:G	G:T	T:T	T:T	G:G	G:T	G:G	G:T	T:T	G:T
	isotig30880_1388	A:C	C:C	C:C	A:C	C:C	C:C	A:C	A:C	A:C	A:C	A:C	C:C	A:C	A:C	C:C	A:C	A:C	A:C	A:C	A:C	A:A	C:C	A:A	A:A	A:C	A:C	C:C	A:C	A:A	C:C	A:C	A:C	A:C	C:C	A:C	A:C	A:C	C:C	A:C	A:C	A:A	A:C	A:A	A:A	?	A:C	A:C	A:A
Monomorphic	isotig30889_1474	C:C	C:C	C:C	C:C	C:C	C:C	C:C	C:C	C:C	C:C	C:C	?	C:C	C:C	C:C	?	?	C:C	C:C	?	C:C	C:C	C:C	C:C	C:C	C:C	C:C	C:C	C:C	C:C	C:C	C:C	C:C	C:C	C:C	C:C	C:C	C:C	C:C	C:C	C:C	C:C	C:C	C:C	C:C	C:C	C:C	C:C
Monomorphic	isotig30896_1092	A:A	A:A	A:A	A:A	A:A	A:A	A:A	A:A	A:A	A:A	A:A	A:A	?	?	A:A	A:A	?	A:A	A:A	A:A	A:A	A:A	A:A	A:A	?	?	?	?	?	A:A	A:A	A:A	A:A	A:A	A:A	?	A:A	?	A:A	A:A	?	A:A	A:A	?	?	A:A	A:A	?
	isotig30907_420	T:T	T:T	C:T	C:T	C:T	T:T	C:T	C:T	T:T	T:T	T:T	C:T	T:T	C:C	T:T	C:T	C:T	C:T	C:C	?	T:T	T:T	T:T	T:T	T:T	T:T	T:T	T:T	T:T	T:T	T:T	T:T	T:T	T:T	T:T	T:T	T:T	T:T	T:T	T:T	C:T	T:T	C:T	T:T	T:T	T:T	T:T	C:C
	isotig30914_1690	G:G	G:G	G:G	G:G	A:G	A:G	G:G	G:G	G:G	A:G	G:G	?	G:G	G:G	G:G	G:G	?	G:G	G:G	G:G	A:A	A:A	A:A	A:A	A:A	A:A	A:A	A:A	A:A	A:A	A:A	?	A:A	A:A	A:A	A:A	A:A	?	A:A	A:A	G:G	G:G	G:G	G:G	G:G	G:G	G:G	G:G
>5 missing data points	isotig30917_789	A:T	A:T	A:T	A:A	A:A	A:T	A:T	A:T	A:A	A:T	A:A	?	A:T	T:T	A:A	?	?	A:A	T:T	?	A:A	A:A	A:A	A:A	A:A	A:A	A:A	A:A	A:A	A:A	A:A	A:A	A:A	A:A	?	A:A	A:A	A:A	A:A	A:A	A:A	A:T	T:T	A:A	A:T	A:A	T:T	A:T
>5 missing data points	isotig30944_607	C:T	C:C	C:C	?	C:C	C:C	C:T	?	C:T	C:C	C:T	C:T	?	C:C	C:T	C:T	?	C:T	C:T	C:T	T:T	T:T	T:T	T:T	T:T	T:T	?	T:T	T:T	T:T	C:T	T:T	T:T	T:T	T:T	T:T	T:T	T:T	T:T	T:T	C:C	C:T	C:C	C:T	C:T	C:T	C:C	C:C
>5 missing data points	isotig30946_1170	A:A	A:G	A:A	A:A	A:A	A:A	A:G	A:A	A:A	A:A	A:G	A:A	?	A:G	G:G	A:G	?	A:G	A:G	A:A	A:A	A:A	A:A	A:A	A:A	?	A:A	A:A	A:A	A:A	A:A	A:A	A:A	A:A	A:A	A:A	A:A	?	A:A	A:A	A:A	A:A	A:A	?	A:A	A:A	A:A	?
	isotig30950_933	A:A	A:G	A:G	A:G	A:G	A:G	A:A	A:G	A:G	A:G	A:G	A:A	A:A	A:A	A:A	A:G	A:A	A:G	A:A	A:A	A:A	A:A	A:G	A:G	A:G	A:A	A:A	A:A	A:A	G:G	A:A	A:A	A:G	A:A	A:A	A:A	A:A	A:G	A:A	A:A	A:A	A:G	A:G	A:G	A:G	A:A	A:G	A:A
	isotig30958_160	A:T	A:T	A:T	T:T	T:T	A:T	T:T	T:T	A:T	T:T	T:T	?	?	T:T	T:T	A:T	?	A:T	T:T	T:T	T:T	T:T	T:T	T:T	T:T	T:T	A:A	T:T	T:T	T:T	T:T	T:T	T:T	T:T	T:T	T:T	T:T	T:T	T:T	T:T	T:T	T:T	T:T	T:T	T:T	T:T	T:T	T:T
	isotig30965_1185	A:A	A:A	A:G	A:G	A:A	A:G	A:A	A:G	A:G	A:G	A:G	A:A	A:A	A:A	A:A	A:A	A:A	A:A	A:A	A:A	G:G	G:G	G:G	G:G	G:G	G:G	G:G	G:G	G:G	G:G	G:G	G:G	G:G	G:G	G:G	G:G	G:G	G:G	G:G	G:G	G:G	G:G	A:G	A:G	G:G	G:G	G:G	A:G
>5 missing data points	isotig30977_551	?	A:G	A:G	?	A:G	A:G	G:G	?	A:G	A:G	A:G	G:G	?	G:G	G:G	A:G	?	A:G	G:G	A:G	A:A	G:G	A:G	G:G	A:A	?	?	A:A	A:G	A:G	?	A:A	A:G	A:A	A:A	A:A	A:A	A:A	A:A	A:A	A:A	A:A	A:A	A:A	A:A	A:A	A:A	A:A
	isotig30979_1091	A:G	A:G	A:G	A:A	A:G	A:G	A:G	A:A	A:G	A:G	A:G	A:G	A:G	A:G	A:G	G:G	A:G	G:G	A:G	G:G	A:A	A:A	A:A	A:G	A:A	A:A	A:G	A:G	A:G	A:A	A:A	A:G	A:A	A:A	A:G	A:A	A:A	A:A	A:A	A:A	G:G	G:G	A:G	A:A	A:A	A:A	A:A	A:A
	isotig30988_471	T:T	T:T	T:T	C:C	C:T	C:T	C:C	C:T	C:T	T:T	C:T	C:C	C:T	C:C	C:C	C:T	C:C	C:C	C:C	C:T	C:C	C:C	C:C	C:C	C:C	C:C	C:C	C:C	C:C	C:C	C:C	C:C	C:C	C:C	C:C	C:C	C:C	C:C	C:C	C:C	C:T	C:C	C:C	C:C	C:C	C:C	C:T	C:T
	isotig31015_812	C:T	C:T	C:T	C:T	T:T	T:T	T:T	T:T	C:T	T:T	T:T	T:T	T:T	T:T	T:T	C:T	T:T	C:T	T:T	T:T	T:T	C:C	C:T	T:T	T:T	T:T	T:T	T:T	T:T	C:T	T:T	T:T	T:T	T:T	T:T	T:T	T:T	T:T	T:T	T:T	C:T	C:T	T:T	T:T	C:T	T:T	T:T	C:T
	isotig31017_1099	A:G	A:G	A:G	G:G	A:G	A:G	A:G	G:G	G:G	G:G	A:A	G:G	A:G	A:G	A:G	A:G	?	G:G	A:G	A:G	A:A	G:G	A:A	A:A	A:A	A:A	A:G	A:G	A:G	A:G	A:A	A:A	A:A	A:A	A:A	A:A	A:A	A:A	A:A	A:A	A:G	A:A	A:A	A:A	G:G	A:A	A:G	A:A
	isotig31042_1738	G:G	G:G	G:G	G:G	?	G:G	A:G	G:G	G:G	G:G	G:G	A:G	G:G	A:A	G:G	A:G	A:G	?	G:G	A:G	G:G	A:G	G:G	G:G	G:G	G:G	A:G	G:G	G:G	G:G	?	G:G	G:G	G:G	G:G	?	G:G	G:G	G:G	G:G	A:G	A:A	A:G	A:G	A:G	A:G	A:G	G:G
Monomorphic	isotig31045_384	T:T	T:T	T:T	T:T	T:T	T:T	T:T	T:T	T:T	T:T	T:T	?	T:T	T:T	T:T	T:T	?	T:T	T:T	T:T	T:T	T:T	T:T	T:T	T:T	?	?	T:T	T:T	T:T	T:T	T:T	T:T	?	T:T	T:T	T:T	T:T	T:T	T:T	T:T	T:T	T:T	?	?	T:T	T:T	T:T
	isotig31047_1037	A:A	A:A	A:A	A:A	A:A	A:A	A:G	A:A	A:A	A:A	A:A	G:G	A:A	A:G	A:A	A:G	A:G	A:G	A:G	A:G	A:A	A:A	A:A	A:A	A:A	A:A	A:A	A:A	A:A	A:A	A:A	A:A	A:A	A:A	A:A	A:A	A:A	A:A	A:A	A:A	A:A	A:A	A:G	A:A	A:A	A:G	A:A	A:A
	isotig31050_188	C:C	C:C	C:C	C:C	C:G	C:C	C:C	C:C	C:C	C:C	C:C	C:C	C:C	C:C	C:C	C:C	C:C	C:C	C:C	C:C	G:G	G:G	G:G	G:G	G:G	G:G	G:G	G:G	G:G	G:G	G:G	G:G	G:G	G:G	G:G	G:G	G:G	G:G	G:G	G:G	G:G	C:G	G:G	G:G	C:G	G:G	G:G	C:G
	isotig31068_1490	C:T	C:T	C:C	C:T	C:T	C:T	C:C	T:T	T:T	C:T	C:C	C:C	C:C	C:C	C:C	C:C	C:C	C:T	C:C	C:C	C:C	C:C	C:C	C:C	C:C	C:C	C:C	C:C	C:C	C:C	C:C	C:C	C:C	C:C	C:C	?	C:C	?	C:C	C:C	C:T	C:T	C:C	C:T	C:T	C:T	C:C	C:C
	isotig31070_170	A:G	A:A	A:G	A:A	A:G	A:G	A:A	A:A	A:G	A:A	A:G	A:A	A:A	A:A	A:A	A:A	A:A	A:A	A:A	A:A	A:A	A:A	A:A	A:A	A:A	A:A	A:A	A:A	A:A	A:A	A:A	A:A	A:A	A:A	A:A	A:A	A:A	A:A	A:A	A:A	A:G	G:G	A:A	A:G	A:A	A:G	G:G	A:G
	isotig31077_1018	A:A	A:G	A:G	A:A	A:A	A:G	A:A	A:G	A:G	A:G	A:G	A:A	A:A	A:A	A:A	A:G	A:A	A:G	A:A	A:A	A:A	A:A	A:A	A:A	A:A	A:A	A:A	A:A	A:A	A:A	A:A	A:A	A:A	A:A	A:A	A:A	A:A	A:A	A:A	A:A	A:A	A:G	A:G	A:A	A:G	A:G	A:A	A:A
	isotig31106_505	G:G	G:G	G:G	G:G	G:G	G:G	G:G	G:G	G:G	G:G	G:G	G:G	G:G	G:G	G:G	G:G	G:G	G:G	G:G	G:G	?	A:A	?	A:A	A:A	A:A	A:A	?	?	A:A	A:A	A:A	A:A	A:A	A:A	A:A	A:A	A:A	A:A	A:A	G:G	G:G	G:G	G:G	G:G	G:G	G:G	G:G
	isotig31118_1119	A:T	T:T	T:T	T:T	T:T	T:T	A:T	T:T	T:T	T:T	T:T	A:A	A:T	A:A	A:T	A:T	T:T	T:T	A:A	T:T	T:T	T:T	T:T	T:T	T:T	T:T	T:T	T:T	T:T	T:T	T:T	T:T	T:T	T:T	T:T	T:T	T:T	T:T	?	T:T	T:T	T:T	T:T	T:T	A:T	A:T	A:T	T:T
	isotig31126_1315	A:A	A:A	A:A	A:A	A:A	A:A	A:A	A:A	A:A	A:A	A:A	A:A	A:A	A:A	A:A	A:A	A:A	A:A	A:A	A:A	A:A	A:A	A:A	A:A	A:A	A:A	A:A	A:A	A:A	A:A	A:A	A:A	A:A	A:A	A:A	A:A	A:A	A:A	A:A	A:A	A:A	A:A	A:A	A:A	A:A	A:A	A:T	A:T
	isotig31152_1676	T:T	T:T	T:T	T:T	T:T	T:T	T:T	T:T	T:T	T:T	T:T	T:T	T:T	T:T	T:T	T:T	T:T	T:T	T:T	T:T	T:T	T:T	T:T	T:T	T:T	T:T	T:T	T:T	T:T	T:T	T:T	T:T	T:T	T:T	T:T	T:T	T:T	T:T	T:T	T:T	A:T	?	T:T	T:T	T:T	A:T	A:T	T:T
	isotig31165_461	G:G	G:G	G:G	G:G	A:G	G:G	A:G	A:G	G:G	G:G	G:G	A:A	G:G	A:A	G:G	A:G	A:G	A:G	A:G	A:G	A:A	A:A	A:A	A:A	A:A	A:A	A:A	A:A	A:A	A:A	A:A	A:A	A:A	A:A	A:A	A:A	A:A	A:A	A:A	A:A	A:G	G:G	A:G	A:A	A:A	A:A	A:A	G:G
>5 missing data points	isotig31192_1234	A:A	A:G	A:A	A:G	A:G	A:G	A:A	A:G	A:A	A:G	A:A	?	?	A:A	A:A	A:A	?	A:A	A:A	A:A	G:G	A:A	G:G	G:G	G:G	G:G	?	A:G	A:G	A:A	G:G	A:G	G:G	?	A:G	G:G	G:G	A:G	G:G	G:G	A:A	A:G	A:A	?	?	A:A	A:A	A:A
	isotig31196_1500	A:G	A:G	A:G	A:G	A:G	A:G	A:G	A:G	A:G	A:G	G:G	G:G	A:G	A:G	A:A	G:G	A:A	A:G	G:G	A:A	G:G	G:G	G:G	G:G	G:G	G:G	G:G	G:G	G:G	G:G	G:G	G:G	G:G	G:G	G:G	G:G	G:G	G:G	G:G	G:G	G:G	G:G	G:G	G:G	G:G	G:G	G:G	G:G
>5 missing data points	isotig31223_973	C:C	T:T	C:C	C:T	C:C	C:C	C:T	C:C	C:C	C:T	C:T	?	?	C:T	C:T	?	?	C:T	C:C	?	T:T	T:T	C:C	C:C	C:C	T:T	C:T	T:T	C:T	C:T	?	T:T	C:T	?	?	T:T	T:T	?	T:T	C:T	T:T	T:T	T:T	?	T:T	T:T	T:T	?
	isotig31226_709	C:C	C:C	C:T	C:T	C:C	C:C	C:C	C:T	C:C	C:C	C:T	C:C	C:C	C:C	C:C	C:C	C:C	C:C	C:C	C:C	T:T	T:T	T:T	T:T	T:T	T:T	T:T	T:T	T:T	T:T	T:T	T:T	T:T	T:T	T:T	T:T	T:T	T:T	T:T	T:T	T:T	T:T	C:T	C:C	C:T	C:T	T:T	C:T
>5 missing data points	isotig31233_1053	G:G	A:G	A:G	A:G	A:G	G:G	G:G	A:G	A:G	A:A	G:G	?	?	G:G	G:G	?	?	G:G	G:G	?	G:G	G:G	G:G	G:G	G:G	G:G	G:G	G:G	G:G	G:G	?	G:G	G:G	G:G	?	G:G	G:G	?	G:G	G:G	A:A	A:A	A:A	?	A:A	A:A	A:A	?
	isotig31250_1678	C:T	T:T	T:T	C:T	T:T	T:T	T:T	C:T	T:T	T:T	T:T	T:T	T:T	T:T	T:T	T:T	T:T	T:T	T:T	?	C:T	C:T	T:T	C:T	T:T	T:T	C:T	C:T	C:T	T:T	T:T	C:T	C:T	T:T	C:T	T:T	T:T	?	T:T	T:T	C:C	C:C	C:T	C:C	C:C	C:C	C:C	C:T
	isotig31261_1350	G:T	G:T	G:G	G:T	G:T	G:G	G:T	G:G	G:T	G:T	G:T	G:T	T:T	T:T	T:T	T:T	T:T	G:T	G:G	G:T	T:T	T:T	G:T	G:T	T:T	T:T	T:T	T:T	T:T	T:T	T:T	T:T	G:T	T:T	T:T	T:T	T:T	T:T	T:T	T:T	T:T	T:T	T:T	T:T	T:T	T:T	T:T	G:T
>5 missing data points	isotig31266_1507	A:G	A:A	A:A	?	A:G	A:A	?	?	A:G	A:A	A:G	A:G	?	?	A:G	A:G	?	?	A:G	A:G	G:G	G:G	G:G	G:G	G:G	?	G:G	G:G	G:G	G:G	G:G	A:G	G:G	G:G	G:G	G:G	G:G	G:G	G:G	G:G	A:G	A:A	A:A	A:G	A:A	G:G	A:A	A:A
	isotig31273_1138	C:T	C:T	T:T	T:T	C:T	C:T	C:T	T:T	C:T	C:T	T:T	C:C	C:T	C:T	T:T	C:C	C:T	C:T	C:T	C:T	T:T	T:T	T:T	T:T	T:T	T:T	?	T:T	T:T	T:T	T:T	T:T	T:T	T:T	T:T	T:T	T:T	T:T	T:T	T:T	T:T	T:T	C:T	T:T	T:T	T:T	T:T	C:T
	isotig31278_1407	G:G	G:G	G:G	G:G	G:G	G:G	G:G	G:G	G:G	G:G	G:G	G:G	G:G	G:G	G:G	G:G	G:G	G:G	G:G	G:G	G:G	G:G	G:G	C:G	G:G	C:G	G:G	C:G	G:G	G:G	G:G	C:G	G:G	C:G	C:G	C:C	G:G	C:G	C:G	G:G	G:G	G:G	C:C	C:C	G:G	C:G	C:C	C:G
>5 missing data points	isotig31280_1328	A:A	A:G	A:A	?	A:G	A:G	A:A	?	A:A	A:G	A:A	A:A	?	A:A	A:A	A:A	?	A:A	A:A	A:A	G:G	A:A	G:G	G:G	G:G	G:G	?	A:G	A:G	A:A	?	A:G	G:G	G:G	A:G	G:G	G:G	A:G	G:G	G:G	A:A	A:A	A:A	A:A	A:A	A:A	A:A	A:A
Minor allele frequency <5%	isotig31283_511	G:G	G:G	G:G	A:G	A:G	G:G	G:G	G:G	G:G	G:G	G:G	G:G	G:G	G:G	G:G	G:G	G:G	G:G	G:G	G:G	?	G:G	?	G:G	?	?	G:G	G:G	G:G	?	?	G:G	G:G	?	G:G	?	?	?	?	?	G:G	G:G	G:G	G:G	G:G	G:G	G:G	?
>5 missing data points	isotig31300_1079	T:T	T:T	T:T	?	T:T	T:T	T:T	T:T	T:T	T:T	T:T	T:T	T:T	T:T	T:T	T:T	?	T:T	T:T	T:T	T:T	T:T	T:T	T:T	T:T	?	T:T	T:T	T:T	T:T	T:T	T:T	T:T	T:T	T:T	T:T	T:T	T:T	T:T	T:T	C:C	C:C	C:C	C:C	C:C	C:C	C:C	C:C
	isotig31315_598	C:C	T:T	C:T	C:T	C:T	C:C	C:T	C:C	C:C	C:T	C:T	C:T	T:T	C:C	T:T	C:T	C:T	C:C	C:C	C:T	C:C	C:C	C:C	C:C	C:C	C:C	C:C	C:C	C:C	C:C	C:C	C:C	C:C	C:C	C:C	C:C	C:C	C:C	C:C	C:C	T:T	T:T	T:T	T:T	T:T	T:T	T:T	T:T
	isotig31346_1020	G:T	T:T	G:T	G:G	T:T	T:T	T:T	?	T:T	T:T	G:T	T:T	T:T	T:T	T:T	T:T	T:T	T:T	T:T	T:T	G:G	G:T	G:G	G:T	G:G	G:T	G:T	G:T	G:T	G:G	G:G	G:T	G:G	G:T	T:T	T:T	G:T	G:T	G:G	G:T	G:G	G:G	G:G	G:G	G:T	G:T	G:T	G:G
	isotig31349_1436	G:G	G:G	G:G	A:G	G:G	A:G	G:G	A:G	G:G	A:G	G:G	G:G	G:G	G:G	G:G	G:G	G:G	G:G	G:G	G:G	A:G	G:G	A:G	A:A	G:G	G:G	A:G	G:G	A:G	A:G	G:G	G:G	A:G	G:G	G:G	G:G	G:G	G:G	G:G	A:G	A:G	A:G	G:G	A:G	A:A	A:A	A:G	G:G
	isotig31350_973	A:A	A:A	A:A	A:A	A:A	A:A	A:A	A:A	A:A	A:A	A:A	A:A	A:A	A:A	A:A	A:A	A:A	A:A	A:A	A:A	A:A	A:T	A:A	A:T	A:A	A:T	A:T	A:A	A:A	A:A	A:T	A:T	A:T	A:T	A:T	A:T	A:T	A:T	A:T	A:T	T:T	A:T	T:T	T:T	T:T	T:T	T:T	T:T
	isotig31357_1109	G:G	G:G	G:G	G:G	G:G	G:G	G:G	G:G	G:G	A:G	G:G	G:G	G:G	?	G:G	G:G	G:G	G:G	G:G	G:G	G:G	A:A	G:G	G:G	G:G	G:G	G:G	G:G	G:G	G:G	G:G	G:G	G:G	G:G	G:G	G:G	G:G	G:G	G:G	G:G	G:G	A:G	G:G	A:G	G:G	G:G	G:G	A:G
	isotig31370_1070	A:G	A:G	A:G	A:G	A:G	A:G	A:G	G:G	A:G	A:G	G:G	A:G	A:G	A:A	A:G	A:G	G:G	A:A	G:G	A:A	G:G	G:G	G:G	G:G	G:G	G:G	G:G	G:G	G:G	G:G	G:G	G:G	G:G	G:G	G:G	G:G	G:G	G:G	G:G	G:G	G:G	G:G	G:G	A:G	A:G	G:G	G:G	A:G
Monomorphic	isotig31375_294	C:C	C:C	C:C	C:C	C:C	C:C	C:C	C:C	C:C	C:C	C:C	C:C	C:C	C:C	C:C	C:C	C:C	C:C	C:C	C:C	C:C	C:C	C:C	C:C	C:C	C:C	C:C	C:C	C:C	C:C	C:C	C:C	C:C	C:C	C:C	C:C	C:C	C:C	C:C	C:C	C:C	C:C	C:C	C:C	C:C	C:C	C:C	C:C
	isotig31382_1702	A:A	A:A	A:G	A:G	A:G	A:G	A:A	A:A	A:G	A:G	A:A	A:A	A:A	A:A	A:A	A:A	A:A	A:G	A:A	A:A	G:G	A:A	G:G	A:A	G:G	G:G	A:A	A:A	A:A	G:G	G:G	A:G	A:G	G:G	A:G	G:G	G:G	G:G	G:G	G:G	A:A	A:A	A:A	A:A	A:A	A:A	A:A	A:A
>5 missing data points	isotig31385_287	A:A	A:G	A:G	A:A	A:G	A:G	A:G	A:G	A:A	A:G	A:A	?	A:G	A:G	A:A	?	?	A:G	G:G	?	G:G	G:G	G:G	G:G	G:G	G:G	G:G	G:G	G:G	G:G	G:G	G:G	G:G	G:G	G:G	G:G	G:G	G:G	G:G	G:G	G:G	A:A	A:A	A:A	A:G	A:G	A:A	A:A
	isotig31392_1360	C:C	C:T	C:C	C:T	C:T	C:C	C:C	C:T	C:T	C:C	C:C	C:C	C:C	C:C	C:C	C:T	?	C:T	C:C	C:C	C:T	C:C	C:C	C:C	C:T	T:T	C:C	C:T	T:T	?	T:T	T:T	C:T	?	C:T	T:T	T:T	T:T	T:T	C:T	C:T	C:T	C:C	?	C:T	C:T	C:C	C:C
>5 missing data points	isotig31406_1529	C:T	C:T	C:T	C:T	C:C	C:T	?	C:C	C:T	C:C	C:T	?	C:C	T:T	C:C	?	?	C:C	T:T	?	T:T	T:T	T:T	T:T	T:T	T:T	T:T	T:T	T:T	T:T	T:T	T:T	T:T	T:T	T:T	T:T	T:T	T:T	T:T	T:T	C:C	C:C	C:C	C:C	C:C	C:C	C:C	C:C
>5 missing data points	isotig31416_1679	T:T	G:T	G:T	T:T	G:T	G:T	G:T	T:T	T:T	T:T	T:T	G:T	T:T	G:G	G:T	?	?	T:T	G:T	T:T	?	G:G	G:G	G:G	G:T	G:G	G:G	G:G	G:G	G:G	G:G	G:G	G:G	G:G	G:G	G:G	G:G	G:G	G:G	G:G	T:T	G:T	G:T	G:G	G:G	G:T	G:T	G:G
	isotig31425_789	C:C	C:T	C:T	C:T	C:C	C:T	C:C	C:T	C:C	C:T	C:T	C:C	C:T	C:C	C:C	C:C	C:C	C:C	C:C	C:C	C:C	C:C	C:C	C:C	C:C	C:C	C:C	C:C	C:C	C:C	C:C	C:C	C:C	C:C	C:C	C:C	C:C	C:C	C:C	C:C	C:C	C:C	C:T	C:C	C:T	C:T	C:T	C:C
>5 missing data points	isotig31432_1654	C:C	C:C	C:T	?	C:C	C:T	C:C	T:T	C:T	C:T	C:T	C:C	?	C:C	C:C	C:C	?	C:T	C:C	C:C	C:C	C:C	C:C	C:C	?	C:C	C:C	C:C	C:C	C:C	C:C	C:C	C:C	C:C	?	C:C	C:C	?	C:C	C:C	T:T	C:C	C:C	T:T	C:C	C:C	C:C	T:T
	isotig31443_295	C:T	C:T	C:T	C:T	C:T	C:T	C:T	C:T	C:T	C:T	T:T	C:C	T:T	C:T	T:T	C:T	T:T	T:T	C:T	C:C	T:T	T:T	T:T	T:T	T:T	T:T	T:T	T:T	T:T	T:T	T:T	T:T	T:T	T:T	T:T	T:T	T:T	T:T	T:T	T:T	C:C	C:C	T:T	C:C	C:T	C:C	C:C	C:C
	isotig31465_1093	A:G	A:G	A:G	A:G	A:G	?	A:G	A:G	A:G	A:G	G:G	A:G	G:G	A:A	G:G	A:G	A:G	A:A	A:G	A:A	A:A	A:A	A:A	A:A	A:A	A:A	A:A	A:A	A:A	A:A	A:A	A:A	A:A	A:A	A:A	A:A	A:A	A:A	A:A	A:A	G:G	G:G	G:G	A:A	G:G	G:G	A:G	G:G
	isotig31477_611	G:G	G:G	A:G	A:G	G:G	A:G	A:G	G:G	A:G	?	G:G	?	A:G	A:G	G:G	A:G	?	G:G	A:G	A:A	?	A:A	A:G	A:G	G:G	G:G	G:G	A:G	A:G	A:A	G:G	A:G	G:G	G:G	G:G	G:G	G:G	?	G:G	A:G	A:A	G:G	G:G	A:G	A:G	G:G	G:G	A:G
	isotig31483_1602	A:G	A:G	A:G	A:G	G:G	A:G	G:G	A:G	A:G	A:G	G:G	G:G	A:G	G:G	G:G	G:G	?	G:G	G:G	A:G	A:A	A:A	A:A	A:G	A:A	A:G	G:G	A:A	A:A	A:A	G:G	A:G	A:G	A:G	A:G	A:G	A:G	A:A	A:G	A:G	A:A	A:A	A:A	?	A:A	A:A	A:A	A:A
Monomorphic	isotig31486_1317	A:A	A:A	A:A	A:A	A:A	A:A	A:A	A:A	A:A	A:A	A:A	?	?	A:A	A:A	A:A	?	A:A	A:A	A:A	?	A:A	A:A	A:A	A:A	A:A	?	A:A	A:A	A:A	A:A	A:A	A:A	?	A:A	A:A	A:A	A:A	?	A:A	A:A	A:A	A:A	?	?	A:A	A:A	A:A
>5 missing data points	isotig31511_1415	T:T	T:T	C:T	C:T	C:T	C:T	C:T	C:T	C:C	C:T	C:C	C:T	C:T	T:T	C:C	T:T	?	C:T	C:C	C:T	T:T	C:T	C:T	T:T	T:T	T:T	T:T	T:T	T:T	T:T	T:T	T:T	T:T	T:T	T:T	T:T	T:T	T:T	T:T	T:T	C:C	C:C	T:T	?	C:T	C:T	C:T	T:T
	isotig31550_508	A:A	A:A	A:A	A:A	?	A:A	A:G	A:A	A:A	A:A	A:G	A:A	A:G	A:G	A:G	A:G	A:G	A:A	A:G	A:G	G:G	A:A	G:G	G:G	G:G	G:G	A:G	A:G	A:G	A:G	G:G	G:G	G:G	G:G	G:G	G:G	G:G	G:G	G:G	G:G	A:A	A:A	A:A	A:A	A:A	A:A	A:A	A:A
	isotig31577_1144	C:C	C:C	C:T	C:T	C:C	C:T	C:C	C:T	C:C	C:C	C:T	C:C	C:C	C:C	C:C	C:C	?	C:C	C:C	C:C	T:T	T:T	C:T	C:T	T:T	T:T	T:T	T:T	T:T	C:T	T:T	T:T	C:T	T:T	T:T	T:T	T:T	?	T:T	C:T	C:T	C:C	C:T	C:T	C:T	C:T	C:C	?
	isotig31588_1120	C:T	C:T	C:T	C:T	T:T	C:T	T:T	?	C:T	C:T	C:T	T:T	C:T	T:T	T:T	C:T	T:T	T:T	T:T	C:T	T:T	T:T	T:T	T:T	T:T	T:T	T:T	T:T	T:T	T:T	T:T	T:T	T:T	T:T	T:T	T:T	T:T	T:T	T:T	T:T	T:T	C:T	C:T	C:C	C:C	C:C	C:T	C:T
	isotig31593_1051	T:T	T:T	T:T	T:T	T:T	T:T	T:T	T:T	T:T	T:T	T:T	T:T	T:T	T:T	T:T	T:T	T:T	T:T	T:T	T:T	T:T	T:T	T:T	T:T	T:T	T:T	T:T	T:T	T:T	T:T	T:T	T:T	T:T	T:T	T:T	T:T	T:T	T:T	T:T	T:T	T:T	T:T	T:T	T:T	G:T	T:T	G:T	T:T
	isotig31608_1092	T:T	T:T	T:T	T:T	T:T	T:T	T:T	T:T	T:T	T:T	T:T	T:T	T:T	T:T	T:T	T:T	T:T	T:T	T:T	T:T	T:T	T:T	C:T	C:T	T:T	T:T	T:T	T:T	T:T	T:T	T:T	T:T	C:T	T:T	T:T	T:T	T:T	T:T	T:T	T:T	T:T	T:T	T:T	C:T	T:T	T:T	C:T	T:T
	isotig31622_435	?	G:G	G:G	G:G	A:G	G:G	A:G	G:G	G:G	G:G	G:G	A:A	G:G	A:A	G:G	A:G	A:G	A:G	A:G	A:G	G:G	G:G	G:G	G:G	G:G	G:G	G:G	G:G	G:G	G:G	G:G	G:G	G:G	G:G	G:G	G:G	G:G	G:G	G:G	G:G	A:A	A:A	A:A	A:A	A:A	A:A	A:A	A:G
	isotig31626_574	A:T	A:A	A:A	A:T	A:A	A:A	A:A	A:A	A:A	A:T	A:A	A:A	A:A	A:A	A:A	A:A	A:A	A:A	A:A	A:A	A:A	A:A	A:A	A:A	A:A	A:A	A:A	A:A	A:A	A:A	A:A	A:A	A:A	A:A	A:A	A:A	A:A	A:A	A:A	A:A	A:T	A:T	A:A	A:T	A:T	A:T	A:T	A:T
	isotig31628_1166	G:G	G:G	G:G	G:G	G:G	G:G	G:G	G:G	G:G	G:G	G:G	G:G	G:G	G:G	G:G	G:G	G:G	G:G	G:G	G:G	A:A	A:A	A:A	A:A	A:A	A:A	A:A	A:A	A:A	A:A	A:A	A:A	A:A	A:A	A:A	A:A	A:A	A:A	A:A	A:A	A:G	A:G	G:G	A:A	G:G	A:G	G:G	G:G
	isotig31632_1362	C:T	C:C	C:C	C:C	C:T	C:T	C:C	C:C	C:T	C:T	C:C	C:C	C:C	C:C	C:C	C:C	C:C	C:C	C:C	C:C	T:T	T:T	T:T	T:T	T:T	T:T	T:T	T:T	T:T	T:T	T:T	T:T	T:T	T:T	T:T	T:T	T:T	T:T	T:T	T:T	T:T	T:T	T:T	T:T	T:T	T:T	T:T	C:C
	isotig31641_515	C:C	C:T	C:C	C:C	C:C	C:C	C:T	C:C	C:C	C:C	C:T	C:C	C:T	C:T	T:T	C:T	T:T	C:T	C:T	C:C	C:C	C:C	C:C	C:C	C:C	C:C	C:C	C:C	C:C	C:C	C:C	C:C	C:C	C:C	C:C	C:C	C:C	C:C	C:C	C:C	C:C	C:C	C:C	C:C	C:C	C:C	C:C	C:C
	isotig31657_1599	T:T	T:T	A:T	T:T	A:A	T:T	A:T	T:T	A:A	A:T	A:T	A:T	T:T	T:T	A:T	A:T	T:T	A:A	A:A	A:A	A:A	A:A	A:A	A:A	A:A	A:A	A:A	A:A	A:A	A:A	A:A	A:A	A:A	A:A	A:A	A:A	A:A	A:A	A:A	A:A	T:T	T:T	A:A	T:T	T:T	T:T	T:T	T:T
>5 missing data points	isotig31661_1304	G:G	C:C	C:G	?	G:G	G:G	C:G	?	G:G	C:G	C:C	C:G	?	C:G	C:C	C:G	?	C:G	C:G	G:G	C:C	C:C	C:C	C:C	C:C	?	?	C:C	C:C	C:C	?	C:C	C:C	C:C	C:C	C:C	C:C	C:C	C:C	C:C	C:G	C:C	C:G	C:G	C:C	C:G	C:C	C:C
	isotig31663_1466	G:G	G:G	G:G	G:G	G:G	G:G	G:G	A:G	A:G	A:G	G:G	G:G	G:G	G:G	G:G	G:G	G:G	A:G	G:G	G:G	A:A	A:A	A:A	A:A	A:A	?	A:A	A:A	A:A	A:A	A:A	A:A	A:A	A:A	A:A	A:A	A:A	A:A	A:A	A:A	G:G	G:G	G:G	G:G	G:G	G:G	G:G	G:G
	isotig31683_1344	C:C	C:C	C:C	C:C	C:C	C:C	?	C:C	C:C	C:C	C:C	C:C	C:C	C:C	C:C	C:C	C:C	C:C	C:C	C:C	T:T	T:T	T:T	T:T	T:T	T:T	T:T	T:T	T:T	T:T	T:T	T:T	T:T	T:T	T:T	T:T	T:T	T:T	T:T	T:T	C:T	C:C	C:T	T:T	C:C	C:C	C:T	C:T
	isotig31711_1395	C:T	T:T	C:T	T:T	T:T	T:T	T:T	C:T	T:T	T:T	C:T	T:T	T:T	T:T	T:T	T:T	T:T	T:T	T:T	?	T:T	T:T	T:T	T:T	T:T	T:T	T:T	T:T	T:T	T:T	T:T	T:T	T:T	T:T	T:T	T:T	T:T	T:T	T:T	T:T	C:T	C:T	C:T	T:T	C:T	C:C	T:T	C:T
	isotig31727_1490	G:G	G:T	G:T	G:T	G:G	G:G	G:G	G:T	G:G	G:G	G:G	G:G	G:G	G:G	G:G	G:G	G:G	G:G	G:G	G:T	G:G	G:G	G:G	G:G	G:G	G:G	G:G	G:G	G:G	G:G	G:G	G:G	G:G	G:G	G:G	G:G	G:G	G:G	G:G	G:G	G:G	G:G	G:G	G:G	G:G	G:G	G:G	G:G
	isotig31728_1335	A:A	A:G	A:G	A:G	A:A	A:G	A:G	A:G	A:G	A:G	A:G	A:A	A:G	A:G	A:A	A:G	G:G	A:G	A:G	A:A	G:G	G:G	G:G	G:G	G:G	G:G	G:G	G:G	G:G	G:G	G:G	G:G	G:G	G:G	G:G	G:G	G:G	G:G	G:G	G:G	A:G	A:G	A:G	A:G	A:G	A:G	A:G	A:A
>5 missing data points	isotig31736_1067	A:A	A:A	A:G	A:G	A:A	A:A	A:A	A:A	A:A	A:A	A:A	?	A:A	A:A	A:A	A:A	?	A:A	A:A	A:G	G:G	G:G	G:G	G:G	G:G	G:G	G:G	G:G	?	G:G	G:G	G:G	G:G	G:G	G:G	G:G	G:G	?	G:G	G:G	A:A	A:G	G:G	A:A	A:G	A:A	A:G	?
>5 missing data points	isotig31763_1091	A:G	A:A	A:G	A:A	A:G	A:G	A:G	A:A	A:G	A:A	A:G	A:G	A:G	G:G	A:G	A:A	?	A:A	A:A	A:G	A:A	A:A	A:G	A:G	G:G	G:G	G:G	A:G	G:G	A:A	G:G	A:G	G:G	G:G	A:G	?	?	A:G	G:G	G:G	A:A	A:A	A:A	?	A:A	A:A	A:A	A:A
	isotig31770_176	C:C	C:T	C:C	C:T	C:T	C:T	C:T	C:C	C:T	C:C	C:T	C:T	C:T	C:C	C:T	C:C	T:T	T:T	C:T	C:C	T:T	C:T	C:T	T:T	C:T	T:T	C:T	C:T	C:T	C:C	T:T	C:T	T:T	T:T	T:T	T:T	T:T	C:T	T:T	C:T	T:T	C:T	T:T	T:T	T:T	C:C	T:T	C:T
	isotig31777_1516	A:A	A:A	A:A	A:A	A:G	A:A	A:A	A:G	A:A	A:G	A:A	A:A	A:A	A:A	A:A	A:A	A:A	A:A	A:A	A:A	G:G	A:A	G:G	G:G	G:G	G:G	G:G	A:G	A:G	A:A	G:G	A:G	G:G	G:G	A:G	G:G	G:G	A:G	G:G	G:G	A:A	A:A	A:A	A:G	A:A	A:G	A:A	A:A
2 illegitimate genotypes in half-sib parent analysis	isotig31862_140	A:A	A:A	A:A	A:A	A:A	A:A	C:C	A:A	A:A	A:A	A:A	C:C	A:A	C:C	C:C	C:C	C:C	C:C	C:C	C:C	C:C	C:C	C:C	C:C	C:C	C:C	C:C	C:C	C:C	C:C	C:C	C:C	C:C	C:C	C:C	C:C	C:C	C:C	C:C	C:C	A:A	A:A	A:A	A:A	A:A	A:A	A:A	A:A
Monomorphic	isotig31878_315	C:C	C:C	C:C	C:C	C:C	C:C	C:C	C:C	C:C	C:C	C:C	C:C	C:C	C:C	C:C	C:C	C:C	C:C	C:C	C:C	C:C	C:C	C:C	C:C	C:C	C:C	C:C	C:C	C:C	C:C	C:C	C:C	C:C	C:C	C:C	C:C	C:C	C:C	C:C	C:C	C:C	C:C	C:C	C:C	C:C	C:C	C:C	C:C
	isotig31879_649	G:G	G:G	A:G	G:G	G:G	A:G	A:G	A:G	G:G	G:G	A:G	A:G	A:G	?	A:G	G:G	G:G	A:G	G:G	?	G:G	G:G	G:G	G:G	G:G	G:G	G:G	G:G	G:G	G:G	G:G	G:G	G:G	G:G	G:G	G:G	G:G	G:G	G:G	G:G	A:G	A:A	A:A	A:G	A:G	G:G	A:G	G:G
>5 missing data points	isotig31888_430	T:T	T:T	T:T	?	T:T	T:T	T:T	T:T	T:T	T:T	T:T	T:T	?	T:T	T:T	T:T	?	T:T	T:T	T:T	C:T	T:T	C:C	C:T	C:C	?	T:T	C:T	C:C	C:T	C:C	C:C	C:T	C:C	C:C	C:C	C:C	C:T	C:C	C:C	T:T	T:T	T:T	T:T	T:T	T:T	T:T	T:T
	isotig31903_989	G:G	G:G	G:G	G:G	G:G	G:G	G:G	A:G	G:G	G:G	G:G	?	G:G	G:G	G:G	?	?	G:G	G:G	?	G:G	G:G	G:G	G:G	G:G	G:G	G:G	A:G	G:G	G:G	G:G	G:G	G:G	G:G	G:G	G:G	G:G	G:G	G:G	G:G	G:G	A:G	G:G	G:G	G:G	A:G	A:G	G:G
>5 missing data points	isotig31909_1016	C:C	C:C	C:C	C:C	C:T	C:C	C:T	C:C	C:T	C:T	C:T	T:T	?	C:T	C:T	C:T	?	C:C	T:T	C:T	T:T	T:T	T:T	T:T	T:T	T:T	T:T	T:T	T:T	T:T	T:T	T:T	T:T	T:T	T:T	T:T	T:T	?	T:T	?	?	C:C	C:C	?	C:C	C:C	C:C	?
	isotig31913_1153	T:T	T:T	T:T	A:T	T:T	A:T	T:T	T:T	T:T	T:T	T:T	T:T	T:T	T:T	T:T	T:T	?	T:T	T:T	T:T	T:T	T:T	T:T	T:T	T:T	T:T	T:T	T:T	T:T	T:T	T:T	T:T	T:T	T:T	T:T	T:T	T:T	T:T	T:T	T:T	A:T	T:T	T:T	?	A:A	A:T	T:T	T:T
	isotig31936_941	T:T	T:T	T:T	T:T	T:T	T:T	T:T	T:T	T:T	T:T	T:T	T:T	T:T	T:T	T:T	T:T	T:T	T:T	T:T	T:T	T:T	C:C	C:T	C:T	C:T	T:T	C:T	?	C:T	C:T	T:T	C:T	T:T	T:T	C:T	T:T	T:T	T:T	T:T	T:T	T:T	T:T	T:T	T:T	T:T	T:T	T:T	T:T
	isotig31939_448	A:G	A:G	A:G	A:G	A:G	A:G	A:G	A:G	A:G	A:G	G:G	?	G:G	G:G	G:G	A:G	?	G:G	A:G	A:G	A:G	A:G	A:G	A:G	A:G	A:G	A:G	A:G	A:G	A:G	A:G	A:G	A:G	A:G	A:G	A:G	A:G	?	A:G	A:G	A:A	A:A	A:G	A:A	A:A	A:A	A:G	A:A
>5 missing data points	isotig31940_1090	T:T	T:T	C:T	T:T	C:T	C:T	C:T	T:T	T:T	C:T	?	?	?	C:T	C:T	?	?	C:T	C:C	T:T	C:C	C:C	C:C	C:C	C:C	C:C	C:C	C:C	C:C	C:C	C:C	C:C	C:C	C:C	?	C:C	C:C	?	C:C	C:C	C:C	C:C	C:C	?	C:C	C:C	C:T	C:C
Monomorphic	isotig31947_1110	G:G	G:G	G:G	G:G	?	?	G:G	G:G	?	?	G:G	?	G:G	G:G	G:G	G:G	?	?	G:G	G:G	G:G	G:G	G:G	G:G	G:G	G:G	G:G	G:G	G:G	G:G	G:G	G:G	G:G	G:G	G:G	G:G	G:G	?	G:G	G:G	G:G	G:G	G:G	G:G	G:G	G:G	G:G	G:G
	isotig31965_1307	C:C	C:C	C:C	C:C	C:C	C:C	C:C	C:C	C:C	C:C	C:C	C:C	C:C	C:C	C:C	C:C	C:C	C:C	C:C	C:C	C:C	C:C	C:C	C:C	C:C	C:C	C:C	C:C	C:C	C:C	C:C	C:C	C:C	C:C	C:C	C:C	C:C	C:C	C:C	C:C	C:C	C:T	C:T	C:T	T:T	T:T	C:T	C:C
	isotig31993_1423	A:G	A:G	G:G	G:G	A:G	G:G	G:G	A:G	G:G	G:G	G:G	G:G	G:G	G:G	G:G	A:G	G:G	G:G	G:G	G:G	A:A	G:G	A:G	G:G	G:G	A:G	A:G	A:G	A:G	A:G	A:A	G:G	A:G	A:A	A:G	A:G	A:G	A:A	A:G	A:A	A:G	G:G	A:A	G:G	A:G	G:G	G:G	G:G
	isotig32041_215	A:C	A:A	A:A	A:A	A:A	A:C	A:A	A:A	A:A	A:A	A:A	A:A	A:A	A:A	A:A	A:A	A:A	A:A	A:A	A:A	C:C	A:C	A:C	A:C	A:A	C:C	A:A	A:C	A:A	C:C	C:C	A:C	A:C	C:C	C:C	C:C	C:C	C:C	C:C	A:C	A:C	C:C	A:A	A:A	A:C	A:C	A:A	A:C
>5 missing data points	isotig32065_872	C:G	G:G	C:G	G:G	G:G	G:G	C:G	C:G	G:G	C:G	C:C	?	?	C:G	G:G	?	?	G:G	C:C	?	G:G	G:G	G:G	G:G	G:G	G:G	G:G	G:G	G:G	G:G	?	G:G	G:G	?	?	G:G	G:G	?	G:G	G:G	G:G	G:G	G:G	?	G:G	G:G	G:G	?
>5 missing data points	isotig32066_1149	G:G	G:G	G:G	G:G	G:G	G:G	G:G	C:G	G:G	C:G	G:G	?	?	G:G	G:G	?	?	G:G	G:G	?	C:C	G:G	C:C	C:C	C:C	C:C	C:G	C:G	C:G	G:G	?	C:C	C:C	C:C	?	C:C	C:C	?	C:C	C:C	C:G	C:G	G:G	?	G:G	C:G	G:G	?
	isotig32102_1515	A:A	A:G	A:A	A:A	A:A	A:A	A:G	A:A	A:G	A:A	A:G	A:G	A:A	A:A	G:G	A:G	?	A:G	A:A	A:A	A:A	A:A	A:A	A:A	A:A	A:A	A:A	A:A	A:A	A:A	A:A	A:A	A:A	A:A	A:A	A:A	A:A	?	A:A	A:A	G:G	G:G	G:G	G:G	A:G	A:G	G:G	G:G
	isotig32123_1465	A:G	A:G	G:G	A:G	G:G	?	G:G	A:G	A:G	G:G	G:G	G:G	G:G	G:G	G:G	A:G	?	A:G	G:G	G:G	G:G	G:G	G:G	G:G	G:G	G:G	G:G	G:G	G:G	G:G	G:G	G:G	G:G	G:G	G:G	G:G	G:G	G:G	G:G	G:G	A:G	G:G	G:G	?	G:G	A:G	A:G	G:G
	isotig32128_1041	A:T	A:T	A:T	A:T	A:T	A:T	A:T	A:T	A:T	A:T	A:T	?	A:T	A:T	A:A	?	?	A:A	A:T	?	A:T	A:T	T:T	A:T	T:T	T:T	A:T	A:T	A:T	T:T	T:T	A:T	A:T	T:T	A:T	T:T	T:T	T:T	T:T	T:T	T:T	T:T	T:T	T:T	T:T	T:T	A:T	A:T
	isotig32130_277	G:G	G:G	G:G	G:G	G:G	G:G	G:G	G:G	G:G	G:G	G:G	G:G	G:G	G:G	G:G	G:G	?	G:G	G:G	G:G	C:C	C:G	C:C	C:G	C:C	C:G	G:G	C:C	C:C	C:C	G:G	C:G	C:G	C:G	C:G	C:G	C:G	C:C	C:G	C:G	G:G	G:G	G:G	G:G	G:G	G:G	G:G	G:G
	isotig32139_534	T:T	C:T	T:T	C:T	C:T	C:T	T:T	T:T	T:T	T:T	T:T	T:T	T:T	T:T	T:T	T:T	T:T	T:T	T:T	T:T	C:C	C:C	C:C	C:C	C:C	C:C	C:C	C:C	C:C	C:C	C:C	C:C	C:C	C:C	C:C	C:C	C:C	C:C	C:C	C:C	T:T	C:T	C:C	C:C	C:C	C:T	T:T	C:C
>5 missing data points	isotig32177_996	C:C	C:C	C:C	C:C	C:C	C:C	C:C	C:C	C:C	C:C	C:C	C:C	C:C	C:C	C:C	C:C	?	C:C	C:C	C:C	T:T	T:T	T:T	T:T	T:T	T:T	T:T	T:T	T:T	T:T	T:T	T:T	T:T	T:T	T:T	T:T	T:T	T:T	T:T	T:T	C:C	T:T	C:C	T:T	C:C	C:T	?	?
	isotig32220_277	A:G	A:A	A:A	A:A	A:G	A:A	A:A	A:A	A:A	A:A	A:A	A:A	A:A	A:A	A:A	A:A	A:A	A:A	A:A	A:A	A:A	A:A	A:A	A:A	A:A	A:A	A:A	A:A	A:A	A:A	A:A	A:A	A:A	A:A	A:A	A:A	A:A	A:A	A:A	A:A	A:A	G:G	A:A	G:G	G:G	A:G	G:G	A:G
	isotig32235_1123	C:C	C:C	C:C	C:C	C:T	C:C	C:C	C:T	C:C	C:C	C:C	C:C	C:C	C:C	C:C	C:C	C:C	C:C	C:C	C:C	C:C	T:T	C:C	T:T	C:C	C:C	T:T	T:T	T:T	C:C	C:C	C:T	C:T	C:C	C:T	C:C	C:C	C:C	C:C	C:C	C:T	C:C	C:T	C:T	C:C	C:C	C:C	C:C
	isotig32246_1435	G:G	G:G	G:G	G:G	G:G	G:G	G:G	C:G	G:G	G:G	G:G	G:G	G:G	G:G	G:G	G:G	G:G	G:G	G:G	G:G	C:C	G:G	C:C	C:G	C:C	C:C	C:C	C:G	C:C	C:C	C:C	C:C	C:G	C:C	C:G	C:C	C:C	C:C	C:C	C:C	C:G	C:G	C:G	C:G	C:G	C:G	C:C	C:G
Minor allele frequency <5%	isotig32248_1287	C:C	C:C	C:C	?	C:C	C:C	C:C	C:C	C:C	C:C	?	C:C	?	C:C	C:C	?	T:T	C:C	C:C	?	C:C	C:C	C:C	C:C	C:C	C:C	C:C	C:C	C:C	C:C	?	C:C	C:C	C:C	C:C	C:C	C:C	?	C:C	C:C	C:C	C:C	C:C	?	C:C	C:C	C:C	?
>5 missing data points	isotig32270_633	G:G	C:G	G:G	?	C:C	G:G	G:G	?	G:G	C:G	G:G	G:G	C:C	G:G	G:G	C:G	?	G:G	G:G	G:G	G:G	G:G	G:G	C:G	G:G	?	G:G	G:G	G:G	G:G	G:G	G:G	C:G	C:G	C:G	C:C	G:G	C:G	G:G	G:G	G:G	C:G	G:G	C:G	G:G	G:G	G:G	C:G
>5 missing data points	isotig32271_1015	T:T	T:T	A:T	T:T	T:T	T:T	T:T	T:T	T:T	T:T	T:T	?	?	T:T	T:T	?	?	T:T	T:T	?	T:T	T:T	T:T	T:T	T:T	T:T	T:T	T:T	T:T	T:T	?	T:T	T:T	T:T	?	T:T	T:T	?	T:T	T:T	T:T	T:T	T:T	?	T:T	T:T	T:T	?
	isotig32285_805	A:A	A:A	A:A	A:A	A:A	A:A	A:A	A:A	A:A	A:A	A:A	A:A	A:A	A:A	A:A	A:A	A:A	A:A	A:A	A:A	G:G	G:G	A:G	A:G	A:A	A:A	A:A	A:G	A:G	G:G	A:A	A:A	A:A	A:A	A:A	A:A	A:A	A:G	A:A	A:G	A:A	A:G	A:A	A:G	A:A	A:A	A:A	A:A
	isotig32287_1090	A:G	A:G	A:G	A:G	A:G	A:G	A:G	A:G	A:G	A:G	A:A	A:G	A:G	A:G	A:A	G:G	?	A:A	A:G	A:A	G:G	G:G	G:G	G:G	G:G	G:G	G:G	G:G	G:G	G:G	G:G	G:G	G:G	G:G	G:G	G:G	G:G	G:G	G:G	G:G	A:G	A:G	A:G	?	G:G	A:A	A:G	A:G
>5 missing data points	isotig32296_1348	C:C	C:C	C:T	?	C:C	C:C	C:C	?	C:C	C:C	C:C	C:C	?	C:C	C:C	C:C	?	C:C	C:C	C:T	C:C	C:C	C:C	C:C	C:C	?	?	C:C	C:C	C:C	?	C:C	C:C	C:C	C:C	C:C	C:C	C:C	C:C	C:C	C:C	T:T	T:T	C:T	T:T	C:T	T:T	T:T
	isotig32307_1162	C:T	C:C	C:T	C:T	C:T	C:T	C:T	C:C	C:C	C:C	C:C	C:T	C:C	C:T	T:T	C:C	C:T	C:T	T:T	C:C	C:C	C:C	C:C	C:C	C:C	C:C	C:C	C:C	C:C	C:C	C:C	C:C	C:C	C:C	C:C	C:C	C:C	C:C	C:C	C:C	C:C	C:C	C:C	T:T	C:T	C:T	T:T	C:T
	isotig32311_1480	C:T	C:T	C:T	C:T	C:T	C:T	C:T	C:T	C:T	C:T	C:T	C:T	C:T	C:T	C:T	T:T	C:C	T:T	C:C	C:T	T:T	T:T	T:T	T:T	T:T	T:T	T:T	T:T	T:T	T:T	T:T	T:T	T:T	T:T	T:T	T:T	T:T	T:T	T:T	T:T	C:T	C:T	C:C	C:T	C:T	C:C	C:T	T:T
Monomorphic	isotig32321_912	C:C	C:C	C:C	C:C	C:C	C:C	C:C	C:C	C:C	C:C	C:C	C:C	C:C	C:C	C:C	C:C	?	C:C	C:C	C:C	C:C	C:C	C:C	?	C:C	C:C	C:C	C:C	C:C	C:C	C:C	C:C	C:C	C:C	C:C	C:C	?	C:C	C:C	C:C	C:C	C:C	C:C	C:C	C:C	C:C	C:C	C:C
	isotig32333_1322	G:G	A:G	G:G	A:G	A:G	G:G	A:G	G:G	G:G	G:G	G:G	A:G	A:G	A:G	A:G	A:G	G:G	A:G	G:G	A:G	G:G	G:G	G:G	G:G	G:G	G:G	G:G	G:G	G:G	G:G	G:G	G:G	G:G	G:G	G:G	G:G	G:G	G:G	G:G	G:G	G:G	G:G	G:G	G:G	G:G	G:G	G:G	G:G
	isotig32340_410	G:G	G:G	G:G	G:T	G:G	G:G	G:T	G:G	G:T	G:G	G:T	T:T	G:T	G:T	G:G	G:G	G:G	G:T	T:T	G:G	G:G	G:G	G:G	G:G	G:G	G:G	G:G	G:G	G:G	G:G	G:G	G:G	G:G	G:G	G:G	G:G	G:G	G:G	G:G	G:G	G:G	G:G	G:G	G:G	G:G	G:G	G:T	G:G
	isotig32346_843	A:A	A:A	A:A	A:A	A:A	A:A	A:A	A:A	A:A	A:A	A:A	A:A	A:A	A:A	A:A	A:A	A:A	A:A	A:A	A:A	A:A	A:A	A:A	A:A	A:A	G:G	A:A	A:A	A:A	A:A	G:G	A:G	A:G	G:G	A:G	G:G	G:G	A:G	G:G	A:G	A:A	A:A	A:A	A:A	A:A	A:A	A:A	A:A
	isotig32358_978	A:C	A:A	A:A	A:A	A:A	A:A	A:A	A:A	A:A	A:A	A:A	A:A	A:A	A:A	A:A	A:A	A:A	A:A	A:A	A:A	A:A	A:A	A:A	A:A	A:A	C:C	A:A	A:A	A:A	A:A	C:C	A:C	A:C	C:C	A:C	C:C	C:C	A:C	C:C	A:C	A:A	A:A	A:C	A:A	A:C	A:A	?	A:C
	isotig32361_962	T:T	T:T	T:T	T:T	T:T	T:T	A:T	T:T	T:T	T:T	A:T	T:T	T:T	A:A	T:T	T:T	A:T	A:T	A:T	T:T	T:T	T:T	T:T	T:T	T:T	T:T	T:T	T:T	T:T	T:T	T:T	T:T	T:T	T:T	T:T	T:T	T:T	T:T	T:T	T:T	T:T	A:A	A:A	A:A	A:A	A:T	A:T	A:A
	isotig32375_266	C:C	C:C	C:C	C:C	C:G	C:C	C:C	C:G	C:C	C:C	C:C	?	C:C	C:C	C:C	C:C	?	C:C	C:C	C:C	C:C	G:G	C:G	C:C	C:C	C:C	C:C	C:C	C:C	C:G	C:C	C:C	C:C	C:C	C:C	C:C	C:C	?	C:C	C:C	G:G	C:C	G:G	C:G	C:G	G:G	C:G	G:G
	isotig32376_621	C:C	C:C	C:C	C:C	C:C	A:C	C:C	C:C	A:C	C:C	C:C	C:C	C:C	C:C	C:C	C:C	C:C	C:C	C:C	C:C	A:A	A:A	C:C	A:C	C:C	C:C	A:C	A:C	A:C	C:C	C:C	C:C	C:C	C:C	C:C	C:C	C:C	C:C	C:C	C:C	A:C	C:C	A:A	A:A	A:C	C:C	C:C	C:C
	isotig32380_191	G:G	G:G	A:G	G:G	G:G	G:G	G:G	A:G	G:G	G:G	A:G	?	G:G	G:G	G:G	?	?	G:G	G:G	?	A:A	A:A	A:A	A:A	A:A	A:A	A:A	A:A	A:A	A:A	A:A	A:A	A:A	A:A	A:A	A:A	A:A	A:A	A:A	A:A	A:A	A:A	G:G	G:G	G:G	A:G	A:A	A:A
	isotig32386_133	A:G	G:G	G:G	G:G	A:G	A:G	G:G	G:G	A:G	A:G	G:G	G:G	G:G	G:G	G:G	G:G	G:G	A:G	G:G	G:G	A:A	G:G	A:G	G:G	A:G	A:A	G:G	A:A	A:A	G:G	A:A	A:A	A:G	A:A	A:A	A:A	A:A	A:G	A:A	A:G	G:G	G:G	G:G	G:G	G:G	G:G	G:G	G:G
	isotig32390_1451	G:G	T:T	T:T	T:T	T:T	T:T	G:T	T:T	T:T	T:T	T:T	G:T	T:T	G:T	G:G	G:T	T:T	T:T	G:G	G:T	G:G	G:G	G:G	G:G	G:G	G:G	G:G	G:G	G:G	G:G	G:G	G:G	G:G	G:G	G:G	G:G	G:G	G:G	G:G	G:G	G:T	G:G	G:G	G:G	G:G	G:T	G:G	G:T
	isotig32407_591	C:C	C:C	C:C	C:C	C:C	C:C	C:C	C:C	C:C	C:C	C:C	C:C	C:C	C:C	C:C	C:C	C:C	C:C	C:C	C:C	C:C	C:C	C:C	C:C	C:C	C:C	C:C	C:C	C:C	C:C	C:C	C:C	C:C	C:C	C:C	C:C	C:C	?	C:C	C:C	C:C	C:C	C:C	C:C	C:C	C:C	C:C	C:C
	isotig32416_685	A:T	A:A	A:T	A:A	A:T	A:T	T:T	T:T	T:T	T:T	A:T	T:T	T:T	T:T	T:T	A:T	T:T	T:T	T:T	T:T	A:A	A:A	A:A	A:A	A:A	A:A	A:A	A:A	A:A	A:A	A:A	A:A	A:A	A:A	A:A	A:A	A:A	A:A	A:A	A:A	A:A	A:A	A:T	A:T	T:T	T:T	A:T	T:T
>5 missing data points	isotig32454_206	A:A	A:A	A:A	A:C	A:A	A:A	A:A	A:A	A:A	A:A	A:A	?	A:A	A:A	A:A	A:A	?	?	A:A	A:A	C:C	C:C	C:C	A:C	C:C	C:C	A:C	C:C	?	C:C	C:C	C:C	C:C	C:C	C:C	C:C	C:C	?	C:C	C:C	C:C	A:A	A:A	C:C	A:C	A:A	A:C	A:C
	isotig32466_217	G:T	G:T	T:T	T:T	G:T	T:T	G:T	G:T	G:T	G:T	T:T	G:T	G:T	G:T	T:T	G:G	T:T	T:T	G:T	T:T	T:T	T:T	T:T	T:T	T:T	T:T	T:T	T:T	T:T	T:T	T:T	T:T	T:T	T:T	T:T	T:T	T:T	T:T	T:T	T:T	G:T	G:T	G:T	G:G	G:G	G:G	G:G	G:T
	isotig32488_340	C:T	C:T	T:T	C:T	C:C	T:T	T:T	C:C	T:T	C:T	T:T	T:T	T:T	T:T	T:T	C:T	T:T	T:T	T:T	T:T	C:C	T:T	C:C	C:C	C:C	C:C	C:T	C:T	C:T	C:T	C:C	C:C	C:C	C:C	C:C	C:C	C:C	C:C	C:C	C:C	T:T	C:T	C:C	C:C	T:T	C:T	C:T	T:T
	isotig32512_171	C:C	C:T	C:T	C:C	C:C	C:T	C:C	C:T	C:C	C:C	C:T	C:C	C:C	C:C	C:C	C:T	C:C	C:C	C:C	C:C	C:C	C:C	C:T	C:T	C:C	C:C	C:T	C:C	C:C	T:T	C:C	C:C	C:T	C:C	C:C	C:C	C:C	C:T	C:C	C:T	C:T	C:C	C:C	C:T	C:T	C:C	C:C	C:T
>5 missing data points	isotig32520_283	T:T	T:T	T:T	T:T	T:T	T:T	T:T	T:T	T:T	T:T	T:T	T:T	T:T	T:T	T:T	T:T	?	T:T	T:T	T:T	T:T	T:T	T:T	T:T	T:T	T:T	T:T	T:T	T:T	T:T	T:T	T:T	T:T	T:T	T:T	T:T	T:T	T:T	T:T	T:T	T:T	T:T	T:T	?	T:T	T:T	T:T	T:T
	isotig32522_1235	A:G	A:A	A:A	A:A	A:A	A:A	A:G	A:A	A:A	A:A	A:G	?	A:G	A:G	A:A	A:A	?	A:A	G:G	A:G	G:G	A:G	A:A	A:A	A:A	A:G	A:G	G:G	A:G	A:G	G:G	G:G	A:G	G:G	G:G	A:G	A:G	?	A:A	A:G	A:A	A:A	A:A	A:A	A:A	A:A	A:A	A:A
	isotig32535_106	A:T	T:T	A:T	A:T	T:T	T:T	T:T	T:T	T:T	T:T	A:T	T:T	T:T	T:T	T:T	T:T	T:T	T:T	T:T	A:T	T:T	T:T	T:T	T:T	T:T	A:A	T:T	T:T	T:T	T:T	A:A	A:T	A:T	A:A	A:T	A:A	A:A	A:T	A:A	A:T	T:T	A:T	T:T	A:T	A:T	A:A	A:T	A:T
	isotig32558_1278	A:G	A:A	A:A	A:G	A:A	A:A	A:A	A:A	A:A	A:A	A:A	?	A:A	A:A	A:A	?	?	A:A	A:A	?	A:A	A:A	A:A	A:A	A:A	A:A	A:A	A:A	A:A	A:A	A:A	A:A	A:A	A:A	A:A	A:A	A:A	A:A	A:A	A:A	A:A	A:A	A:A	A:A	A:A	A:A	A:A	A:A
	isotig32583_234	A:T	T:T	T:T	T:T	T:T	A:T	A:T	T:T	T:T	T:T	A:T	A:T	A:T	A:A	A:T	T:T	A:A	T:T	T:T	T:T	T:T	T:T	T:T	T:T	T:T	T:T	T:T	T:T	T:T	T:T	T:T	T:T	T:T	T:T	T:T	T:T	T:T	T:T	T:T	T:T	A:T	A:T	A:A	A:A	A:T	?	A:T	A:A
>5 missing data points	isotig32617_1476	G:T	G:T	T:T	G:G	G:T	G:T	T:T	G:G	G:G	G:G	T:T	T:T	?	T:T	T:T	T:T	T:T	G:T	T:T	T:T	G:G	G:G	G:G	G:G	G:G	G:G	G:G	G:G	G:G	G:G	G:G	G:G	G:G	G:G	G:G	G:G	G:G	?	G:G	G:G	G:T	T:T	G:G	G:T	G:G	T:T	G:T	?
>5 missing data points	isotig32695_459	A:G	A:G	A:G	?	A:G	A:G	A:G	?	A:G	A:G	A:G	A:G	?	A:G	G:G	A:G	?	G:G	A:G	A:A	G:G	G:G	G:G	G:G	G:G	?	?	G:G	G:G	G:G	?	G:G	G:G	G:G	G:G	G:G	G:G	G:G	G:G	G:G	G:G	G:G	G:G	G:G	G:G	G:G	G:G	G:G
>5 missing data points	isotig32712_566	A:A	A:C	A:C	A:C	A:C	A:C	A:C	A:A	A:A	?	A:A	A:C	?	C:C	A:C	A:C	C:C	A:A	A:C	A:C	C:C	C:C	C:C	C:C	C:C	C:C	?	C:C	C:C	C:C	C:C	C:C	C:C	?	C:C	C:C	C:C	C:C	C:C	C:C	A:C	A:C	A:A	A:A	A:A	A:A	C:C	A:A
	isotig32739_152	G:G	G:G	A:G	G:G	A:A	G:G	A:G	A:G	A:G	A:G	A:A	G:G	G:G	A:A	G:G	G:G	A:G	A:A	A:G	A:G	G:G	A:G	G:G	A:G	A:G	G:G	A:G	G:G	G:G	A:A	G:G	G:G	A:G	G:G	G:G	G:G	G:G	A:G	G:G	G:G	A:A	A:A	A:A	A:G	A:G	A:A	A:G	A:A
	isotig32760_371	C:C	C:C	C:C	C:C	C:C	C:C	C:C	C:C	C:C	C:C	C:C	C:C	C:C	C:C	C:C	C:C	C:C	C:C	C:C	C:C	C:C	C:C	C:C	C:C	C:C	C:C	C:C	C:C	C:C	C:C	C:C	C:C	C:C	C:C	C:C	C:C	C:C	C:C	C:C	C:C	C:T	C:C	C:C	C:C	C:C	C:C	C:T	C:T
	isotig32772_1034	T:T	C:T	C:T	T:T	T:T	C:T	T:T	C:T	C:T	C:T	C:T	T:T	T:T	T:T	T:T	C:T	T:T	C:T	T:T	T:T	T:T	T:T	C:T	C:T	C:T	T:T	C:T	C:C	T:T	C:C	T:T	C:T	C:T	T:T	C:T	T:T	T:T	C:T	T:T	T:T	T:T	C:T	T:T	C:T	T:T	T:T	C:C	C:T
>5 missing data points	isotig32775_1170	C:C	C:C	C:T	C:T	C:T	C:C	C:C	C:C	C:C	C:C	C:T	C:C	?	C:C	C:C	C:C	?	C:C	C:C	C:C	T:T	T:T	T:T	T:T	T:T	T:T	T:T	T:T	T:T	T:T	T:T	T:T	T:T	T:T	T:T	T:T	T:T	?	T:T	T:T	C:T	T:T	C:T	?	C:C	C:T	C:T	?
	isotig32786_424	A:C	A:C	A:C	A:A	A:C	A:A	A:A	A:A	A:A	A:A	A:A	A:A	A:A	A:A	A:A	A:C	A:A	A:A	?	A:A	C:C	C:C	C:C	C:C	C:C	C:C	C:C	C:C	C:C	C:C	C:C	C:C	C:C	C:C	C:C	C:C	C:C	C:C	C:C	C:C	A:A	C:C	C:C	A:C	A:A	C:C	C:C	A:C
	isotig32787_1241	A:A	A:A	A:A	A:A	A:A	A:A	A:A	A:A	A:A	A:A	A:A	?	A:A	A:A	A:A	A:A	?	A:A	A:A	A:A	A:A	A:A	A:A	A:A	A:A	A:A	A:A	A:A	A:A	A:A	A:A	A:A	A:A	A:A	A:A	A:A	A:A	?	A:A	A:A	A:A	A:A	A:A	A:A	A:T	A:A	A:A	A:A
>5 missing data points	isotig32795_827	T:T	T:T	T:T	T:T	T:T	G:T	G:T	T:T	T:T	G:T	G:T	?	G:G	G:T	T:T	T:T	?	T:T	G:G	T:T	G:G	G:G	G:G	G:G	G:G	G:G	?	G:G	G:G	G:G	G:G	G:G	G:G	?	G:G	G:G	G:G	G:G	G:G	G:G	G:G	G:G	G:G	G:T	T:T	G:T	T:T	G:T
	isotig32805_1160	T:T	T:T	T:T	T:T	T:T	T:T	T:T	T:T	T:T	T:T	T:T	T:T	T:T	T:T	T:T	T:T	T:T	T:T	T:T	T:T	T:T	C:T	T:T	C:T	T:T	C:T	C:T	T:T	T:T	T:T	C:C	C:T	C:C	C:T	C:T	C:T	C:T	C:T	T:T	C:T	T:T	T:T	T:T	T:T	T:T	T:T	T:T	T:T
	isotig32812_1237	T:T	T:T	T:T	G:T	G:T	T:T	T:T	G:T	G:T	G:T	T:T	T:T	G:T	T:T	T:T	T:T	T:T	T:T	T:T	T:T	G:G	G:G	G:G	?	G:G	G:G	G:G	G:G	G:G	G:G	G:G	G:G	G:G	G:G	G:G	G:G	G:G	G:G	G:G	G:G	T:T	T:T	G:T	T:T	T:T	T:T	T:T	T:T
	isotig32826_701	C:C	C:T	C:C	C:C	C:C	C:C	C:T	C:C	C:C	C:C	C:T	C:C	C:T	C:T	T:T	C:T	T:T	C:T	C:T	C:C	T:T	T:T	T:T	C:T	C:C	T:T	C:T	T:T	C:T	T:T	T:T	T:T	C:T	T:T	T:T	T:T	T:T	T:T	T:T	T:T	C:C	C:T	C:C	C:T	C:T	C:C	C:C	C:C
	isotig32829_1057	A:G	G:G	A:G	G:G	A:G	A:G	A:G	A:G	A:G	A:G	?	A:G	A:G	A:A	A:G	?	G:G	A:A	G:G	A:A	A:G	G:G	G:G	G:G	A:G	A:A	G:G	A:G	A:G	A:A	A:A	A:A	A:G	A:A	A:G	A:A	A:A	A:A	A:A	A:G	A:G	A:G	A:A	A:G	A:A	G:G	A:G	A:A
>5 missing data points	isotig32865_1404	G:T	G:G	G:T	G:G	G:T	G:T	G:G	G:G	G:T	G:T	G:G	?	?	G:G	G:G	G:G	?	G:G	G:G	G:T	T:T	T:T	T:T	T:T	T:T	T:T	?	G:T	T:T	T:T	T:T	T:T	T:T	?	T:T	T:T	T:T	T:T	T:T	T:T	G:G	G:G	G:G	G:G	G:G	G:G	G:G	G:G
	isotig32888_1192	A:C	A:C	A:C	A:C	A:A	A:C	A:C	A:C	A:C	A:C	A:A	C:C	C:C	A:C	A:C	A:C	?	A:A	A:C	C:C	C:C	C:C	C:C	C:C	C:C	C:C	C:C	C:C	C:C	C:C	C:C	C:C	C:C	C:C	C:C	C:C	C:C	C:C	C:C	?	A:A	A:C	A:A	?	A:A	A:A	A:C	A:A
>5 missing data points	isotig32897_350	G:G	G:G	A:G	A:G	G:G	A:G	G:G	G:G	G:G	G:G	G:G	?	?	G:G	G:G	G:G	?	G:G	G:G	G:G	A:A	A:A	A:A	A:A	A:A	A:A	?	A:A	A:A	A:A	A:A	A:A	A:A	?	A:A	A:A	A:A	A:A	A:A	A:A	A:G	A:A	A:A	A:A	?	A:A	A:A	A:A
	isotig32901_1333	C:C	C:C	C:C	C:C	C:C	C:C	C:C	C:C	?	C:C	C:C	C:C	C:C	C:C	C:C	C:C	?	C:C	C:C	C:C	G:G	G:G	G:G	G:G	G:G	G:G	G:G	G:G	G:G	G:G	G:G	G:G	G:G	G:G	G:G	G:G	G:G	G:G	G:G	G:G	C:C	C:C	C:C	?	C:C	C:C	C:C	C:C
7 illegitimate genotypes in half-sib parent analysis	isotig32903_479	G:G	G:G	G:G	G:G	G:G	G:G	G:G	G:G	G:G	G:G	G:G	?	G:G	?	?	G:G	?	G:G	G:G	G:G	G:G	G:G	G:G	G:G	G:G	G:G	?	G:T	G:T	T:T	T:T	T:T	G:T	T:T	G:T	G:T	G:T	G:T	G:T	G:G	G:G	G:G	G:G	?	G:G	G:G	G:G	G:G
	isotig32924_1099	A:G	G:G	G:G	G:G	G:G	A:G	G:G	?	G:G	G:G	G:G	G:G	G:G	G:G	G:G	G:G	G:G	G:G	G:G	G:G	G:G	A:G	A:G	A:G	A:G	A:G	A:G	A:G	A:G	A:G	A:G	A:G	A:G	A:G	A:G	A:G	A:G	A:G	A:G	A:G	A:A	A:G	A:G	A:G	A:G	A:G	A:G	A:G
>5 missing data points	isotig32926_115	A:G	G:G	G:G	A:G	A:G	A:G	A:G	A:G	A:G	A:G	A:G	A:G	A:A	A:G	G:G	G:G	?	A:G	G:G	G:G	G:G	A:G	A:G	G:G	G:G	G:G	G:G	G:G	G:G	A:A	G:G	G:G	G:G	G:G	G:G	G:G	G:G	G:G	G:G	G:G	A:G	G:G	G:G	G:G	A:G	A:G	G:G	?
	isotig32942_1393	G:G	G:G	C:G	G:G	G:G	G:G	G:G	G:G	G:G	G:G	C:G	G:G	G:G	G:G	G:G	G:G	G:G	G:G	G:G	C:G	G:G	G:G	G:G	G:G	G:G	G:G	G:G	G:G	G:G	G:G	G:G	G:G	G:G	G:G	G:G	G:G	G:G	G:G	G:G	G:G	G:G	G:G	G:G	G:G	G:G	G:G	G:G	G:G
>5 missing data points	isotig32949_1292	T:T	T:T	T:T	?	C:T	T:T	T:T	C:T	T:T	C:T	T:T	?	C:T	T:T	T:T	?	?	T:T	T:T	?	T:T	T:T	T:T	T:T	T:T	T:T	T:T	T:T	T:T	T:T	T:T	T:T	T:T	T:T	T:T	T:T	T:T	T:T	T:T	T:T	C:C	C:C	C:C	C:C	C:C	C:C	C:C	C:C
	isotig32967_553	A:A	A:A	A:G	A:G	A:G	A:A	A:A	G:G	A:A	A:A	A:A	A:A	A:A	A:A	A:A	A:A	A:A	A:A	A:A	A:G	G:G	G:G	G:G	G:G	G:G	G:G	G:G	G:G	G:G	G:G	G:G	G:G	G:G	G:G	G:G	G:G	G:G	G:G	G:G	G:G	A:G	G:G	A:A	G:G	G:G	G:G	A:G	A:G
	isotig32969_715	G:G	A:G	A:G	G:G	G:G	A:G	A:G	G:G	A:G	G:G	A:G	G:G	G:G	A:G	G:G	G:G	G:G	A:G	G:G	G:G	A:A	A:A	A:A	A:A	A:A	A:A	?	A:A	A:A	A:A	A:A	A:A	A:A	G:G	?	A:A	A:A	A:A	A:A	A:A	G:G	G:G	G:G	?	G:G	G:G	G:G	G:G
	isotig32987_1114	G:G	G:G	G:G	G:G	G:G	G:G	G:G	G:G	G:G	G:G	G:G	G:G	G:G	G:G	G:G	G:G	G:G	G:G	G:G	G:G	G:G	G:G	G:G	G:G	G:G	G:G	G:G	G:G	G:G	G:G	G:G	G:G	G:G	G:G	G:G	G:G	G:G	G:G	G:G	G:G	A:G	A:A	A:A	A:G	A:A	A:A	A:A	G:G
Monomorphic	isotig33000_354	C:C	C:C	C:C	C:C	C:C	C:C	C:C	C:C	C:C	C:C	C:C	C:C	C:C	C:C	C:C	C:C	C:C	C:C	C:C	C:C	C:C	C:C	C:C	C:C	C:C	C:C	C:C	C:C	C:C	C:C	C:C	C:C	C:C	C:C	C:C	C:C	C:C	C:C	C:C	C:C	C:C	C:C	C:C	C:C	C:C	C:C	C:C	C:C
	isotig33019_124	A:A	A:A	?	A:A	A:G	A:A	A:A	A:A	A:G	A:G	A:G	A:A	A:A	A:A	A:A	A:A	A:A	A:G	A:A	A:G	A:A	G:G	A:A	A:G	A:A	A:A	A:A	A:A	A:A	G:G	A:A	A:A	A:G	A:A	A:A	A:A	A:A	A:G	A:A	A:A	A:G	G:G	A:A	A:G	A:G	A:A	A:G	A:A
	isotig33031_559	G:G	A:G	A:G	A:G	G:G	G:G	A:G	G:G	G:G	G:G	A:G	?	A:G	G:G	G:G	?	?	G:G	A:G	?	A:A	G:G	G:G	G:G	A:G	G:G	G:G	A:G	G:G	G:G	G:G	G:G	G:G	G:G	G:G	G:G	G:G	G:G	G:G	G:G	A:G	G:G	G:G	G:G	G:G	G:G	G:G	G:G
Minor allele frequency <5%	isotig33035_121	C:C	C:C	C:C	C:C	C:C	C:C	C:C	C:C	C:C	C:C	C:C	C:C	?	C:C	C:C	C:C	?	C:C	C:C	C:C	C:C	C:C	C:C	C:C	C:C	C:C	C:C	C:C	C:C	C:C	C:C	C:C	C:C	C:C	C:C	C:C	C:C	C:C	C:C	C:C	C:C	C:C	C:C	C:C	C:C	C:C	C:C	?
	isotig33051_1252	T:T	T:T	T:T	C:T	T:T	T:T	T:T	T:T	T:T	T:T	T:T	T:T	T:T	T:T	T:T	T:T	T:T	?	T:T	T:T	T:T	T:T	T:T	T:T	T:T	T:T	T:T	T:T	T:T	T:T	T:T	T:T	T:T	T:T	T:T	T:T	T:T	T:T	T:T	T:T	T:T	C:C	C:C	C:T	C:T	C:C	C:C	C:T
>5 missing data points	isotig33053_287	C:C	C:T	C:T	C:C	C:C	C:T	C:C	C:T	C:C	C:C	C:T	?	?	C:C	C:C	C:T	?	C:C	C:C	C:C	C:C	C:C	C:C	C:C	C:C	C:C	?	C:C	C:C	C:C	C:C	C:C	C:C	?	C:C	C:C	C:C	C:C	C:C	C:C	C:T	C:C	C:C	?	?	C:T	C:C	C:C
>5 missing data points	isotig33059_107	T:T	T:T	T:T	T:T	T:T	T:T	T:T	T:T	T:T	T:T	T:T	?	C:C	T:T	T:T	T:T	?	T:T	T:T	T:T	C:C	C:C	C:C	C:C	C:C	C:C	?	C:C	C:C	C:C	C:C	C:C	C:C	?	C:C	C:C	C:C	C:C	C:C	C:C	T:T	T:T	C:T	T:T	T:T	C:C	T:T	C:T
	isotig33099_885	C:C	C:C	C:T	C:T	C:T	C:T	C:C	C:C	C:C	C:C	C:C	C:C	C:C	C:C	C:C	C:C	C:C	C:C	C:C	C:C	T:T	T:T	T:T	T:T	T:T	T:T	T:T	T:T	T:T	T:T	T:T	T:T	?	T:T	T:T	T:T	T:T	T:T	T:T	T:T	C:T	C:C	T:T	C:T	T:T	T:T	C:T	C:T
	isotig33111_603	T:T	C:T	C:T	C:T	T:T	C:T	T:T	C:T	T:T	C:T	C:T	T:T	C:T	T:T	T:T	T:T	T:T	T:T	T:T	T:T	T:T	T:T	T:T	T:T	T:T	T:T	T:T	T:T	T:T	T:T	T:T	T:T	T:T	T:T	T:T	T:T	T:T	T:T	T:T	T:T	C:C	C:C	C:C	C:C	C:C	C:C	C:C	C:C
>5 missing data points	isotig33142_579	C:C	C:T	T:T	C:T	C:T	T:T	T:T	C:T	?	T:T	T:T	?	?	T:T	T:T	?	?	T:T	?	?	C:T	C:T	T:T	C:T	T:T	T:T	C:T	C:T	C:T	T:T	?	C:T	C:T	T:T	?	T:T	T:T	?	T:T	T:T	T:T	T:T	T:T	?	T:T	T:T	T:T	?
	isotig33144_168	A:G	A:G	A:A	A:G	A:A	A:A	A:A	A:A	A:A	A:A	A:A	A:A	A:A	A:A	?	A:G	A:A	A:A	A:A	A:A	G:G	A:A	G:G	G:G	A:G	G:G	A:A	A:G	A:G	A:G	G:G	A:G	G:G	G:G	G:G	G:G	G:G	A:G	G:G	G:G	A:A	A:A	A:A	A:A	A:A	A:A	A:A	?
>5 missing data points	isotig33160_1074	T:T	C:T	T:T	C:T	T:T	C:T	T:T	T:T	C:T	T:T	T:T	T:T	T:T	T:T	T:T	?	T:T	C:T	T:T	T:T	T:T	T:T	T:T	T:T	T:T	T:T	T:T	T:T	T:T	T:T	T:T	T:T	T:T	T:T	T:T	T:T	T:T	T:T	T:T	T:T	T:T	T:T	T:T	?	T:T	T:T	T:T	T:T
	isotig33166_330	C:G	C:G	C:G	C:G	C:C	C:G	C:C	C:C	C:G	C:C	C:C	C:C	C:C	C:C	C:C	C:G	C:C	C:G	C:C	C:C	C:C	C:C	C:C	C:C	C:C	C:C	C:C	C:C	C:C	C:C	C:C	C:C	C:C	C:C	C:C	C:C	C:C	C:C	C:C	C:C	C:C	C:C	C:C	C:C	C:C	C:C	C:C	C:C
Monomorphic	isotig33172_344	G:G	G:G	G:G	G:G	G:G	G:G	G:G	G:G	G:G	G:G	G:G	G:G	G:G	G:G	G:G	G:G	G:G	G:G	G:G	G:G	G:G	G:G	G:G	G:G	G:G	G:G	G:G	G:G	G:G	G:G	G:G	G:G	G:G	G:G	G:G	G:G	G:G	G:G	G:G	G:G	G:G	G:G	G:G	G:G	G:G	G:G	G:G	G:G
>5 missing data points	isotig33185_668	C:C	C:C	C:C	C:C	C:C	C:C	?	C:T	C:C	C:T	C:T	C:C	?	C:T	C:C	C:T	?	C:C	C:T	C:T	T:T	C:C	T:T	T:T	C:T	?	C:C	T:T	T:T	C:C	C:T	C:T	C:T	C:C	C:T	C:T	C:T	C:C	C:T	C:T	C:T	C:T	C:C	?	C:C	C:C	C:C	?
	isotig33232_1046	A:G	G:G	A:G	G:G	A:G	A:G	A:G	G:G	A:G	G:G	A:G	A:G	A:G	A:A	A:G	G:G	A:A	G:G	G:G	A:G	A:A	?	A:A	A:A	A:A	A:A	A:A	A:A	A:A	A:A	A:A	A:A	A:A	A:A	A:A	A:A	A:A	A:A	A:A	A:A	A:A	A:A	A:G	A:A	A:A	A:A	A:A	A:G
	isotig33256_667	C:T	T:T	C:T	T:T	T:T	T:T	C:T	T:T	C:T	C:T	C:C	C:T	C:C	T:T	C:T	C:T	T:T	C:T	C:T	C:T	C:C	C:C	C:C	C:C	C:C	C:C	C:C	C:C	C:C	C:C	C:C	C:C	C:C	C:C	C:C	C:C	C:C	C:C	C:C	C:C	C:C	C:C	C:C	C:C	C:T	C:T	T:T	C:T
Monomorphic	isotig33273_781	C:C	C:C	C:C	C:C	C:C	C:C	C:C	C:C	C:C	C:C	C:C	?	?	C:C	C:C	?	?	C:C	C:C	?	?	C:C	?	C:C	?	?	C:C	C:C	C:C	?	?	?	C:C	?	?	?	?	?	?	?	C:C	C:C	C:C	?	C:C	C:C	C:C	?
	isotig33275_395	G:G	G:G	G:G	G:G	G:G	G:G	G:G	G:G	G:G	G:G	G:G	G:G	G:G	?	G:G	G:G	G:G	G:G	G:G	G:G	G:G	G:G	G:G	G:G	G:G	G:G	G:G	G:G	G:G	G:G	G:G	G:G	G:G	G:G	G:G	G:G	G:G	G:G	G:G	G:G	A:G	A:G	G:G	A:G	A:G	G:G	G:G	G:G
>5 missing data points	isotig33279_237	A:A	A:A	A:A	A:T	A:T	A:T	A:A	A:T	A:A	A:T	A:A	?	A:T	A:A	A:A	?	?	A:A	A:A	?	A:T	A:A	A:A	A:T	A:A	A:A	A:T	A:A	A:T	A:A	A:A	A:A	A:A	A:A	A:A	A:A	A:A	A:A	?	A:A	A:T	?	T:T	A:A	A:T	A:T	T:T	A:T
	isotig33298_528	A:A	A:A	A:A	A:A	A:A	A:A	A:A	A:A	A:A	A:A	A:A	A:A	A:A	A:A	A:A	A:A	A:A	A:A	A:A	A:A	A:A	A:A	A:A	A:A	A:A	A:A	A:A	A:A	A:A	A:A	A:A	A:A	A:A	A:A	A:A	A:A	A:A	A:A	A:A	A:A	A:A	A:A	A:A	A:A	G:G	A:G	A:A	A:A
	isotig33340_1003	C:T	T:T	C:T	T:T	C:T	C:T	T:T	C:T	T:T	T:T	C:T	T:T	T:T	T:T	T:T	T:T	T:T	T:T	T:T	T:T	C:C	C:C	C:C	C:C	C:C	C:C	C:C	C:C	C:C	C:C	C:C	C:C	C:C	C:C	C:C	C:C	C:C	C:C	C:C	C:C	T:T	C:C	T:T	T:T	T:T	T:T	C:T	C:T
>5 missing data points	isotig33343_325	T:T	C:T	T:T	T:T	T:T	T:T	T:T	T:T	C:T	C:T	T:T	T:T	?	T:T	T:T	C:T	?	T:T	T:T	T:T	C:C	T:T	C:T	C:C	C:C	?	C:C	C:C	C:C	C:T	C:C	C:C	C:C	C:C	C:C	C:C	C:C	?	C:C	C:C	C:T	C:T	C:C	?	C:T	C:T	T:T	?
>5 missing data points	isotig33362_1094	A:G	A:A	A:A	A:A	A:G	A:A	A:G	A:A	A:A	A:A	A:A	A:G	A:A	G:G	A:A	A:G	?	A:G	A:A	A:G	A:A	A:A	A:A	A:A	A:A	A:A	A:A	A:A	A:A	A:A	A:A	A:A	A:A	A:A	A:A	A:A	A:A	A:A	A:A	A:A	A:A	A:A	A:A	A:A	A:A	A:A	A:A	A:A
	isotig33385_293	C:C	C:C	C:C	C:C	C:C	C:C	C:C	C:C	C:C	C:C	C:C	C:C	C:C	C:C	C:C	C:C	C:C	C:C	C:C	C:C	C:C	C:C	C:C	C:C	C:C	C:C	C:C	C:C	C:C	C:C	C:C	C:C	C:C	C:C	C:C	C:C	C:C	C:C	C:C	C:C	C:C	C:C	C:C	C:C	C:C	C:C	C:T	C:C
>5 missing data points	isotig33399_1211	G:G	G:G	G:G	G:G	G:G	G:G	G:G	A:G	G:G	G:G	G:G	?	?	G:G	G:G	?	?	G:G	G:G	?	A:A	A:A	A:A	A:A	A:A	A:A	A:A	A:A	A:A	A:A	?	A:A	A:A	A:A	?	A:A	A:A	?	A:A	A:A	A:A	G:G	A:A	?	G:G	A:G	G:G	?
	isotig33430_179	A:A	G:G	A:G	A:A	G:G	A:G	A:G	?	G:G	G:G	A:A	A:A	A:G	A:G	A:A	A:G	A:G	G:G	G:G	A:G	A:A	A:G	A:A	A:G	A:A	A:G	A:G	A:A	A:A	A:A	G:G	A:G	G:G	A:G	A:G	A:G	A:G	A:A	A:G	A:G	A:A	A:G	A:G	A:G	A:G	A:G	A:A	A:A
	isotig33431_426	T:T	T:T	T:T	T:T	T:T	T:T	T:T	?	T:T	T:T	T:T	T:T	T:T	T:T	T:T	T:T	T:T	T:T	T:T	T:T	T:T	T:T	T:T	T:T	T:T	T:T	T:T	T:T	T:T	T:T	T:T	T:T	T:T	T:T	T:T	T:T	?	T:T	T:T	T:T	T:T	T:T	C:T	C:T	C:T	C:T	C:T	C:C
	isotig33439_640	C:T	C:C	C:T	C:C	C:C	C:C	C:T	C:C	C:T	C:T	T:T	T:T	T:T	?	T:T	C:C	C:T	C:T	C:T	C:C	C:C	C:C	?	C:C	C:C	C:C	C:C	C:C	C:C	C:C	C:C	C:C	C:C	C:C	C:C	C:C	C:C	C:C	C:C	C:C	C:T	T:T	C:T	C:T	T:T	T:T	C:T	C:T
>5 missing data points	isotig33448_101	A:C	A:C	A:C	?	A:C	A:C	A:A	A:A	A:C	A:C	A:A	A:A	?	A:A	A:A	A:A	?	A:C	A:A	A:A	C:C	C:C	C:C	C:C	C:C	?	C:C	C:C	C:C	C:C	?	C:C	C:C	C:C	C:C	C:C	C:C	C:C	C:C	C:C	C:C	A:C	C:C	C:C	C:C	A:C	C:C	A:C
Monomorphic	isotig33467_1351	C:C	C:C	C:C	C:C	C:C	C:C	C:C	C:C	C:C	C:C	C:C	?	C:C	C:C	C:C	C:C	?	C:C	C:C	C:C	C:C	C:C	C:C	C:C	C:C	C:C	C:C	C:C	C:C	C:C	C:C	C:C	C:C	C:C	C:C	C:C	C:C	?	C:C	C:C	C:C	C:C	C:C	C:C	C:C	C:C	C:C	C:C
	isotig33475_355	T:T	C:T	T:T	C:C	C:T	T:T	C:C	C:T	T:T	T:T	C:T	C:C	C:T	C:C	C:C	C:C	C:C	C:T	C:C	C:T	T:T	T:T	T:T	T:T	T:T	T:T	T:T	T:T	T:T	T:T	T:T	T:T	T:T	T:T	T:T	T:T	T:T	T:T	T:T	T:T	T:T	T:T	T:T	T:T	T:T	T:T	T:T	T:T
>5 missing data points	isotig33493_1045	A:T	T:T	T:T	?	T:T	T:T	A:T	T:T	T:T	T:T	A:T	A:T	T:T	A:A	A:T	A:T	?	T:T	A:T	A:T	A:A	A:A	?	A:A	A:A	?	?	A:A	A:A	A:A	?	A:A	A:A	A:A	A:A	A:A	A:A	A:A	A:A	A:A	T:T	T:T	T:T	T:T	A:T	A:A	T:T	A:T
	isotig33497_1180	A:G	A:A	A:A	A:G	A:G	A:G	A:G	A:A	A:G	A:A	A:A	A:G	A:A	G:G	A:A	A:G	A:G	G:G	A:G	A:G	G:G	G:G	G:G	G:G	G:G	G:G	G:G	G:G	G:G	G:G	G:G	G:G	G:G	G:G	G:G	G:G	G:G	G:G	G:G	G:G	A:A	A:A	A:A	A:A	A:G	A:G	?	A:G
	isotig33509_1374	C:C	C:C	C:C	C:C	C:C	C:C	C:T	C:C	C:C	C:C	C:C	C:T	C:C	C:T	C:T	C:C	C:T	C:T	T:T	C:C	C:T	T:T	C:T	C:T	C:C	C:C	C:C	C:T	C:C	C:C	C:C	C:T	C:C	C:C	C:T	C:C	C:C	C:C	C:C	C:T	C:T	C:C	C:T	C:C	C:C	C:T	C:C	C:C
	isotig33531_1155	G:G	G:G	G:G	C:G	G:G	G:G	G:G	G:G	G:G	C:G	G:G	G:G	C:G	G:G	G:G	G:G	G:G	G:G	G:G	G:G	C:C	C:C	C:C	C:C	C:C	C:C	C:C	C:C	C:C	C:C	C:C	C:C	C:C	C:C	C:C	C:C	C:C	C:C	C:C	C:C	C:G	C:G	C:C	C:C	?	C:C	C:C	C:G
	isotig33533_568	A:G	A:A	A:A	A:G	A:A	A:A	A:A	A:G	A:A	A:A	A:A	A:A	A:A	A:A	A:A	A:A	A:A	A:A	A:A	A:A	A:A	A:A	A:A	A:G	A:A	A:G	A:G	A:G	A:G	A:A	A:A	A:G	A:A	A:G	G:G	A:G	A:G	A:A	A:A	A:G	A:G	A:A	A:G	?	A:G	G:G	A:G	A:G
	isotig33538_1298	A:G	A:A	A:A	A:G	A:G	A:G	A:G	A:A	A:G	A:G	?	A:G	A:G	A:G	A:A	A:G	A:A	A:A	A:A	A:G	A:A	A:A	A:A	A:A	A:A	A:A	A:A	A:A	A:A	A:A	A:A	A:A	A:A	A:A	A:A	?	A:A	A:A	A:A	A:A	A:G	A:G	A:G	A:G	A:A	?	A:A	A:A
	isotig33589_1176	A:A	A:C	A:A	A:A	A:C	A:C	A:C	A:A	A:A	A:A	A:A	A:C	A:A	C:C	A:A	A:C	A:C	A:C	A:A	A:C	A:A	A:A	A:A	A:A	A:A	A:A	A:A	A:A	A:A	A:A	A:A	A:A	A:A	A:A	A:A	A:A	A:A	A:A	A:A	A:A	A:A	A:C	A:C	A:C	A:C	A:C	C:C	C:C
>5 missing data points	isotig33627_701	C:C	C:C	C:C	C:C	C:T	C:T	C:T	C:T	C:C	C:T	C:C	?	?	C:T	T:T	C:T	?	C:C	T:T	C:T	C:C	C:C	C:C	C:C	C:C	C:C	?	C:C	C:C	C:C	C:C	C:C	C:C	?	C:C	C:C	C:C	C:C	C:C	C:C	T:T	C:T	T:T	?	?	C:T	T:T	C:C
>5 missing data points	isotig33632_1256	C:C	C:C	C:C	C:C	C:C	C:C	C:C	?	C:C	G:G	C:C	?	C:C	C:C	C:C	?	?	C:C	?	?	G:G	G:G	G:G	G:G	G:G	G:G	G:G	G:G	G:G	G:G	G:G	G:G	G:G	G:G	G:G	G:G	G:G	G:G	G:G	G:G	C:C	C:C	C:C	C:C	C:C	C:C	C:C	C:C
	isotig33636_705	A:G	A:G	A:G	A:G	A:G	A:A	A:G	A:G	A:A	A:G	A:G	A:G	A:G	A:A	A:A	A:G	A:G	A:A	A:G	?	G:G	G:G	G:G	G:G	G:G	G:G	G:G	G:G	G:G	G:G	G:G	G:G	G:G	G:G	G:G	G:G	G:G	G:G	G:G	G:G	A:A	A:A	A:G	A:A	A:A	A:A	A:G	A:A
	isotig33645_542	A:G	G:G	G:G	G:G	A:G	G:G	G:G	G:G	G:G	G:G	G:G	G:G	G:G	G:G	G:G	G:G	G:G	G:G	G:G	G:G	G:G	G:G	A:G	A:G	G:G	G:G	G:G	G:G	G:G	G:G	G:G	G:G	A:G	G:G	G:G	G:G	G:G	G:G	G:G	G:G	A:G	A:A	A:G	?	A:A	A:A	A:A	G:G
	isotig33663_1163	C:C	C:C	C:C	C:C	C:C	C:C	C:C	C:C	C:C	C:C	C:C	C:C	C:C	C:C	C:C	C:C	C:C	C:C	C:C	C:C	C:C	C:C	C:C	C:C	C:C	C:C	C:C	C:C	C:C	C:C	C:C	C:C	C:C	C:C	C:C	C:C	C:C	C:C	C:C	C:C	C:C	C:C	C:C	C:T	C:C	C:C	C:C	C:T
>5 missing data points	isotig33680_1027	C:C	T:T	C:T	C:C	T:T	C:T	C:T	T:T	T:T	T:T	C:C	?	?	C:T	C:C	C:T	?	T:T	T:T	C:T	C:C	C:C	C:C	C:C	C:C	C:C	?	C:C	C:C	C:C	C:C	C:C	C:C	T:T	C:C	C:C	C:C	C:C	C:C	C:C	C:T	C:T	T:T	?	?	C:T	C:C	C:T
	isotig33714_560	C:C	C:T	C:T	C:C	C:C	C:T	C:T	C:C	C:T	C:T	T:T	C:T	C:T	C:T	T:T	C:T	T:T	T:T	C:T	C:C	C:T	T:T	C:T	C:T	C:T	C:C	T:T	T:T	T:T	T:T	C:C	C:T	C:T	C:C	C:T	C:C	C:C	C:T	C:C	C:T	C:C	C:T	C:T	C:C	C:T	C:C	C:T	C:T
Monomorphic	isotig33720_952	G:G	G:G	G:G	G:G	G:G	G:G	G:G	G:G	G:G	G:G	G:G	?	G:G	G:G	G:G	G:G	?	G:G	G:G	G:G	G:G	G:G	G:G	G:G	G:G	G:G	G:G	G:G	G:G	G:G	G:G	G:G	G:G	G:G	G:G	G:G	G:G	?	G:G	G:G	G:G	G:G	G:G	G:G	G:G	G:G	G:G	G:G
	isotig33721_637	G:G	G:G	G:G	G:G	G:G	G:G	G:G	G:G	G:G	G:G	G:G	G:G	G:G	G:G	G:G	G:G	G:G	G:G	G:G	G:G	G:G	G:G	G:G	G:G	G:G	G:G	G:G	G:G	G:G	G:G	G:G	G:G	G:G	G:G	G:G	G:G	G:G	G:G	G:G	G:G	A:A	A:G	?	G:G	A:G	A:G	G:G	A:A
>5 missing data points	isotig33746_1093	C:C	C:T	C:C	C:T	C:T	C:C	C:C	C:C	C:T	C:C	C:C	C:C	C:C	C:C	C:C	C:T	?	C:C	C:C	C:C	T:T	C:T	C:T	C:T	C:C	T:T	C:C	C:C	C:C	T:T	T:T	C:T	C:T	T:T	C:T	T:T	T:T	T:T	T:T	C:T	C:C	C:C	C:C	C:C	?	C:C	C:C	C:C
	isotig33783_1096	C:C	C:C	A:C	A:A	A:C	A:C	C:C	A:A	A:C	A:C	A:C	C:C	C:C	C:C	C:C	C:C	C:C	C:C	C:C	C:C	A:A	A:A	A:A	A:A	A:A	A:A	A:A	A:A	A:A	A:A	A:A	A:A	A:A	A:A	A:A	A:A	A:A	A:A	A:A	A:A	A:C	A:C	A:A	A:C	A:C	A:A	A:C	A:C
5 illegitimate genotypes in half-sib parent analysis	isotig33792_829	A:G	A:G	G:G	G:G	A:G	A:G	A:G	A:G	A:G	A:G	G:G	A:A	A:G	A:G	G:G	A:A	A:A	A:G	A:G	A:G	A:G	G:G	A:G	G:G	G:G	G:G	G:G	G:G	G:G	G:G	G:G	G:G	G:G	G:G	G:G	G:G	G:G	G:G	G:G	G:G	G:G	G:G	G:G	G:G	G:G	G:G	G:G	G:G
2 illegitimate genotypes in half-sib parent analysis	isotig33810_581	C:T	T:T	T:T	T:T	T:T	C:T	C:T	T:T	C:T	T:T	C:T	T:T	?	C:T	T:T	T:T	T:T	C:T	T:T	T:T	C:C	C:T	T:T	C:C	T:T	?	?	C:T	C:C	T:T	T:T	T:T	C:T	T:T	T:T	T:T	T:T	T:T	T:T	T:T	C:T	C:T	C:C	?	?	C:T	C:C	C:C
>5 missing data points	isotig33841_453	T:T	T:T	T:T	C:T	C:T	T:T	C:T	T:T	T:T	T:T	T:T	?	?	C:C	T:T	?	?	C:T	C:T	?	C:C	C:C	C:C	C:C	C:C	C:C	C:C	C:C	C:C	C:C	?	C:C	C:C	C:C	?	C:C	C:C	?	C:C	C:C	C:C	C:T	C:C	?	C:C	C:C	C:C	?
	isotig33886_426	A:A	A:A	A:A	A:A	A:A	A:A	A:A	A:G	A:G	A:G	A:A	A:A	A:G	A:A	A:A	A:A	A:A	A:G	A:A	A:A	A:G	G:G	G:G	A:G	G:G	G:G	G:G	G:G	G:G	?	G:G	G:G	G:G	G:G	G:G	G:G	G:G	G:G	G:G	G:G	G:G	G:G	G:G	A:G	G:G	A:G	G:G	G:G
	isotig33898_339	A:A	A:A	A:G	A:A	A:A	A:A	A:A	A:A	A:A	A:A	A:A	A:A	A:A	A:A	A:A	A:A	?	A:A	A:A	A:A	A:G	A:A	A:G	G:G	A:G	A:G	A:A	A:A	A:G	A:A	G:G	A:A	G:G	G:G	A:A	A:G	A:G	A:A	A:G	A:G	A:G	G:G	G:G	A:G	A:G	A:G	G:G	G:G
	isotig33909_1031	C:C	C:C	C:T	C:C	C:C	C:C	C:C	C:T	C:C	C:T	C:C	C:C	C:C	C:C	C:C	?	C:C	C:C	C:C	C:C	C:C	C:C	C:C	C:C	C:C	C:C	C:C	C:C	C:C	C:C	C:C	C:C	C:C	C:C	C:C	C:C	C:C	C:C	C:C	C:C	C:T	C:T	C:T	C:C	C:T	C:C	C:C	T:T
	isotig33923_1011	G:G	G:G	G:G	A:G	G:G	G:G	G:G	G:G	G:G	G:G	G:G	G:G	G:G	G:G	G:G	G:G	G:G	G:G	G:G	G:G	G:G	A:G	A:G	A:G	A:G	A:A	A:A	A:A	A:G	A:A	A:A	A:A	A:G	A:A	A:A	A:A	A:A	A:A	A:A	A:G	G:G	G:G	A:G	G:G	G:G	G:G	G:G	A:G
	isotig33931_963	C:T	C:T	C:T	C:T	C:T	C:T	C:T	C:T	C:T	C:T	C:C	T:T	T:T	C:T	C:T	C:T	C:T	C:C	C:T	T:T	T:T	T:T	T:T	T:T	T:T	T:T	T:T	T:T	T:T	T:T	T:T	T:T	T:T	T:T	T:T	T:T	T:T	T:T	T:T	T:T	T:T	T:T	T:T	T:T	T:T	T:T	C:T	T:T
	isotig33959_1108	T:T	C:T	C:T	C:T	C:T	C:T	T:T	C:T	T:T	C:T	T:T	?	C:T	T:T	T:T	T:T	?	T:T	T:T	C:T	C:C	C:C	C:C	C:C	C:C	C:C	C:C	C:C	C:C	C:C	C:C	C:C	C:C	C:C	C:C	C:C	C:C	?	C:C	C:C	T:T	T:T	T:T	C:T	T:T	C:T	T:T	T:T
	isotig33965_554	A:A	A:A	A:A	A:A	A:A	A:G	A:A	A:A	A:G	A:A	A:A	A:A	A:A	A:A	A:A	A:A	A:A	A:A	A:A	A:A	A:A	A:A	A:A	A:A	A:A	A:A	A:A	A:A	A:A	A:A	A:A	A:A	A:A	A:A	A:A	A:A	A:A	A:A	A:A	A:A	A:A	A:G	G:G	A:A	A:G	A:G	G:G	G:G
	isotig33971_1040	C:C	C:C	C:C	C:C	C:C	C:C	A:C	C:C	C:C	C:C	C:C	A:C	C:C	A:C	A:A	A:C	C:C	C:C	A:A	A:C	C:C	C:C	C:C	C:C	C:C	C:C	C:C	C:C	C:C	C:C	C:C	C:C	C:C	C:C	C:C	C:C	C:C	C:C	C:C	C:C	C:C	C:C	C:C	C:C	C:C	C:C	C:C	C:C
	isotig33998_368	G:G	G:T	G:T	G:T	G:T	G:T	G:T	G:T	G:G	G:T	G:G	G:T	G:T	T:T	G:G	G:T	G:T	G:T	T:T	T:T	G:G	G:G	G:G	G:G	G:G	G:G	G:G	G:G	G:G	G:G	G:G	G:G	G:G	G:G	G:G	G:G	G:G	G:G	G:G	G:G	G:G	G:G	G:G	G:G	G:G	G:G	G:G	G:G
2 illegitimate genotypes in half-sib parent analysis	isotig34018_317	A:G	A:G	G:G	G:G	G:G	G:G	G:G	G:G	G:G	G:G	G:G	?	G:G	G:G	G:G	G:G	A:G	G:G	G:G	?	A:A	A:A	A:A	A:A	A:A	A:A	A:A	A:A	A:A	A:A	?	A:A	A:A	A:A	G:G	A:A	A:A	?	A:A	A:A	G:G	G:G	G:G	?	G:G	G:G	G:G	G:G
3 illegitimate genotypes in half-sib parent analysis	isotig34021_1046	C:G	C:G	G:G	C:C	C:G	C:G	G:G	C:C	C:C	C:G	G:G	C:C	G:G	G:G	G:G	G:G	C:C	C:G	G:G	G:G	G:G	G:G	G:G	G:G	G:G	G:G	G:G	G:G	?	G:G	G:G	G:G	G:G	G:G	G:G	G:G	G:G	C:C	G:G	G:G	C:G	G:G	C:C	C:G	C:C	C:G	C:G	G:G
	isotig34054_350	A:G	A:G	G:G	A:G	A:G	G:G	A:G	G:G	G:G	A:G	G:G	A:G	A:G	G:G	?	A:A	G:G	A:G	A:A	A:G	A:A	A:A	A:A	A:A	A:A	A:A	A:A	A:A	A:A	A:A	A:A	A:A	A:A	A:A	A:A	A:A	A:A	A:A	A:A	A:A	A:G	A:A	A:G	A:A	A:G	A:A	G:G	A:G
	isotig34066_1226	T:T	C:T	C:T	C:T	T:T	C:T	?	C:T	C:T	C:T	T:T	T:T	T:T	T:T	T:T	C:T	T:T	C:T	T:T	C:T	C:C	C:C	C:C	C:C	C:C	C:C	C:C	C:C	C:C	C:C	C:C	C:C	C:C	C:C	C:C	C:C	C:C	C:C	C:C	C:C	C:T	T:T	C:T	T:T	T:T	C:T	T:T	T:T
	isotig34069_110	A:G	A:G	A:G	A:G	A:A	A:G	A:G	A:A	A:G	A:A	A:G	?	A:A	G:G	A:A	A:G	?	A:A	G:G	G:G	G:G	G:G	G:G	G:G	G:G	G:G	G:G	G:G	G:G	G:G	G:G	G:G	G:G	G:G	G:G	G:G	G:G	?	G:G	G:G	A:A	A:A	A:A	A:A	A:A	A:A	A:A	A:A
	isotig34070_1138	A:G	A:A	A:A	A:A	A:A	A:A	A:A	A:A	A:G	A:A	A:A	A:A	A:A	A:A	A:A	A:A	A:A	A:A	A:A	A:A	A:A	A:A	A:A	A:A	A:A	A:A	A:A	A:A	A:A	A:A	A:A	A:A	A:A	A:A	A:A	A:A	A:A	A:A	A:A	A:A	A:A	A:G	G:G	A:A	A:G	A:A	A:A	A:G
	isotig34107_268	A:A	A:A	A:A	A:A	A:A	A:A	A:G	A:G	A:A	A:A	?	A:G	A:A	?	A:G	A:A	G:G	A:A	A:G	A:A	G:G	G:G	G:G	G:G	G:G	G:G	G:G	G:G	G:G	G:G	G:G	G:G	G:G	G:G	G:G	G:G	G:G	G:G	G:G	G:G	A:G	G:G	G:G	A:G	A:A	G:G	A:A	A:G
	isotig34113_654	G:G	G:G	A:G	G:G	G:G	A:G	A:G	G:G	A:G	G:G	G:G	A:A	A:G	A:G	G:G	A:G	?	G:G	A:G	A:A	G:G	G:G	G:G	G:G	G:G	G:G	G:G	G:G	G:G	G:G	G:G	G:G	G:G	G:G	G:G	G:G	G:G	G:G	G:G	G:G	A:A	G:G	G:G	G:G	A:G	G:G	G:G	A:G
>5 missing data points	isotig34133_270	T:T	T:T	T:T	T:T	T:T	T:T	T:T	T:T	T:T	T:T	T:T	?	T:T	T:T	T:T	T:T	?	T:T	T:T	T:T	A:T	T:T	A:T	A:T	A:T	A:T	?	T:T	T:T	T:T	A:A	A:T	A:T	?	A:T	A:A	A:A	A:T	A:A	A:T	T:T	T:T	T:T	T:T	?	T:T	T:T	T:T
	isotig34151_1136	C:T	C:T	C:T	C:T	C:T	C:T	C:T	C:T	C:T	C:T	T:T	T:T	C:T	C:T	C:C	T:T	?	C:T	T:T	C:C	T:T	T:T	T:T	T:T	T:T	T:T	T:T	T:T	T:T	T:T	T:T	T:T	T:T	T:T	T:T	T:T	T:T	T:T	T:T	T:T	C:T	C:T	C:T	T:T	?	T:T	C:T	C:T
>5 missing data points	isotig34152_369	A:A	A:A	A:G	?	A:A	A:A	A:A	?	A:A	A:A	A:G	A:A	?	A:A	A:A	A:A	?	A:A	A:A	A:A	?	?	?	?	?	?	?	?	?	?	?	?	?	?	?	?	?	?	?	?	A:G	A:G	A:A	A:G	A:G	G:G	G:G	A:G
	isotig34184_1031	C:T	C:T	C:T	C:T	C:T	C:T	C:T	C:T	T:T	C:T	T:T	C:C	C:C	C:T	C:T	C:T	?	T:T	C:T	C:C	C:C	C:C	C:C	C:C	C:C	C:C	C:C	C:C	C:C	C:C	C:C	C:C	C:C	C:C	C:C	C:C	C:C	C:C	C:C	C:C	C:C	C:C	T:T	?	C:T	T:T	C:T	C:T
Monomorphic	isotig34198_886	C:C	C:C	C:C	C:C	C:C	C:C	C:C	?	C:C	?	C:C	C:C	?	C:C	C:C	C:C	?	C:C	C:C	C:C	C:C	C:C	C:C	C:C	C:C	C:C	C:C	C:C	C:C	C:C	C:C	C:C	C:C	C:C	C:C	C:C	C:C	C:C	C:C	C:C	C:C	C:C	C:C	C:C	C:C	C:C	C:C	?
>5 missing data points	isotig34205_648	C:C	C:G	C:G	G:G	G:G	C:G	G:G	C:G	C:G	?	G:G	G:G	C:G	G:G	G:G	G:G	?	G:G	G:G	G:G	G:G	G:G	G:G	G:G	G:G	G:G	G:G	G:G	G:G	G:G	G:G	G:G	G:G	G:G	G:G	G:G	G:G	?	G:G	G:G	C:G	C:C	G:G	?	C:C	C:G	C:G	C:C
	isotig34210_322	T:T	T:T	T:T	A:T	A:T	T:T	T:T	T:T	A:T	A:T	T:T	T:T	A:T	T:T	T:T	T:T	T:T	A:T	T:T	T:T	A:A	A:A	A:A	A:A	A:A	A:A	A:A	A:A	A:A	A:A	A:A	A:A	A:A	A:A	A:A	A:A	A:A	A:A	A:A	A:A	A:T	T:T	T:T	A:T	A:T	T:T	A:T	T:T
Monomorphic	isotig34213_420	C:C	C:C	C:C	C:C	C:C	C:C	C:C	C:C	C:C	C:C	C:C	C:C	C:C	C:C	C:C	C:C	C:C	C:C	C:C	C:C	C:C	C:C	C:C	C:C	C:C	C:C	C:C	C:C	C:C	C:C	C:C	C:C	C:C	C:C	C:C	C:C	C:C	C:C	C:C	C:C	C:C	C:C	C:C	C:C	C:C	C:C	C:C	C:C
7 illegitimate genotypes in half-sib parent analysis	isotig34225_697	A:G	A:G	A:G	A:G	A:G	A:G	A:G	A:G	A:G	A:G	A:G	G:G	?	A:A	A:A	A:G	?	A:G	G:G	A:G	A:G	A:G	A:G	A:G	A:G	A:A	A:G	G:G	A:G	A:G	G:G	G:G	A:G	G:G	G:G	G:G	G:G	?	G:G	A:G	A:G	A:G	A:G	A:G	A:G	A:G	A:G	?
3 illegitimate genotypes in half-sib parent analysis	isotig34246_1009	G:G	G:G	G:G	G:G	G:G	G:G	G:G	G:G	G:G	G:G	G:G	A:A	?	G:G	G:G	?	?	G:G	G:G	A:A	G:G	G:G	G:G	G:G	G:G	G:G	G:G	G:G	G:G	G:G	A:A	G:G	G:G	G:G	G:G	G:G	G:G	?	G:G	?	G:G	A:A	A:G	?	A:A	?	A:A	?
	isotig34256_531	T:T	C:T	C:T	C:T	C:T	T:T	C:T	C:T	C:T	C:T	C:T	C:T	C:T	T:T	C:T	C:T	T:T	C:C	C:C	C:T	T:T	T:T	T:T	T:T	T:T	T:T	T:T	T:T	?	T:T	T:T	T:T	T:T	T:T	T:T	T:T	T:T	T:T	T:T	T:T	T:T	T:T	T:T	T:T	C:T	C:C	C:T	T:T
Minor allele frequency <5%	isotig34313_545	C:C	C:C	C:C	C:C	C:C	C:C	C:C	C:C	C:C	C:C	C:C	C:C	C:C	C:C	C:C	C:C	?	C:C	C:C	C:C	C:C	C:C	C:C	C:C	C:C	C:C	C:C	C:C	C:C	C:C	C:C	C:C	C:C	C:C	C:C	?	C:C	C:C	C:C	C:C	C:C	C:C	C:T	?	C:C	C:C	C:C	C:C
Monomorphic	isotig34314_496	T:T	T:T	T:T	T:T	T:T	T:T	T:T	T:T	T:T	T:T	T:T	T:T	T:T	T:T	T:T	T:T	T:T	T:T	T:T	T:T	T:T	T:T	T:T	T:T	T:T	T:T	T:T	T:T	T:T	T:T	T:T	T:T	T:T	T:T	T:T	T:T	T:T	T:T	T:T	T:T	T:T	T:T	T:T	T:T	T:T	T:T	T:T	T:T
	isotig34321_920	C:C	C:T	C:T	C:T	C:C	C:T	C:T	C:C	C:C	C:T	C:T	C:T	C:T	?	C:T	C:T	C:C	C:T	C:C	T:T	C:C	C:C	C:C	C:C	C:C	C:C	C:C	C:C	C:C	C:C	C:C	C:C	C:C	C:C	C:C	C:C	C:C	C:C	C:C	C:C	C:T	C:T	C:C	C:T	C:T	C:T	T:T	C:T
	isotig34337_1193	C:C	C:C	C:C	C:C	C:C	C:C	C:C	C:C	C:C	C:C	C:C	?	C:C	C:C	C:C	C:C	?	C:C	C:C	C:C	C:C	C:C	C:C	C:C	C:C	C:C	C:C	C:C	C:C	C:C	C:C	C:C	C:C	C:C	C:C	C:C	C:C	?	C:C	C:C	C:T	C:T	T:T	C:T	C:T	T:T	C:C	C:T
Minor allele frequency <5%	isotig34345_1177	A:A	A:A	A:A	A:A	A:A	A:A	A:A	A:A	A:A	A:A	A:A	A:A	A:A	A:A	A:A	A:A	A:A	A:A	A:A	A:A	A:A	A:A	A:A	A:A	A:A	A:A	A:A	A:A	A:A	A:A	A:A	A:A	A:A	A:A	A:A	A:A	A:A	A:A	A:A	A:A	A:A	A:A	G:G	A:A	A:A	A:A	A:A	A:G
>5 missing data points	isotig34382_910	A:G	A:A	A:A	A:A	A:A	A:G	A:A	A:A	G:G	A:G	A:A	A:A	?	A:A	A:A	A:A	?	A:G	A:A	A:A	A:A	A:A	A:A	A:A	A:A	?	A:A	A:A	A:A	A:A	A:A	A:A	A:A	A:A	A:A	A:A	A:A	?	A:A	A:A	G:G	A:G	G:G	?	G:G	G:G	G:G	?
	isotig34435_676	G:G	G:G	A:G	G:G	G:G	A:G	G:G	G:G	G:G	G:G	A:G	G:G	?	G:G	G:G	G:G	?	G:G	G:G	G:G	A:A	A:A	A:G	A:A	A:A	A:A	A:A	A:A	A:A	A:A	A:A	A:A	A:A	A:A	A:A	A:A	A:A	?	A:A	A:A	A:G	G:G	A:G	G:G	A:G	A:G	G:G	G:G
	isotig34491_643	C:T	T:T	C:T	C:T	C:T	C:T	C:T	C:T	T:T	T:T	C:T	T:T	T:T	C:T	T:T	C:T	?	C:T	C:T	T:T	C:C	C:C	C:C	C:C	C:C	C:C	C:C	C:C	C:C	C:C	C:C	C:C	C:C	C:C	C:C	C:C	C:C	C:C	C:C	C:C	T:T	T:T	T:T	T:T	T:T	T:T	T:T	T:T
	isotig34505_441	G:G	G:G	G:G	G:G	G:G	G:G	G:G	G:G	G:G	G:G	G:G	G:G	G:G	G:G	G:G	G:G	G:G	G:G	G:G	G:G	G:G	G:G	G:G	G:G	G:G	G:G	G:G	G:G	G:G	G:G	G:G	G:G	G:G	G:G	G:G	G:G	G:G	G:G	G:G	G:G	A:G	A:A	A:G	G:G	A:G	A:A	G:G	A:A
	isotig34519_442	C:T	C:T	C:C	C:C	C:C	C:T	C:C	C:C	C:T	C:C	C:C	C:C	C:C	C:C	C:C	C:C	C:C	C:T	C:C	C:C	C:C	C:C	C:C	C:C	C:C	C:C	C:T	C:T	C:T	T:T	C:C	C:T	C:C	C:C	C:T	C:C	C:C	C:T	C:C	C:C	T:T	T:T	T:T	C:T	T:T	T:T	T:T	T:T
	isotig34535_1112	A:G	A:G	G:G	A:A	A:G	A:G	G:G	A:A	G:G	A:G	G:G	G:G	A:G	G:G	G:G	G:G	G:G	G:G	G:G	G:G	A:G	A:G	A:A	G:G	A:G	G:G	G:G	A:G	A:G	A:A	G:G	G:G	G:G	G:G	G:G	G:G	G:G	A:G	G:G	A:G	G:G	A:A	G:G	G:G	A:G	A:A	A:G	A:G
	isotig34547_833	A:G	A:G	A:G	A:G	A:G	A:G	A:G	A:G	A:G	A:G	G:G	A:A	G:G	A:G	A:A	A:G	?	A:G	A:G	G:G	G:G	G:G	G:G	G:G	G:G	G:G	G:G	G:G	G:G	G:G	G:G	G:G	G:G	G:G	G:G	G:G	G:G	G:G	G:G	G:G	A:G	A:A	A:A	A:G	A:A	A:G	A:G	A:G
	isotig34585_1136	T:T	C:T	T:T	T:T	T:T	T:T	T:T	T:T	T:T	T:T	T:T	T:T	T:T	T:T	T:T	C:T	T:T	T:T	T:T	T:T	C:C	C:C	C:C	C:C	C:C	C:C	C:C	C:C	C:C	C:C	C:C	C:C	C:C	C:C	C:C	C:C	C:C	C:C	C:C	C:C	T:T	T:T	T:T	T:T	T:T	T:T	T:T	T:T
>5 missing data points	isotig34604_502	C:C	C:T	C:T	?	C:T	C:T	C:T	?	C:T	C:C	C:T	C:C	?	C:T	C:C	C:T	?	T:T	C:T	C:C	C:C	C:T	C:T	C:T	C:C	?	?	C:T	T:T	T:T	?	C:T	C:C	C:T	C:T	C:T	T:T	C:T	C:T	T:T	T:T	C:T	C:C	C:T	T:T	C:T	C:T	T:T
	isotig34642_373	G:G	G:G	G:G	A:G	A:G	G:G	A:G	A:G	G:G	A:G	A:G	?	A:G	A:A	A:G	A:G	?	G:G	A:G	G:G	A:A	A:A	A:A	A:A	A:A	A:G	A:G	A:G	A:G	G:G	G:G	G:G	A:G	A:G	A:G	A:G	A:G	?	A:G	A:A	G:G	G:G	G:G	G:G	G:G	G:G	G:G	A:G
>5 missing data points	isotig34666_385	C:C	C:C	C:C	C:T	C:T	C:T	C:C	C:C	C:T	C:T	C:C	C:C	?	C:C	C:C	C:C	C:C	C:T	C:C	C:C	C:T	T:T	C:T	C:C	C:T	C:T	T:T	T:T	?	T:T	?	T:T	C:C	C:C	T:T	C:T	C:T	T:T	C:T	C:T	T:T	C:C	T:T	?	C:C	T:T	?	?
	isotig34668_1112	G:G	A:G	A:G	A:G	A:G	G:G	A:G	G:G	G:G	G:G	A:G	?	A:G	G:G	A:G	?	?	A:G	A:G	?	A:G	A:A	A:G	G:G	A:G	A:A	A:A	A:A	A:G	A:A	A:A	A:A	A:G	A:A	A:A	A:A	A:A	A:A	A:A	A:G	A:G	A:G	G:G	G:G	A:G	G:G	G:G	A:G
>5 missing data points	isotig34670_368	C:T	C:T	C:T	C:T	C:T	C:T	C:T	C:C	C:T	C:T	C:C	?	?	T:T	C:T	?	?	T:T	C:C	T:T	C:C	C:C	C:C	C:C	C:C	C:C	?	C:C	C:C	C:C	C:C	C:C	C:C	?	C:C	C:C	C:C	C:C	C:C	C:C	C:T	C:C	T:T	C:C	T:T	C:T	C:T	C:C
	isotig34671_610	C:T	?	C:T	T:T	C:C	C:T	C:C	T:T	C:T	C:T	C:T	C:C	C:C	C:C	?	C:C	C:C	C:C	C:C	C:C	T:T	C:T	T:T	T:T	T:T	T:T	C:T	C:T	C:T	T:T	T:T	C:T	T:T	T:T	C:T	T:T	T:T	T:T	T:T	T:T	T:T	T:T	T:T	C:T	T:T	T:T	T:T	T:T
	isotig34681_801	A:G	G:G	A:G	G:G	G:G	A:G	G:G	A:G	A:G	A:G	G:G	G:G	G:G	G:G	G:G	G:G	G:G	A:G	G:G	A:G	G:G	G:G	G:G	G:G	G:G	G:G	G:G	G:G	G:G	G:G	G:G	G:G	?	G:G	G:G	G:G	G:G	G:G	G:G	G:G	G:G	G:G	G:G	G:G	A:G	A:G	G:G	G:G
	isotig34700_1097	T:T	T:T	T:T	T:T	T:T	T:T	T:T	T:T	T:T	T:T	T:T	T:T	T:T	T:T	T:T	T:T	T:T	T:T	T:T	T:T	T:T	T:T	C:T	C:T	T:T	C:T	T:T	T:T	T:T	T:T	C:T	C:T	C:C	T:T	T:T	C:T	T:T	C:T	C:T	C:T	T:T	?	T:T	T:T	C:C	T:T	T:T	T:T
	isotig34723_664	A:G	A:G	A:G	A:G	A:G	A:G	A:G	A:G	A:G	A:G	G:G	A:A	?	A:G	A:G	A:A	A:G	G:G	A:G	G:G	G:G	G:G	G:G	G:G	G:G	G:G	G:G	G:G	G:G	G:G	G:G	G:G	G:G	G:G	G:G	G:G	G:G	G:G	G:G	G:G	A:G	A:G	G:G	A:G	G:G	A:G	A:G	A:G
	isotig34724	C:G	C:G	C:G	C:G	C:G	C:G	C:G	?	C:G	C:G	C:G	?	C:G	C:C	C:G	?	?	C:C	G:G	C:C	C:G	G:G	G:G	G:G	C:G	C:C	G:G	C:G	C:C	C:C	C:C	C:C	C:G	C:C	C:G	C:C	C:C	C:C	C:C	C:G	C:C	C:C	C:C	C:C	C:C	C:C	C:C	C:C
	isotig34748_190	C:T	C:C	C:C	C:C	C:T	C:C	C:C	C:C	C:T	C:C	C:C	C:C	?	C:C	C:C	C:C	?	C:T	C:C	C:C	C:T	C:C	C:C	C:C	C:T	C:T	C:C	T:T	T:T	C:C	T:T	T:T	C:T	T:T	T:T	T:T	T:T	C:C	T:T	C:T	C:C	C:C	C:C	C:C	C:C	C:C	C:C	?
	isotig34751_952	A:A	A:T	A:A	A:A	A:A	A:T	A:A	A:A	A:A	A:A	A:A	A:A	A:A	A:A	A:A	A:A	A:A	A:A	A:A	A:A	T:T	T:T	?	T:T	T:T	T:T	T:T	T:T	T:T	T:T	T:T	T:T	T:T	T:T	T:T	T:T	T:T	?	T:T	T:T	A:A	A:A	A:A	A:A	A:A	A:A	A:A	A:A
2 illegitimate genotypes in half-sib parent analysis	isotig34753_1109	G:G	G:G	G:G	G:G	G:G	G:G	G:G	G:G	G:G	G:G	G:G	G:G	G:G	G:G	G:G	G:G	G:G	G:G	G:G	G:G	G:G	G:G	G:G	G:G	G:G	G:G	G:G	G:G	G:G	G:G	G:G	G:G	G:G	G:G	G:G	G:G	G:G	G:G	G:G	G:G	A:G	G:G	G:G	A:G	A:A	A:G	A:G	G:G
	isotig34771_689	T:T	T:T	T:T	T:T	T:T	T:T	T:T	T:T	T:T	T:T	T:T	T:T	T:T	T:T	T:T	T:T	T:T	T:T	T:T	T:T	C:C	T:T	C:C	C:C	C:C	C:C	C:T	C:T	C:T	C:T	C:C	C:C	C:C	C:C	C:C	C:C	C:C	C:C	C:C	C:C	T:T	T:T	T:T	T:T	C:C	T:T	T:T	T:T
	isotig34783_896	G:G	G:G	G:G	A:G	G:G	G:G	G:G	G:G	G:G	G:G	G:G	G:G	G:G	G:G	G:G	G:G	G:G	G:G	G:G	G:G	A:A	A:A	A:A	A:A	A:A	A:A	A:A	A:A	A:A	A:A	A:A	A:A	A:A	A:A	A:A	A:A	A:A	A:A	A:A	A:A	G:G	G:G	A:A	G:G	A:G	G:G	G:G	G:G
>5 missing data points	isotig34791_1013	T:T	C:T	T:T	T:T	C:T	C:T	T:T	C:T	T:T	T:T	T:T	?	T:T	T:T	T:T	?	?	T:T	T:T	T:T	T:T	C:C	C:T	T:T	T:T	T:T	T:T	C:T	C:T	C:C	T:T	T:T	T:T	T:T	T:T	T:T	T:T	?	T:T	T:T	T:T	C:T	C:T	T:T	T:T	T:T	C:T	C:T
	isotig34802_841	T:T	T:T	T:T	T:T	T:T	T:T	T:T	T:T	T:T	T:T	T:T	T:T	T:T	T:T	T:T	T:T	T:T	T:T	T:T	T:T	C:T	T:T	T:T	C:T	T:T	T:T	C:T	T:T	C:T	T:T	T:T	T:T	T:T	T:T	T:T	T:T	T:T	T:T	T:T	T:T	T:T	T:T	T:T	T:T	T:T	T:T	T:T	T:T
	isotig34815_1050	C:C	C:C	C:T	C:T	C:C	C:T	C:T	C:T	C:T	C:T	C:T	C:T	C:T	C:T	C:C	C:T	C:T	C:C	C:T	C:C	T:T	T:T	T:T	T:T	T:T	T:T	T:T	T:T	T:T	T:T	T:T	T:T	T:T	T:T	T:T	T:T	T:T	T:T	T:T	T:T	C:T	C:T	C:T	C:C	T:T	C:C	C:T	C:C
5 illegitimate genotypes in half-sib parent analysis	isotig34825_1197	C:C	C:G	C:G	C:G	?	C:C	C:C	C:G	C:C	C:G	C:C	C:C	C:G	C:C	?	C:C	C:C	C:C	C:C	C:C	C:C	C:C	C:C	C:C	C:C	C:C	C:C	C:C	C:C	C:C	?	C:C	C:C	C:C	?	C:C	C:C	C:C	C:C	C:C	C:G	C:C	C:G	G:G	C:G	C:G	C:G	C:C
	isotig34830_369	T:T	C:T	T:T	C:T	C:T	T:T	T:T	T:T	C:T	T:T	T:T	T:T	T:T	T:T	T:T	C:T	T:T	T:T	T:T	T:T	C:C	C:C	C:T	C:T	T:T	C:C	T:T	T:T	T:T	?	C:C	C:T	C:C	C:C	C:T	C:C	C:C	C:C	C:C	C:T	T:T	T:T	T:T	T:T	T:T	T:T	T:T	T:T
>5 missing data points	isotig34837_882	A:G	A:G	A:G	A:G	A:G	A:G	A:G	A:G	A:G	A:G	A:G	A:G	A:G	G:G	A:G	A:G	?	A:G	A:A	A:A	A:G	G:G	A:G	A:A	A:A	G:G	A:G	A:A	A:A	G:G	G:G	A:G	A:G	G:G	A:G	G:G	G:G	?	?	A:G	A:G	A:G	A:G	G:G	A:G	G:G	G:G	A:A
	isotig34877_391	A:A	A:C	C:C	A:C	A:A	A:C	A:C	A:A	A:A	A:C	A:C	C:C	A:C	A:C	C:C	A:A	A:A	A:C	A:C	A:C	C:C	C:C	C:C	C:C	C:C	C:C	C:C	C:C	C:C	C:C	C:C	C:C	C:C	C:C	C:C	C:C	C:C	C:C	C:C	C:C	A:A	A:A	A:A	A:C	A:C	A:C	A:C	C:C
	isotig34890_1121	C:T	C:T	T:T	C:T	C:T	T:T	T:T	T:T	C:T	C:T	T:T	T:T	T:T	T:T	T:T	C:T	T:T	T:T	T:T	T:T	T:T	T:T	T:T	T:T	T:T	T:T	T:T	T:T	T:T	T:T	T:T	T:T	T:T	T:T	T:T	T:T	T:T	T:T	T:T	T:T	T:T	C:T	C:T	T:T	T:T	C:T	T:T	T:T
	isotig34894_810	A:C	C:C	A:C	A:C	C:C	A:C	C:C	A:C	C:C	A:C	A:C	C:C	A:C	C:C	C:C	C:C	C:C	C:C	C:C	C:C	C:C	C:C	C:C	C:C	C:C	C:C	C:C	C:C	C:C	C:C	C:C	C:C	C:C	C:C	C:C	C:C	C:C	C:C	C:C	C:C	A:A	A:A	A:A	A:A	A:A	A:A	A:A	A:A
	isotig34922_1015	A:A	A:A	A:A	A:A	A:G	A:A	A:A	A:A	A:A	A:A	A:A	A:A	A:A	A:A	A:A	A:A	A:A	A:A	A:A	A:A	A:A	A:A	A:A	A:A	A:A	A:A	A:A	A:A	A:A	A:A	A:A	A:A	A:A	A:A	A:A	A:A	A:A	A:A	A:A	A:A	A:A	A:A	A:A	A:A	A:A	A:A	A:A	A:A
	isotig34929_648	C:C	C:C	C:T	?	C:T	C:T	C:C	C:T	C:T	C:T	C:T	C:C	C:C	C:C	C:C	C:C	C:C	C:C	C:C	C:C	T:T	T:T	T:T	T:T	T:T	T:T	T:T	T:T	T:T	T:T	T:T	T:T	T:T	T:T	T:T	T:T	T:T	T:T	T:T	T:T	C:T	C:T	T:T	C:T	C:T	C:C	C:C	C:T
	isotig35010_835	C:C	C:C	C:C	C:T	C:C	C:T	C:T	C:T	C:T	C:C	C:T	C:T	C:T	T:T	T:T	C:C	C:T	T:T	C:T	C:T	T:T	T:T	T:T	T:T	T:T	T:T	T:T	T:T	T:T	T:T	T:T	?	T:T	T:T	T:T	T:T	T:T	T:T	T:T	T:T	C:C	?	?	T:T	C:C	C:T	C:C	T:T
2 illegitimate genotypes in half-sib parent analysis	isotig35038_601	C:C	C:C	C:C	C:C	C:C	C:C	C:C	C:C	C:C	A:C	C:C	A:A	C:C	C:C	C:C	C:C	?	C:C	C:C	C:C	C:C	A:A	C:C	C:C	C:C	C:C	?	C:C	C:C	C:C	C:C	C:C	C:C	A:A	C:C	C:C	C:C	C:C	C:C	C:C	C:C	A:C	C:C	A:A	?	C:C	C:C	A:C
>5 missing data points	isotig35046_1046	C:C	C:T	C:C	C:C	C:T	C:C	C:C	C:C	C:T	C:C	C:C	?	?	C:C	C:C	?	?	C:C	C:C	?	T:T	T:T	T:T	T:T	T:T	T:T	T:T	T:T	T:T	T:T	?	T:T	T:T	T:T	?	T:T	T:T	T:T	T:T	T:T	C:T	T:T	T:T	?	T:T	T:T	T:T	?
Monomorphic	isotig35055_353	A:A	A:A	A:A	A:A	A:A	A:A	A:A	A:A	A:A	A:A	A:A	A:A	A:A	A:A	A:A	A:A	A:A	A:A	A:A	A:A	A:A	A:A	A:A	A:A	A:A	A:A	A:A	A:A	A:A	A:A	A:A	A:A	A:A	A:A	A:A	A:A	A:A	A:A	A:A	A:A	A:A	?	?	A:A	A:A	?	?	A:A
Monomorphic	isotig35075_709	G:G	G:G	G:G	G:G	G:G	G:G	G:G	G:G	G:G	G:G	G:G	G:G	G:G	G:G	G:G	G:G	G:G	G:G	G:G	G:G	G:G	G:G	G:G	G:G	G:G	G:G	G:G	G:G	G:G	G:G	G:G	G:G	G:G	G:G	G:G	G:G	G:G	G:G	G:G	G:G	G:G	G:G	G:G	G:G	G:G	G:G	G:G	G:G
7 illegitimate genotypes in half-sib parent analysis	isotig35082_1129	A:T	A:A	A:T	A:T	A:A	A:A	A:T	A:A	A:T	A:A	T:T	A:A	A:A	T:T	A:A	A:T	T:T	A:T	T:T	A:T	A:A	A:A	A:A	A:A	A:T	A:A	A:T	A:T	A:A	T:T	A:A	A:T	A:A	A:A	A:A	A:A	A:A	A:T	A:A	A:A	A:T	T:T	T:T	T:T	T:T	A:T	A:A	A:T
	isotig35099_237	C:C	C:T	C:T	C:C	C:C	C:T	C:T	C:T	C:C	C:T	C:C	C:T	C:T	T:T	T:T	C:T	T:T	T:T	C:T	C:T	C:C	C:C	C:C	C:C	C:C	C:C	C:C	C:C	C:C	C:C	C:C	C:C	C:C	C:C	C:C	C:C	C:C	C:C	C:C	C:C	T:T	C:C	C:C	C:C	C:C	C:C	C:C	C:C
	isotig35125_241	C:T	T:T	T:T	C:T	T:T	T:T	T:T	T:T	T:T	T:T	T:T	?	T:T	T:T	T:T	T:T	?	T:T	T:T	T:T	C:C	C:C	C:C	C:C	C:C	C:C	C:C	C:C	C:C	C:C	C:C	C:C	C:C	C:C	C:C	C:C	C:C	?	C:C	C:C	C:T	T:T	T:T	T:T	C:T	T:T	C:T	T:T
	isotig35148_332	A:A	A:A	A:A	A:A	A:C	A:A	A:A	A:A	A:C	A:A	A:A	A:A	A:A	A:A	A:A	A:A	A:A	A:A	A:A	A:A	A:A	A:A	A:A	A:A	A:A	A:A	A:A	A:A	A:A	A:A	A:A	A:A	A:A	A:A	A:A	A:A	A:A	A:A	A:A	A:A	A:C	A:C	A:A	A:C	A:A	A:A	A:C	A:A
	isotig35169_768	A:A	A:T	A:A	A:T	A:A	A:A	A:A	A:A	A:T	A:A	A:A	A:A	A:A	A:A	A:A	A:T	A:A	A:T	A:A	A:A	A:T	A:T	A:T	A:T	A:T	A:T	A:T	A:T	A:T	A:T	A:T	A:T	A:T	A:T	A:T	A:T	A:T	?	A:T	A:T	A:T	A:T	A:A	A:T	A:T	A:T	A:A	A:T
	isotig35170_582	A:A	A:C	A:C	A:A	A:C	A:C	A:C	A:A	A:A	A:A	A:A	A:C	A:A	C:C	A:C	A:C	C:C	A:A	A:C	A:C	A:A	A:A	A:A	A:A	A:A	A:A	A:A	A:A	A:A	A:A	A:A	A:A	A:A	A:A	A:A	A:A	A:A	A:A	A:A	A:A	A:C	C:C	C:C	A:C	A:A	C:C	C:C	A:A
	isotig35180_158	A:G	A:G	G:G	A:G	A:G	G:G	A:G	G:G	G:G	?	G:G	A:G	A:G	G:G	A:G	A:A	G:G	A:G	A:A	A:G	A:A	A:A	A:A	A:A	A:A	A:A	A:A	A:A	A:A	A:A	A:A	A:A	A:A	A:A	A:A	A:A	A:A	A:A	A:A	A:A	A:G	A:A	A:G	A:A	A:A	A:A	G:G	A:G
>5 missing data points	isotig35211_728	A:A	A:A	A:A	A:A	A:A	A:A	A:A	A:A	A:A	A:A	A:A	?	?	A:A	A:A	?	?	A:A	A:A	?	A:G	G:G	G:G	A:G	G:G	A:G	G:G	A:G	G:G	G:G	?	G:G	A:G	A:A	?	G:G	A:A	?	A:A	G:G	A:G	A:G	A:G	?	A:A	A:G	A:A	?
>5 missing data points	isotig35214_301	G:G	A:A	A:G	A:A	?	A:G	A:G	A:A	A:G	A:A	A:G	?	A:G	?	?	?	?	A:A	?	G:G	G:G	G:G	G:G	G:G	G:G	G:G	G:G	G:G	G:G	G:G	G:G	G:G	G:G	G:G	G:G	G:G	G:G	G:G	G:G	G:G	G:G	G:G	A:G	G:G	G:G	G:G	G:G	A:G
>5 missing data points	isotig35216_110	C:C	A:C	A:C	A:C	A:C	A:C	A:C	C:C	C:C	A:C	C:C	?	?	A:A	A:C	?	?	C:C	A:C	?	C:C	C:C	C:C	C:C	C:C	C:C	C:C	C:C	C:C	C:C	?	C:C	C:C	C:C	?	C:C	C:C	?	C:C	C:C	A:C	C:C	A:A	?	A:C	A:A	A:A	?
	isotig35268_1082	C:C	C:T	C:C	C:T	C:T	C:C	C:C	C:C	C:T	C:C	C:C	C:C	C:C	C:C	C:C	C:T	C:C	C:T	C:C	C:C	C:T	T:T	C:C	C:C	C:T	T:T	C:C	C:T	T:T	T:T	T:T	T:T	C:T	T:T	C:T	T:T	T:T	T:T	T:T	C:T	C:C	C:T	C:C	C:T	C:C	C:C	C:T	C:T
	isotig35291_456	C:T	T:T	T:T	C:T	C:T	T:T	C:T	C:T	C:T	C:T	C:T	T:T	C:T	C:T	T:T	C:T	C:T	C:T	C:T	C:T	C:C	T:T	C:C	?	C:T	C:T	T:T	C:C	C:C	T:T	C:T	C:T	C:T	T:T	C:T	C:T	C:T	T:T	C:T	C:T	C:T	C:C	T:T	?	C:C	C:T	T:T	T:T
	isotig35302_619	T:T	T:T	T:T	T:T	T:T	T:T	T:T	T:T	T:T	T:T	T:T	T:T	T:T	T:T	T:T	T:T	T:T	T:T	T:T	T:T	A:A	T:T	A:T	A:A	A:T	A:A	A:T	A:T	A:T	T:T	A:A	A:T	A:A	A:A	A:A	A:A	A:A	A:T	A:A	A:T	A:T	A:A	A:A	A:T	A:A	A:A	?	T:T
	isotig35308_657	A:T	A:T	A:T	A:T	A:T	A:T	A:T	A:T	A:T	A:T	?	A:A	A:T	T:T	A:A	A:T	T:T	A:T	A:T	?	T:T	T:T	T:T	T:T	T:T	T:T	T:T	T:T	T:T	A:T	T:T	T:T	T:T	T:T	T:T	T:T	T:T	T:T	T:T	T:T	T:T	T:T	T:T	T:T	T:T	A:T	A:T	T:T
>5 missing data points	isotig35322_1054	G:G	G:G	G:G	G:G	G:G	G:G	G:G	G:G	G:G	G:G	G:G	?	G:G	G:G	G:G	G:G	?	G:G	G:G	G:G	T:T	G:G	G:T	T:T	T:T	?	?	G:T	T:T	G:G	T:T	T:T	T:T	?	T:T	T:T	T:T	G:T	T:T	T:T	G:G	G:G	G:G	G:G	?	G:G	G:G	G:G
>5 missing data points	isotig35345_1067	G:G	G:G	G:G	A:G	G:G	G:G	A:G	G:G	G:G	G:G	G:G	A:G	A:G	A:A	A:G	G:G	?	A:G	A:G	A:G	A:A	A:A	A:A	A:A	A:A	A:A	A:A	A:A	A:A	A:A	A:A	A:A	A:A	A:A	A:A	A:A	A:A	?	A:A	A:A	G:G	G:G	G:G	?	G:G	G:G	G:G	G:G
>5 missing data points	isotig35352_760	A:G	A:G	G:G	?	G:G	G:G	A:G	?	A:G	A:A	G:G	A:G	?	G:G	A:G	A:G	?	A:G	A:A	A:G	A:G	G:G	A:G	A:A	A:A	?	?	A:A	A:A	G:G	?	A:G	A:G	G:G	A:G	G:G	G:G	G:G	G:G	A:G	G:G	G:G	A:A	A:G	A:G	A:G	A:A	A:G
Monomorphic	isotig35362_969	C:C	C:C	C:C	C:C	C:C	C:C	C:C	C:C	C:C	C:C	C:C	C:C	C:C	C:C	C:C	C:C	C:C	C:C	C:C	C:C	C:C	C:C	C:C	C:C	C:C	C:C	C:C	C:C	C:C	C:C	C:C	C:C	C:C	C:C	C:C	C:C	C:C	C:C	C:C	C:C	C:C	C:C	C:C	C:C	C:C	C:C	C:C	C:C
	isotig35370_364	A:A	A:A	A:A	A:A	A:A	A:A	A:A	A:A	A:A	A:A	A:A	A:A	A:A	A:A	A:A	A:A	A:A	A:A	A:A	A:A	A:A	A:A	A:G	A:G	A:A	A:G	A:A	A:A	A:A	A:A	A:G	A:G	G:G	A:A	A:A	A:G	A:A	A:G	A:G	A:G	G:G	A:G	A:G	A:G	G:G	G:G	G:G	A:G
	isotig35377_1073	C:C	C:T	C:T	C:T	C:C	C:C	C:T	?	C:C	C:T	C:T	C:T	C:T	C:C	C:C	C:T	C:T	C:C	C:T	C:C	T:T	T:T	T:T	T:T	T:T	C:T	T:T	T:T	T:T	T:T	T:T	T:T	T:T	T:T	T:T	T:T	T:T	T:T	T:T	T:T	C:C	C:C	C:T	C:C	C:C	?	C:C	C:C
>5 missing data points	isotig35383_182	T:T	C:C	T:T	T:T	C:C	C:C	?	C:C	?	C:C	C:T	C:C	?	C:C	?	C:C	?	C:C	?	C:T	T:T	T:T	T:T	T:T	T:T	T:T	T:T	T:T	T:T	T:T	T:T	T:T	T:T	T:T	T:T	T:T	T:T	T:T	T:T	T:T	C:T	C:C	C:T	C:T	C:T	T:T	T:T	T:T
	isotig35404_121	T:T	T:T	A:T	T:T	T:T	T:T	T:T	T:T	A:T	T:T	T:T	?	T:T	T:T	T:T	T:T	?	A:T	T:T	T:T	T:T	T:T	T:T	T:T	?	T:T	T:T	T:T	T:T	T:T	T:T	T:T	T:T	T:T	T:T	T:T	T:T	T:T	T:T	T:T	A:A	A:T	T:T	T:T	T:T	A:T	A:T	T:T
	isotig35489_377	A:A	A:A	A:A	A:A	A:A	A:A	A:A	A:A	A:A	A:A	A:A	A:A	A:A	A:A	A:A	A:A	A:A	A:A	A:A	A:A	A:A	A:T	A:A	A:A	A:A	T:T	A:T	A:A	A:A	?	T:T	A:T	A:T	T:T	A:T	T:T	T:T	A:T	T:T	A:T	A:A	A:T	A:A	T:T	A:A	A:T	A:T	A:T
	isotig35505_474	G:G	G:G	G:G	A:G	G:G	G:G	A:G	G:G	G:G	G:G	G:G	A:G	A:G	A:G	A:G	G:G	A:A	G:G	A:G	G:G	A:A	A:A	A:A	A:A	A:A	A:A	A:A	A:G	A:A	A:A	A:A	A:A	A:A	A:A	A:A	A:A	A:A	A:A	A:A	A:A	G:G	G:G	A:G	G:G	G:G	G:G	G:G	G:G
	isotig35535_407	C:C	C:C	C:C	C:T	C:T	C:T	C:C	C:C	C:T	C:C	C:C	C:C	C:C	C:C	C:C	C:C	C:C	C:C	C:C	C:C	C:C	C:C	C:C	C:C	C:C	C:C	C:C	C:C	C:C	C:C	C:C	C:C	C:C	C:C	C:C	C:C	C:C	C:C	C:C	C:C	T:T	C:T	T:T	C:C	C:T	C:T	C:T	C:T
	isotig35592_657	C:C	C:C	C:C	C:C	C:C	C:C	C:C	C:C	C:G	C:C	C:C	C:C	C:C	C:C	C:C	C:C	C:C	C:G	C:C	C:C	G:G	G:G	G:G	G:G	G:G	G:G	G:G	G:G	G:G	G:G	G:G	G:G	G:G	G:G	G:G	G:G	G:G	G:G	G:G	G:G	C:C	C:C	C:C	C:C	C:C	C:C	C:C	C:C
	isotig35596_264	C:T	C:T	T:T	T:T	T:T	T:T	T:T	T:T	T:T	T:T	T:T	T:T	T:T	T:T	T:T	C:T	T:T	?	T:T	T:T	C:C	C:C	C:C	C:C	C:C	C:C	C:C	C:C	C:C	C:C	C:C	C:C	C:C	C:C	C:C	C:C	C:C	C:C	C:C	C:C	C:T	T:T	T:T	T:T	T:T	T:T	T:T	T:T
Monomorphic	isotig35643_913	G:G	G:G	G:G	G:G	G:G	G:G	G:G	G:G	G:G	G:G	G:G	G:G	G:G	G:G	G:G	G:G	G:G	G:G	G:G	G:G	G:G	G:G	G:G	G:G	G:G	G:G	G:G	G:G	G:G	G:G	G:G	G:G	G:G	G:G	G:G	G:G	G:G	G:G	G:G	G:G	G:G	G:G	G:G	?	G:G	G:G	G:G	G:G
	isotig35663_382	G:G	G:G	A:G	G:G	G:G	G:G	G:G	A:G	G:G	A:G	G:G	?	G:G	G:G	G:G	?	?	G:G	G:G	?	A:G	G:G	A:G	A:A	A:A	G:G	A:G	A:A	A:A	G:G	G:G	A:G	A:G	G:G	A:G	G:G	G:G	G:G	G:G	A:G	A:G	A:G	A:G	G:G	A:G	G:G	G:G	A:A
	isotig35692_495	C:T	C:T	T:T	T:T	C:T	T:T	T:T	T:T	T:T	T:T	T:T	T:T	T:T	T:T	T:T	C:T	?	T:T	T:T	T:T	C:C	C:C	C:C	C:C	C:C	C:C	C:C	C:C	C:C	C:C	C:C	C:C	C:C	C:C	C:C	C:C	C:C	C:C	C:C	C:C	C:C	C:T	C:C	?	C:T	T:T	C:C	C:C
>5 missing data points	isotig35721_667	C:G	C:G	C:C	C:C	C:C	C:G	C:C	C:C	C:C	C:C	C:C	C:C	?	C:C	C:C	C:C	?	C:C	C:C	C:C	C:C	G:G	C:G	C:C	C:G	C:C	?	C:G	C:G	G:G	C:C	C:G	C:C	?	C:C	C:C	C:C	C:G	C:C	C:G	C:G	C:C	C:C	C:C	C:G	C:C	C:G	C:C
	isotig35768_1013	C:G	C:G	C:G	C:C	C:C	C:G	C:G	C:C	C:G	C:C	G:G	C:C	C:G	G:G	C:G	C:G	C:G	C:G	C:G	C:C	C:C	C:C	C:C	C:C	C:C	C:C	C:C	C:C	C:C	C:C	C:C	C:C	C:C	C:C	C:C	C:C	C:C	C:C	C:C	C:C	C:G	C:G	C:C	C:C	G:G	C:C	C:G	C:G
	isotig35805_506	G:G	G:G	G:G	G:G	G:G	G:G	G:G	G:G	G:G	G:G	G:G	G:G	G:G	G:G	G:G	G:G	G:G	G:G	G:G	G:G	A:A	A:A	A:A	A:A	A:A	A:A	?	A:A	A:A	A:A	A:A	A:A	A:A	?	A:A	A:A	A:A	A:A	A:A	A:A	A:G	G:G	A:A	A:G	G:G	A:G	A:G	A:G
	isotig35819_544	A:G	G:G	G:G	A:G	G:G	G:G	G:G	G:G	G:G	G:G	G:G	G:G	G:G	G:G	G:G	G:G	G:G	G:G	G:G	G:G	G:G	G:G	G:G	G:G	G:G	G:G	G:G	G:G	G:G	G:G	G:G	G:G	G:G	G:G	G:G	G:G	G:G	G:G	G:G	G:G	A:G	G:G	A:A	A:G	G:G	A:A	A:G	A:G
	isotig35870_429	C:T	C:T	C:T	T:T	C:T	C:T	C:T	T:T	C:T	C:T	C:T	C:T	C:T	C:T	C:T	C:C	C:T	C:C	C:T	C:C	T:T	T:T	T:T	C:T	T:T	T:T	C:T	C:T	C:T	T:T	T:T	C:T	T:T	T:T	C:T	T:T	T:T	T:T	T:T	T:T	C:C	C:C	C:T	T:T	T:T	T:T	T:T	T:T
	isotig35882_404	A:G	A:G	A:G	A:G	G:G	G:G	A:G	G:G	A:G	A:G	G:G	A:G	A:G	A:A	G:G	A:G	A:A	A:G	A:G	G:G	A:A	A:A	A:A	A:A	A:A	A:A	A:A	A:A	A:A	A:A	A:A	A:A	A:A	A:A	A:A	A:A	A:A	A:A	A:A	A:A	A:A	A:A	A:G	A:G	A:A	G:G	A:G	A:A
	isotig35897_949	T:T	T:T	T:T	T:T	T:T	T:T	T:T	T:T	T:T	T:T	T:T	T:T	T:T	T:T	T:T	T:T	T:T	T:T	T:T	T:T	T:T	T:T	T:T	T:T	T:T	T:T	T:T	T:T	T:T	T:T	T:T	T:T	T:T	T:T	T:T	T:T	T:T	T:T	T:T	T:T	G:T	T:T	T:T	T:T	G:G	T:T	T:T	T:T
	isotig35948_414	A:G	A:G	A:G	A:G	A:G	A:G	G:G	A:G	A:G	A:G	A:G	?	G:G	G:G	G:G	G:G	?	A:G	G:G	A:G	G:G	G:G	G:G	G:G	G:G	G:G	G:G	G:G	G:G	G:G	G:G	G:G	G:G	G:G	G:G	G:G	G:G	?	G:G	G:G	G:G	G:G	G:G	G:G	A:G	G:G	A:G	G:G
>5 missing data points	isotig35959_345	A:A	A:G	A:G	A:A	A:G	A:G	A:G	A:A	A:G	A:G	A:G	?	?	A:G	G:G	?	?	G:G	A:G	G:G	A:A	A:A	A:A	A:A	A:A	?	A:A	A:A	?	?	?	A:A	A:A	A:A	A:A	A:A	A:A	?	A:A	A:A	A:G	G:G	G:G	?	G:G	G:G	G:G	?
	isotig36002_905	C:C	C:C	C:C	C:C	C:C	C:C	C:C	C:C	C:C	C:C	C:C	C:C	C:C	C:C	C:C	C:C	C:C	C:C	C:C	C:C	C:G	C:C	C:G	C:G	C:G	G:G	C:C	C:C	C:C	C:C	G:G	C:G	C:G	G:G	C:G	G:G	G:G	C:G	G:G	C:G	C:C	C:G	C:C	C:C	C:C	C:C	C:C	C:C
	isotig36037_559	C:C	C:C	A:C	C:C	C:C	C:C	C:C	C:C	C:C	C:C	A:C	C:C	C:C	C:C	C:C	C:C	C:C	C:C	C:C	C:C	A:A	A:A	A:C	A:C	A:A	A:C	?	A:A	?	A:A	C:C	A:A	C:C	A:A	A:A	A:C	A:A	A:C	A:C	A:C	A:C	C:C	C:C	C:C	C:C	A:C	A:C	A:C
>5 missing data points	isotig36042_298	A:A	A:A	A:A	?	A:A	A:G	A:G	A:A	A:A	A:A	A:A	A:G	A:A	A:A	A:A	A:G	?	A:A	A:G	A:A	G:G	G:G	G:G	G:G	G:G	G:G	G:G	G:G	G:G	G:G	A:G	G:G	G:G	G:G	G:G	G:G	G:G	G:G	G:G	G:G	A:G	A:A	A:A	A:A	G:G	A:G	A:A	A:A
	isotig36110_940	A:A	A:A	A:A	A:G	A:G	A:A	A:A	A:G	A:A	A:A	A:A	A:A	A:A	A:A	A:A	A:A	A:A	A:A	A:A	A:A	A:A	A:A	A:A	A:A	A:A	A:A	A:A	A:A	A:A	A:A	A:A	A:A	A:A	A:A	A:A	A:A	A:A	A:A	A:A	A:A	A:A	A:A	A:A	A:A	A:A	A:A	A:G	A:A
	isotig36120_639	G:G	G:G	G:G	G:G	G:G	A:G	G:G	A:G	A:G	A:G	G:G	G:G	A:G	G:G	G:G	G:G	G:G	G:G	G:G	G:G	G:G	G:G	G:G	G:G	G:G	G:G	G:G	G:G	G:G	G:G	G:G	G:G	G:G	G:G	G:G	G:G	G:G	G:G	G:G	G:G	G:G	G:G	G:G	A:G	G:G	G:G	A:G	G:G
	isotig36152_119	G:G	A:G	G:G	A:G	G:G	A:G	G:G	A:G	A:G	A:G	G:G	G:G	A:G	G:G	G:G	A:G	G:G	A:G	G:G	G:G	G:G	G:G	G:G	G:G	G:G	G:G	G:G	G:G	G:G	G:G	G:G	G:G	G:G	G:G	G:G	G:G	G:G	G:G	G:G	G:G	A:A	A:G	G:G	G:G	A:A	A:G	G:G	A:A
	isotig36154_963	C:T	T:T	C:T	C:T	C:T	C:T	T:T	C:T	T:T	T:T	T:T	T:T	T:T	T:T	T:T	T:T	T:T	T:T	T:T	T:T	?	C:C	C:C	C:C	C:C	C:C	C:C	C:C	C:C	C:C	C:C	C:C	C:C	C:C	C:C	C:C	C:C	C:C	C:C	C:C	C:T	C:T	C:T	C:C	T:T	C:C	C:C	C:C
	isotig36165_116	A:G	A:A	A:A	A:G	A:A	A:A	A:G	A:A	A:A	A:A	A:G	A:A	A:G	?	G:G	A:A	G:G	A:G	G:G	A:A	A:A	A:A	A:A	A:A	A:A	A:A	A:A	A:A	?	A:A	A:A	A:A	A:A	A:A	A:A	A:A	A:A	A:A	A:A	A:A	A:A	A:A	A:G	A:G	A:A	A:A	A:A	A:A
	isotig36199_943	A:G	A:A	A:G	A:G	A:G	A:G	A:G	A:G	A:G	A:A	?	A:G	A:G	?	A:G	A:A	G:G	A:A	A:A	A:G	A:A	A:A	A:A	A:A	A:A	A:A	A:A	A:A	A:A	A:A	A:A	A:A	A:A	A:A	A:A	A:A	A:A	A:A	A:A	A:A	A:A	A:A	A:A	A:A	A:A	A:A	A:A	A:G
>5 missing data points	isotig36256_344	A:C	A:C	A:C	A:C	A:C	A:A	A:C	A:A	A:C	A:A	C:C	A:A	?	A:C	C:C	A:C	?	A:C	A:C	A:A	A:A	A:A	A:A	A:C	A:A	A:C	A:C	A:A	A:C	A:A	A:A	A:A	A:A	A:A	A:A	A:A	A:A	A:C	A:A	A:A	A:A	C:C	C:C	?	A:A	A:C	C:C	?
>5 missing data points	isotig36268_410	G:G	G:G	A:G	G:G	G:G	A:G	G:G	G:G	?	A:G	G:G	?	G:G	G:G	G:G	G:G	G:G	G:G	G:G	G:G	G:G	G:G	G:G	G:G	G:G	G:G	?	G:G	G:G	G:G	G:G	G:G	G:G	?	G:G	G:G	G:G	G:G	G:G	G:G	G:G	G:G	G:G	?	G:G	G:G	A:G	G:G
>5 missing data points	isotig36309_689	G:T	G:T	G:G	G:T	G:T	G:T	G:G	G:T	G:G	G:T	G:G	?	G:G	G:G	G:G	G:T	?	G:G	G:G	G:G	G:G	G:G	G:G	G:G	G:G	G:G	?	G:G	G:G	G:G	G:G	G:G	G:G	G:G	G:G	G:G	G:G	G:G	G:G	G:G	G:G	G:G	G:G	?	T:T	G:G	G:G	G:G
	isotig36318_875	A:C	A:C	A:C	A:C	A:C	A:C	A:C	A:C	A:C	A:C	A:C	A:C	A:C	A:C	C:C	C:C	A:A	C:C	A:A	A:C	C:C	C:C	C:C	A:C	C:C	C:C	C:C	C:C	C:C	C:C	C:C	C:C	C:C	C:C	C:C	C:C	C:C	C:C	C:C	C:C	A:A	A:C	C:C	A:A	A:A	A:A	A:A	A:A
	isotig36337_305	C:T	C:T	C:T	C:T	C:T	C:T	C:T	C:T	C:T	C:T	C:T	C:T	C:T	C:T	C:T	C:T	C:T	C:T	C:T	C:T	T:T	T:T	T:T	T:T	T:T	T:T	T:T	T:T	T:T	T:T	T:T	T:T	T:T	T:T	T:T	T:T	T:T	T:T	T:T	T:T	T:T	C:C	?	T:T	T:T	T:T	C:T	C:T
	isotig36364_683	C:C	C:C	C:C	C:C	C:C	C:C	A:C	C:C	A:C	C:C	C:C	A:A	A:C	A:C	C:C	A:C	A:C	C:C	A:C	?	C:C	C:C	C:C	C:C	C:C	C:C	C:C	C:C	C:C	C:C	C:C	C:C	C:C	C:C	C:C	C:C	C:C	C:C	C:C	C:C	A:C	C:C	A:A	A:C	C:C	?	A:A	A:C
	isotig36406_986	A:T	A:T	T:T	A:T	A:T	A:T	A:T	T:T	A:T	T:T	A:T	A:T	A:T	A:T	A:T	T:T	A:A	A:T	T:T	T:T	A:A	A:T	T:T	A:A	A:T	?	A:A	T:T	A:A	T:T	T:T	T:T	A:T	T:T	T:T	T:T	T:T	T:T	T:T	T:T	A:A	?	A:A	A:T	T:T	A:T	A:A	A:T
	isotig36444_710	C:C	C:C	C:C	C:C	C:C	C:G	C:G	C:C	C:G	C:C	C:G	C:G	C:G	C:G	C:G	C:G	G:G	C:G	C:G	C:C	G:G	G:G	G:G	G:G	G:G	G:G	G:G	G:G	G:G	G:G	G:G	G:G	G:G	G:G	G:G	G:G	G:G	G:G	G:G	G:G	G:G	C:C	G:G	C:C	C:G	G:G	G:G	C:G
	isotig36487_789	G:G	A:G	A:G	G:G	A:G	G:G	G:G	G:G	A:G	G:G	A:G	G:G	G:G	G:G	G:G	A:G	G:G	G:G	G:G	A:G	A:A	A:A	A:A	A:A	A:A	A:A	A:A	A:A	A:A	A:A	A:A	A:A	A:A	A:A	A:A	A:A	A:A	A:A	A:A	A:A	G:G	A:G	A:G	A:A	A:G	A:G	G:G	A:G
>5 missing data points	isotig36493_410	A:G	G:G	G:G	G:G	A:G	A:G	G:G	G:G	A:G	A:G	G:G	?	?	G:G	G:G	G:G	?	A:G	G:G	G:G	A:A	G:G	A:G	G:G	A:G	A:G	?	A:A	A:A	G:G	A:A	A:A	A:G	?	A:A	A:A	A:A	A:G	A:A	A:G	A:G	G:G	G:G	G:G	A:A	A:G	A:G	A:G
	isotig36511_657	C:T	T:T	T:T	C:T	T:T	T:T	T:T	C:T	T:T	T:T	T:T	T:T	T:T	T:T	T:T	T:T	T:T	T:T	T:T	T:T	C:C	C:T	C:T	C:T	C:C	C:T	C:T	C:T	C:T	T:T	C:C	C:T	C:C	C:T	T:T	C:T	C:T	C:T	C:C	T:T	T:T	T:T	T:T	T:T	T:T	T:T	T:T	T:T
	isotig36532_752	C:T	C:T	T:T	T:T	T:T	T:T	C:T	T:T	T:T	T:T	T:T	C:C	C:T	C:C	C:T	C:C	T:T	T:T	C:C	T:T	C:T	C:C	C:C	C:C	C:C	T:T	C:C	C:C	C:T	C:C	T:T	C:T	C:T	T:T	C:T	T:T	T:T	C:T	T:T	C:T	C:T	C:C	C:T	C:C	C:C	C:C	C:C	C:C
	isotig36552_876	C:T	C:T	C:T	C:T	C:T	C:T	C:T	C:T	C:T	C:T	T:T	C:T	C:T	C:T	T:T	C:C	T:T	T:T	C:T	T:T	T:T	T:T	T:T	T:T	T:T	T:T	T:T	T:T	T:T	T:T	T:T	T:T	T:T	T:T	T:T	T:T	T:T	T:T	T:T	T:T	T:T	C:T	T:T	C:T	T:T	C:T	C:C	C:T
	isotig36596_963	A:G	G:G	G:G	A:G	G:G	G:G	G:G	A:G	G:G	G:G	G:G	G:G	G:G	G:G	G:G	G:G	G:G	G:G	G:G	G:G	G:G	G:G	G:G	G:G	G:G	G:G	G:G	G:G	G:G	G:G	G:G	G:G	G:G	G:G	G:G	G:G	G:G	G:G	G:G	G:G	A:A	A:A	A:A	A:A	A:A	A:G	A:G	A:A
	isotig36605_668	C:T	C:T	C:T	C:T	C:C	C:T	C:C	C:T	C:T	C:T	C:T	C:C	C:T	C:C	C:C	C:T	C:C	C:C	C:C	C:T	C:C	C:C	C:C	C:C	C:C	C:C	C:C	C:C	C:C	C:C	C:C	C:C	C:C	C:C	C:C	C:C	C:C	C:C	C:C	C:C	T:T	T:T	T:T	C:T	C:T	C:T	T:T	C:T
	isotig36626_938	A:A	A:G	A:G	A:A	A:A	A:A	A:A	A:G	A:A	A:A	A:A	A:A	A:A	A:A	A:A	A:A	?	A:A	A:A	A:G	A:A	A:A	A:A	A:A	A:A	A:A	A:A	A:A	A:A	A:A	A:A	A:A	A:A	A:A	A:A	A:A	A:A	A:A	A:A	A:A	A:A	A:A	A:A	A:A	A:A	A:A	A:A	?
>5 missing data points	isotig36680_191	G:G	G:G	G:G	G:G	G:G	G:T	G:T	G:G	G:G	G:G	G:G	?	T:T	G:T	G:G	G:T	?	G:G	G:T	G:T	G:G	G:G	G:G	G:G	G:G	G:G	?	G:G	G:G	G:G	G:G	G:G	G:G	?	G:G	G:G	G:G	G:G	G:G	G:G	G:T	G:G	G:G	G:G	?	G:G	G:G	G:G
>5 missing data points	isotig36691_206	G:G	A:G	A:G	A:G	A:G	A:G	A:G	A:G	A:G	?	A:G	G:G	G:G	A:G	G:G	A:G	A:A	A:A	A:G	G:G	G:G	A:G	A:G	A:G	G:G	A:G	A:G	A:G	A:A	A:A	A:G	A:G	G:G	A:G	A:G	A:G	A:A	A:G	A:G	A:A	A:A	A:G	G:G	A:G	A:A	A:G	A:G	A:A
Monomorphic	isotig36767_373	A:A	A:A	A:A	A:A	A:A	A:A	A:A	A:A	A:A	A:A	A:A	?	A:A	A:A	A:A	A:A	A:A	A:A	A:A	A:A	A:A	A:A	A:A	A:A	A:A	A:A	A:A	A:A	A:A	A:A	A:A	A:A	A:A	A:A	A:A	A:A	A:A	A:A	A:A	A:A	A:A	A:A	A:A	A:A	A:A	A:A	A:A	A:A
	isotig36775_363	A:A	A:A	A:G	A:G	A:G	A:A	A:A	G:G	A:A	A:A	A:A	?	A:A	A:A	A:A	?	?	A:A	A:A	G:G	G:G	G:G	G:G	G:G	G:G	G:G	G:G	G:G	G:G	G:G	G:G	G:G	G:G	G:G	G:G	G:G	G:G	G:G	G:G	G:G	A:G	A:G	A:G	A:G	A:G	A:G	A:G	A:G
3 illegitimate genotypes in half-sib parent analysis	isotig36782_698	G:T	G:T	T:T	G:T	T:T	G:T	T:T	G:T	T:T	T:T	T:T	?	G:G	T:T	T:T	T:T	G:G	T:T	T:T	T:T	G:G	G:T	G:G	G:T	G:T	G:G	?	G:G	G:G	T:T	G:G	G:G	G:T	G:G	G:G	G:G	G:G	G:T	G:G	G:G	T:T	T:T	G:T	T:T	?	T:T	T:T	G:T
	isotig36793_769	A:G	A:G	G:G	G:G	G:G	G:G	A:G	G:G	G:G	G:G	G:G	A:G	A:G	A:G	A:G	A:A	G:G	A:G	G:G	A:G	A:A	G:G	G:G	G:G	A:G	A:A	G:G	A:G	G:G	A:G	A:A	A:A	A:G	A:A	A:G	A:A	A:A	A:A	A:A	A:G	A:G	A:A	A:A	A:A	A:G	A:A	A:G	A:A
	isotig36797_307	T:T	C:T	C:T	C:T	T:T	T:T	C:T	T:T	C:C	T:T	C:C	C:C	C:T	T:T	C:C	T:T	?	C:T	C:T	C:T	T:T	T:T	T:T	T:T	T:T	T:T	T:T	T:T	T:T	T:T	T:T	T:T	T:T	T:T	T:T	T:T	T:T	T:T	T:T	T:T	T:T	T:T	C:T	?	T:T	C:T	C:C	T:T
>5 missing data points	isotig36938_811	C:C	C:C	C:C	C:C	C:C	C:C	C:C	C:C	C:C	C:C	C:C	?	?	C:C	C:C	C:C	?	C:C	C:C	C:C	C:C	C:C	C:C	C:C	C:C	C:C	?	C:C	C:C	C:C	C:C	C:C	C:C	?	C:C	C:C	C:C	C:C	C:C	C:C	C:C	C:T	C:T	?	?	C:C	C:T	C:T
	isotig36956_785	C:G	G:G	G:G	G:G	G:G	C:G	G:G	G:G	G:G	G:G	G:G	G:G	G:G	G:G	G:G	G:G	G:G	G:G	G:G	G:G	C:C	G:G	C:G	C:C	C:C	C:C	G:G	G:G	C:G	G:G	C:C	C:G	C:C	C:C	C:G	C:C	C:C	C:G	C:C	C:C	G:G	C:G	C:G	G:G	C:G	C:G	G:G	C:G
>5 missing data points	isotig37005_693	?	G:G	A:G	?	A:G	A:G	A:G	A:A	G:G	A:G	G:G	A:G	?	A:A	A:G	G:G	?	A:G	G:G	A:A	G:G	G:G	G:G	G:G	G:G	G:G	G:G	G:G	G:G	G:G	G:G	G:G	G:G	G:G	G:G	G:G	G:G	G:G	G:G	G:G	?	G:G	A:A	A:G	G:G	A:A	A:G	A:G
	isotig37010_277	T:T	C:T	C:T	T:T	T:T	C:T	T:T	T:T	T:T	T:T	C:T	T:T	T:T	T:T	T:T	T:T	T:T	T:T	T:T	C:T	T:T	T:T	T:T	T:T	T:T	T:T	T:T	T:T	T:T	T:T	T:T	T:T	T:T	T:T	T:T	T:T	T:T	T:T	T:T	T:T	T:T	T:T	T:T	T:T	T:T	T:T	T:T	T:T
	isotig37012_817	C:C	C:C	C:C	C:C	C:C	C:C	C:C	C:C	C:C	C:C	C:C	C:C	C:C	C:C	C:C	C:C	C:C	C:C	C:C	C:C	G:G	C:G	C:G	C:G	C:C	G:G	C:C	C:G	C:C	G:G	G:G	G:G	C:G	G:G	G:G	G:G	G:G	G:G	G:G	C:G	C:C	C:G	C:C	C:G	C:G	C:G	C:C	C:C
>5 missing data points	isotig37023_265	A:T	A:T	A:T	A:T	A:T	A:T	A:T	T:T	A:T	A:T	T:T	?	A:T	A:A	A:T	?	?	A:A	T:T	?	T:T	T:T	T:T	T:T	T:T	T:T	T:T	T:T	T:T	T:T	T:T	T:T	T:T	T:T	T:T	T:T	T:T	T:T	T:T	T:T	A:T	A:T	T:T	A:T	A:T	T:T	T:T	A:T
	isotig37083_872	G:G	A:G	G:G	G:G	A:G	G:G	A:G	G:G	G:G	G:G	A:G	A:A	A:G	A:G	G:G	A:A	G:G	G:G	A:A	G:G	G:G	G:G	A:G	A:G	G:G	G:G	G:G	G:G	G:G	A:G	G:G	G:G	A:G	G:G	G:G	G:G	G:G	A:G	G:G	A:G	G:G	G:G	A:A	G:G	G:G	A:G	A:A	G:G
	isotig37136_342	G:G	G:G	G:G	G:G	G:G	G:G	G:G	G:G	C:G	C:G	G:G	G:G	G:G	G:G	G:G	G:G	G:G	C:G	?	G:G	G:G	G:G	G:G	G:G	G:G	G:G	G:G	G:G	G:G	G:G	G:G	G:G	G:G	G:G	G:G	G:G	G:G	G:G	G:G	G:G	G:G	G:G	G:G	C:G	?	C:G	G:G	C:G
	isotig37155_874	A:G	A:A	A:A	A:A	A:G	A:A	A:A	A:A	A:A	A:A	A:A	?	A:A	A:A	A:A	A:A	A:A	A:A	A:A	?	G:G	A:A	G:G	G:G	G:G	G:G	A:A	G:G	G:G	A:A	G:G	G:G	G:G	G:G	G:G	G:G	G:G	A:G	G:G	G:G	A:A	A:A	A:A	A:A	A:A	A:A	A:A	A:A
	isotig37158_542	T:T	T:T	G:T	G:T	G:T	T:T	G:T	G:T	T:T	G:T	G:T	G:T	T:T	G:G	T:T	G:T	G:T	G:T	G:T	G:G	G:G	G:G	G:G	G:G	G:G	G:G	G:G	G:G	?	G:G	G:G	G:G	G:G	G:G	G:G	G:G	G:G	G:G	G:G	G:G	G:G	G:T	T:T	G:T	T:T	G:G	T:T	G:T
	isotig37167_658	A:G	A:A	A:A	A:G	A:A	A:G	A:G	A:G	A:A	A:A	A:G	A:G	A:G	G:G	A:G	A:A	G:G	A:A	A:A	A:A	A:A	A:A	A:A	A:A	A:A	A:A	A:A	A:A	A:A	A:A	A:A	A:A	A:A	A:A	A:A	A:A	A:A	A:A	A:A	A:A	A:A	A:A	A:A	A:A	A:A	A:A	?	A:A
	isotig37206_320	G:G	G:T	G:T	G:G	G:G	G:T	G:G	G:T	G:G	G:G	G:T	G:G	G:G	G:G	G:G	G:T	G:G	G:G	G:G	G:G	G:G	G:G	G:G	G:G	G:G	?	G:G	G:G	G:G	G:G	G:G	G:G	G:G	G:G	G:G	G:G	G:G	G:G	G:G	G:G	G:G	G:G	G:G	G:G	G:G	G:T	G:G	G:G
>5 missing data points	isotig37209_549	A:G	G:G	A:G	G:G	G:G	A:G	G:G	G:G	G:G	G:G	G:G	?	?	G:G	G:G	G:G	?	G:G	G:G	A:G	G:G	G:G	G:G	G:G	G:G	G:G	?	G:G	G:G	G:G	G:G	G:G	G:G	G:G	G:G	G:G	G:G	G:G	G:G	G:G	A:G	A:A	G:G	A:G	G:G	A:G	A:G	A:G
	isotig37213_477	C:T	C:T	T:T	T:T	T:T	C:T	T:T	T:T	C:T	C:T	T:T	?	T:T	T:T	T:T	?	?	C:T	T:T	?	T:T	T:T	T:T	T:T	T:T	T:T	T:T	T:T	T:T	T:T	T:T	T:T	T:T	T:T	T:T	T:T	T:T	T:T	T:T	T:T	T:T	C:T	T:T	T:T	T:T	T:T	T:T	T:T
	isotig37220_578	C:C	T:T	C:T	T:T	C:C	C:C	C:C	C:T	C:C	C:T	C:T	C:C	C:C	C:C	C:C	C:T	C:C	C:C	C:C	C:C	T:T	T:T	T:T	T:T	T:T	T:T	?	T:T	T:T	T:T	T:T	T:T	T:T	T:T	T:T	T:T	T:T	T:T	T:T	T:T	C:T	C:C	C:C	C:T	C:T	C:T	C:T	T:T
	isotig37252_318	T:T	T:T	T:T	C:T	T:T	T:T	T:T	T:T	T:T	C:T	T:T	T:T	T:T	?	T:T	T:T	T:T	T:T	T:T	T:T	T:T	T:T	T:T	T:T	T:T	T:T	T:T	T:T	T:T	T:T	T:T	T:T	T:T	T:T	T:T	T:T	T:T	?	T:T	T:T	C:C	C:C	C:T	T:T	C:C	C:T	C:T	C:C
4 illegitimate genotypes in half-sib parent analysis	isotig37258_745	A:G	A:A	A:A	A:G	A:A	A:A	A:A	G:G	A:A	A:G	A:A	?	A:G	A:A	A:A	?	?	A:A	A:A	?	A:A	A:A	A:A	A:A	A:A	A:A	A:A	A:A	A:A	A:A	A:A	A:A	A:A	A:A	A:A	A:A	A:A	A:A	A:A	A:A	A:G	A:A	G:G	A:A	A:A	A:G	A:A	A:A
	isotig37265_852	A:G	A:G	A:G	A:G	A:G	A:G	A:G	G:G	A:G	A:G	G:G	A:G	A:G	A:G	G:G	A:A	G:G	A:G	A:A	G:G	G:G	G:G	G:G	G:G	G:G	G:G	G:G	G:G	G:G	G:G	G:G	G:G	G:G	G:G	G:G	G:G	G:G	G:G	G:G	G:G	A:A	A:A	G:G	A:A	A:A	A:A	A:A	A:G
8 illegitimate genotypes in half-sib parent analysis	isotig37315_454	A:G	A:G	A:G	A:G	A:G	A:G	A:G	A:G	A:G	A:G	G:G	A:A	A:A	G:G	A:A	A:G	A:G	A:G	A:G	A:A	G:G	G:G	G:G	G:G	G:G	G:G	A:G	A:G	G:G	A:A	G:G	A:G	G:G	G:G	G:G	G:G	G:G	A:G	G:G	G:G	A:G	G:G	A:G	G:G	G:G	A:G	G:G	A:G
	isotig37323_396	A:G	G:G	G:G	G:G	A:G	A:G	A:G	G:G	G:G	A:G	G:G	A:G	A:G	A:A	G:G	A:G	A:G	A:G	G:G	A:G	G:G	A:G	G:G	G:G	G:G	G:G	A:G	G:G	G:G	G:G	G:G	G:G	G:G	G:G	G:G	G:G	G:G	G:G	G:G	G:G	A:A	A:A	A:G	A:G	A:G	A:G	A:G	G:G
>5 missing data points	isotig37328_773	T:T	T:T	T:T	T:T	T:T	T:T	T:T	T:T	T:T	T:T	T:T	?	?	T:T	T:T	T:T	?	T:T	T:T	T:T	A:A	A:A	A:A	A:A	A:A	?	?	A:A	A:A	A:A	A:A	A:A	A:A	?	A:A	A:A	A:A	A:A	A:A	A:A	T:T	T:T	A:T	?	?	T:T	A:T	T:T
	isotig37348_328	G:T	T:T	G:T	T:T	T:T	G:T	T:T	T:T	G:T	T:T	T:T	T:T	T:T	T:T	T:T	T:T	T:T	T:T	T:T	T:T	G:G	G:G	G:G	G:G	G:G	G:G	G:G	G:G	G:G	G:G	G:G	G:G	G:G	G:G	G:G	G:G	G:G	G:G	G:G	G:G	G:T	G:T	T:T	T:T	T:T	G:G	T:T	G:T
	isotig37385_830	C:C	A:C	C:C	A:C	C:C	C:C	C:C	A:C	C:C	C:C	C:C	C:C	C:C	C:C	C:C	A:C	C:C	C:C	C:C	C:C	A:C	C:C	C:C	C:C	A:C	A:A	C:C	A:C	A:C	A:A	A:A	A:A	A:C	A:A	A:C	A:A	A:A	A:A	A:A	A:C	C:C	A:C	C:C	A:C	A:C	A:C	C:C	C:C
	isotig37393_324	T:T	T:T	T:T	T:T	T:T	T:T	T:T	T:T	T:T	T:T	T:T	T:T	T:T	T:T	T:T	T:T	T:T	T:T	T:T	T:T	T:T	T:T	T:T	T:T	T:T	T:T	T:T	T:T	T:T	T:T	T:T	T:T	T:T	T:T	T:T	T:T	T:T	T:T	T:T	T:T	T:T	C:T	C:T	T:T	T:T	T:T	C:T	C:T
	isotig37419_329	T:T	T:T	C:T	T:T	C:T	C:T	C:T	C:T	C:T	T:T	T:T	C:C	C:T	C:T	C:T	C:T	?	T:T	C:T	T:T	C:C	C:C	C:C	C:C	C:C	C:C	C:C	C:C	C:C	C:C	C:C	C:C	C:C	C:C	C:C	C:C	C:C	C:C	C:C	C:C	C:T	C:C	C:C	C:C	C:C	C:C	C:C	C:C
	isotig37421_486	T:T	T:T	T:T	C:T	C:T	T:T	C:T	T:T	T:T	T:T	T:T	?	T:T	T:T	T:T	C:T	?	T:T	C:T	T:T	C:C	C:C	C:C	C:C	C:C	C:C	C:C	C:C	C:C	C:C	C:C	C:C	C:C	C:C	C:C	C:C	C:C	?	C:C	C:C	T:T	C:T	T:T	C:T	C:T	T:T	C:T	C:T
	isotig37443_625	G:G	G:G	G:G	G:G	C:G	G:G	C:G	C:G	C:G	G:G	G:G	C:G	C:G	C:G	C:G	C:G	C:G	G:G	C:G	G:G	G:G	G:G	G:G	G:G	G:G	G:G	G:G	G:G	G:G	G:G	G:G	G:G	G:G	G:G	G:G	G:G	G:G	G:G	G:G	G:G	?	G:G	C:G	?	C:G	G:G	C:G	G:G
	isotig37451_264	G:G	G:G	G:G	G:G	G:G	G:G	G:G	G:G	G:G	G:G	G:G	G:G	?	G:G	G:G	G:G	?	G:G	G:G	G:G	T:T	G:T	G:T	G:T	G:G	T:T	G:G	G:T	G:G	T:T	?	G:T	G:T	T:T	T:T	T:T	T:T	T:T	T:T	G:T	G:G	G:G	G:G	G:G	G:G	G:G	G:G	G:G
	isotig37512_264	C:C	C:C	A:C	C:C	A:A	C:C	A:C	A:C	A:C	A:C	A:A	C:C	C:C	A:A	C:C	C:C	A:C	A:A	A:C	A:C	C:C	A:C	C:C	A:C	A:C	C:C	A:C	C:C	C:C	A:A	C:C	C:C	A:C	C:C	C:C	C:C	C:C	A:C	C:C	C:C	A:A	A:A	A:A	A:A	A:A	A:C	A:C	A:A
>5 missing data points	isotig37574_383	G:G	G:G	G:G	G:G	G:G	A:G	A:G	G:G	A:G	G:G	A:G	A:G	A:G	A:G	G:G	G:G	?	?	G:G	G:G	A:A	?	A:G	A:A	A:A	A:A	A:A	A:A	?	G:G	?	A:A	?	A:A	A:A	A:A	?	?	A:A	A:A	G:G	G:G	G:G	G:G	G:G	G:G	G:G	G:G
>5 missing data points	isotig37633_393	A:G	A:G	A:A	A:A	A:G	A:A	A:A	A:A	A:A	A:A	A:A	?	?	A:A	A:A	A:A	?	A:A	A:A	A:A	A:A	A:A	A:A	A:A	A:A	A:A	?	A:A	A:A	A:A	A:A	A:A	A:A	?	A:A	A:A	A:A	A:A	A:A	A:A	A:G	A:A	A:A	?	?	A:A	A:G	G:G
	isotig37670_180	A:G	G:G	A:G	A:G	A:G	G:G	A:G	A:G	A:G	A:G	G:G	G:G	A:G	A:G	G:G	G:G	?	A:G	A:A	A:A	G:G	G:G	G:G	A:G	G:G	G:G	A:A	G:G	G:G	G:G	G:G	G:G	G:G	G:G	G:G	G:G	G:G	G:G	G:G	G:G	A:G	A:G	A:G	A:A	A:G	A:A	A:A	A:G
	isotig37678_801	G:G	G:G	G:G	G:G	G:G	G:G	G:G	G:G	G:G	?	G:G	G:G	G:G	G:G	G:G	G:G	G:G	G:G	G:G	G:G	G:G	G:G	G:G	G:G	G:G	G:G	G:G	G:G	G:G	G:G	G:G	G:G	G:G	G:G	G:G	G:G	G:G	G:G	G:G	G:G	G:G	G:G	T:T	?	G:T	T:T	G:G	G:G
>5 missing data points	isotig37687_135	A:C	C:C	A:C	C:C	C:C	A:C	A:C	C:C	C:C	C:C	A:C	A:C	A:C	A:A	A:C	C:C	A:A	C:C	C:C	A:C	A:A	A:A	A:A	A:A	A:A	A:A	A:A	A:A	A:A	A:A	A:A	A:A	A:A	A:A	A:A	A:A	A:A	A:A	A:A	A:A	A:A	A:A	A:C	A:C	C:C	A:C	A:A	A:C
	isotig37754_547	T:T	T:T	T:T	T:T	T:T	T:T	T:T	T:T	T:T	T:T	T:T	T:T	T:T	T:T	T:T	T:T	T:T	T:T	T:T	T:T	T:T	T:T	T:T	T:T	T:T	T:T	T:T	T:T	T:T	T:T	T:T	T:T	T:T	T:T	T:T	T:T	T:T	T:T	T:T	T:T	C:T	C:C	C:T	?	C:T	C:T	C:C	T:T
	isotig37821_673	A:G	A:G	G:G	G:G	G:G	G:G	A:G	G:G	G:G	G:G	G:G	A:G	A:G	A:G	A:G	A:A	G:G	A:G	G:G	A:G	G:G	G:G	G:G	G:G	G:G	G:G	G:G	G:G	G:G	G:G	G:G	G:G	G:G	G:G	G:G	G:G	G:G	G:G	G:G	G:G	G:G	A:G	A:A	A:G	A:A	A:G	A:G	A:G
	isotig37822_830	C:C	C:C	C:C	C:C	C:C	?	C:C	C:C	C:C	C:C	C:C	C:C	C:C	C:C	C:C	C:C	C:C	C:C	C:C	C:C	C:C	C:C	C:T	C:T	C:C	C:C	C:C	C:C	C:C	C:C	C:C	C:C	C:T	C:C	C:C	C:C	C:C	C:C	C:C	C:C	C:C	T:T	C:T	T:T	T:T	C:T	C:T	T:T
	isotig37875_830	G:T	G:G	G:G	G:T	G:T	G:T	G:G	G:T	G:T	G:T	G:G	G:G	G:T	G:G	G:G	G:G	G:G	G:G	G:G	G:G	T:T	G:T	T:T	G:T	T:T	G:T	G:T	T:T	T:T	T:T	G:T	G:T	G:T	G:T	G:T	G:T	G:T	G:T	G:T	G:T	G:G	T:T	G:T	G:T	T:T	G:T	G:T	G:G
	isotig37918_508	G:G	G:G	G:G	G:G	G:G	G:G	G:G	A:G	G:G	G:G	G:G	G:G	G:G	?	G:G	G:G	G:G	G:G	G:G	G:G	G:G	G:G	G:G	G:G	G:G	G:G	G:G	G:G	G:G	G:G	G:G	G:G	G:G	G:G	G:G	G:G	G:G	G:G	G:G	G:G	A:G	G:G	G:G	G:G	A:G	G:G	A:G	G:G
	isotig37962_290	A:G	A:G	A:G	A:G	A:G	A:G	A:G	A:G	A:G	A:G	G:G	A:G	A:G	A:A	A:G	A:G	G:G	A:A	G:G	A:A	G:G	G:G	G:G	G:G	G:G	G:G	G:G	G:G	G:G	G:G	G:G	G:G	G:G	G:G	G:G	G:G	G:G	G:G	G:G	G:G	A:A	A:A	G:G	A:G	A:G	A:A	A:A	A:A
	isotig38068_242	A:A	A:A	A:A	A:A	A:A	A:A	A:A	A:A	A:A	A:A	A:A	?	A:A	A:A	A:A	A:A	A:A	A:A	A:A	A:A	A:A	A:A	A:A	A:A	A:A	A:A	A:A	A:A	A:A	A:A	A:A	A:A	A:A	A:A	A:A	A:A	A:A	A:A	A:A	A:A	A:G	A:A	A:A	A:A	A:A	A:G	A:A	A:A
>5 missing data points	isotig38094_355	C:C	C:T	C:C	?	C:C	C:C	C:C	?	C:C	C:C	C:C	C:C	?	C:C	C:C	C:T	?	C:C	C:C	C:C	C:C	C:C	C:C	C:C	C:C	?	?	C:C	C:C	C:C	?	C:C	C:C	C:C	C:C	C:C	C:C	C:C	C:C	C:C	C:T	T:T	C:C	C:C	T:T	C:T	C:C	C:T
>5 missing data points	isotig38102_831	G:G	G:G	G:G	G:G	A:G	G:G	G:G	G:G	G:G	G:G	G:G	?	?	G:G	G:G	?	?	G:G	G:G	?	G:G	G:G	G:G	G:G	G:G	G:G	G:G	G:G	G:G	G:G	?	G:G	G:G	G:G	?	G:G	G:G	?	G:G	G:G	G:G	G:G	G:G	?	G:G	G:G	G:G	?
>5 missing data points	isotig38139_314	C:C	A:C	A:C	A:C	C:C	A:C	A:C	A:C	A:C	A:C	A:A	?	?	A:C	A:C	?	?	A:C	A:C	?	C:C	C:C	A:C	A:A	C:C	C:C	A:C	C:C	A:C	A:C	?	C:C	A:C	C:C	?	C:C	C:C	?	C:C	A:C	A:A	A:A	C:C	?	A:A	A:C	A:A	?
>5 missing data points	isotig38154_103	G:G	G:G	G:G	G:G	G:G	G:G	G:G	G:G	G:G	G:G	G:G	?	?	G:G	G:G	?	?	G:G	G:G	?	G:G	G:G	G:G	G:G	G:G	G:G	G:G	G:G	G:G	G:G	?	G:G	G:G	G:G	?	G:G	G:G	?	G:G	G:G	G:G	C:G	G:G	?	G:G	C:G	G:G	?
	isotig38230_263	T:T	T:T	C:T	T:T	T:T	C:T	T:T	T:T	C:T	T:T	T:T	?	T:T	T:T	T:T	T:T	?	T:T	T:T	T:T	T:T	T:T	T:T	T:T	T:T	T:T	T:T	T:T	T:T	T:T	T:T	T:T	T:T	T:T	T:T	T:T	T:T	?	T:T	T:T	T:T	T:T	T:T	T:T	C:T	T:T	T:T	T:T
	isotig38248_370	C:C	C:C	C:C	C:C	C:C	C:C	C:C	C:C	C:C	C:C	C:C	C:C	C:C	C:C	C:C	C:C	C:C	C:C	C:C	C:C	C:C	T:T	C:T	C:C	C:T	C:C	C:T	C:T	C:T	T:T	C:C	C:T	C:C	C:C	C:C	C:C	C:C	C:T	C:C	C:T	C:C	C:C	C:C	C:T	C:C	C:T	C:C	C:C
	isotig38339_429	C:T	C:C	C:C	C:T	C:C	C:C	C:C	C:T	C:C	C:C	C:C	C:C	C:C	?	C:C	C:C	C:C	C:C	C:C	C:C	C:C	C:C	C:C	C:C	C:C	C:C	C:C	C:C	C:C	C:C	C:C	C:C	C:C	C:C	C:C	C:C	C:C	C:C	C:C	C:C	C:C	C:C	C:C	C:C	C:C	C:C	C:C	C:C
>5 missing data points	isotig38354_763	A:G	G:G	G:G	A:G	A:G	G:G	A:G	G:G	G:G	G:G	?	?	?	A:A	A:G	?	?	?	A:A	G:G	A:A	A:A	A:G	A:G	A:G	A:A	A:A	A:A	A:A	G:G	A:A	A:A	A:G	A:A	?	A:A	A:A	?	A:A	A:A	A:G	A:A	A:G	?	A:A	A:A	A:G	?
	isotig38424_376	T:T	T:T	T:T	T:T	T:T	T:T	T:T	T:T	A:T	A:T	T:T	T:T	T:T	T:T	T:T	T:T	?	T:T	T:T	T:T	T:T	T:T	T:T	A:T	T:T	T:T	A:A	T:T	T:T	T:T	T:T	T:T	T:T	T:T	T:T	T:T	T:T	T:T	T:T	T:T	T:T	A:A	T:T	A:A	A:A	A:T	A:T	A:A
>5 missing data points	isotig38440_478	C:T	T:T	C:T	T:T	C:T	C:T	C:T	T:T	C:T	C:T	C:T	?	?	C:C	C:T	?	?	C:C	T:T	C:C	C:C	C:C	C:C	C:C	C:C	C:C	C:C	C:C	C:C	C:C	?	C:C	C:C	C:C	C:C	C:C	C:C	?	C:C	C:C	C:C	C:C	T:T	?	C:C	C:T	C:C	?
	isotig38484_281	A:C	A:C	C:C	C:C	A:C	C:C	A:C	A:C	A:C	A:C	A:C	A:C	A:C	A:C	A:C	A:A	A:A	A:C	A:C	C:C	A:C	A:A	A:C	C:C	A:A	?	A:C	A:A	A:C	A:C	A:A	A:A	A:C	A:A	A:A	A:A	A:A	A:A	A:A	A:A	C:C	A:C	C:C	A:C	A:C	A:C	A:A	C:C
	isotig38580_584	C:T	C:T	C:T	C:T	C:T	C:T	C:T	T:T	C:T	C:T	C:T	C:T	C:T	C:C	C:T	C:T	T:T	C:C	T:T	C:C	C:T	T:T	T:T	T:T	C:T	C:C	T:T	C:T	C:C	C:C	C:C	C:C	C:T	C:C	C:T	C:C	C:C	C:C	C:C	C:T	T:T	T:T	T:T	T:T	T:T	T:T	C:T	T:T
>5 missing data points	isotig38588_379	G:T	G:T	G:T	?	G:T	G:T	G:T	?	G:T	G:T	T:T	G:T	?	G:G	G:T	G:T	?	G:G	T:T	G:G	T:T	T:T	T:T	T:T	T:T	?	?	T:T	T:T	T:T	?	T:T	T:T	T:T	T:T	T:T	T:T	T:T	T:T	T:T	G:T	G:G	G:G	G:G	G:G	G:G	G:G	G:G
	isotig38604_268	A:A	A:A	A:A	A:G	A:G	A:A	A:A	?	A:A	A:A	A:A	A:A	A:A	A:A	A:A	A:A	A:A	A:A	A:A	A:A	A:A	A:A	A:A	A:A	A:A	A:A	A:A	A:A	A:A	A:A	A:A	A:A	A:A	A:A	A:A	A:A	A:A	A:A	A:A	A:A	A:A	A:A	A:A	A:A	A:A	A:A	A:A	A:A
>5 missing data points	isotig38732_575	T:T	?	T:T	?	T:T	T:T	T:T	?	?	T:T	T:T	T:T	T:T	T:T	T:T	?	?	?	T:T	T:T	C:C	C:C	C:C	C:C	C:C	C:C	C:C	C:C	C:C	C:C	C:C	C:C	C:C	C:C	C:C	C:C	C:C	C:C	C:C	C:C	C:C	C:C	C:C	?	C:C	C:C	C:T	C:C
	isotig38736_505	C:T	C:C	C:C	C:T	C:C	C:C	C:C	T:T	C:T	C:C	C:C	?	C:C	?	C:C	C:C	?	C:T	C:C	C:C	T:T	C:T	C:T	C:T	T:T	C:T	C:T	C:T	C:T	C:C	C:T	C:T	T:T	C:T	C:C	C:T	C:T	?	C:T	C:C	T:T	T:T	T:T	C:C	C:T	T:T	C:T	T:T
>5 missing data points	isotig38830_623	A:G	G:G	A:G	G:G	A:G	A:G	A:G	G:G	G:G	A:G	G:G	A:G	A:G	A:A	A:G	G:G	?	A:G	G:G	A:A	?	A:A	A:A	A:A	A:A	A:A	A:A	A:A	A:A	A:A	A:A	A:A	A:A	A:A	A:A	A:A	A:A	A:A	A:A	A:A	A:G	G:G	A:A	?	A:G	G:G	A:G	A:G
	isotig38873_388	C:T	T:T	?	T:T	T:T	T:T	T:T	T:T	C:T	T:T	T:T	T:T	T:T	T:T	T:T	T:T	T:T	T:T	T:T	T:T	C:C	C:C	C:C	C:C	C:C	C:C	C:C	C:C	C:C	C:C	C:C	C:C	C:C	C:C	C:C	C:C	C:C	C:C	C:C	C:C	T:T	T:T	T:T	T:T	C:T	T:T	C:T	C:T
>5 missing data points	isotig39103_175	A:A	G:G	G:G	G:G	A:A	G:G	A:A	A:A	G:G	A:A	A:A	A:G	A:A	A:A	?	A:A	?	?	A:A	A:G	A:A	A:A	A:A	A:A	A:A	A:A	?	A:A	A:A	A:A	A:A	A:A	A:A	?	A:A	A:A	A:A	A:A	A:A	A:A	A:A	?	G:G	?	?	A:A	A:A	G:G
>5 missing data points	isotig39106_393	G:G	G:G	C:G	?	C:G	C:G	C:G	?	C:G	C:G	C:G	C:G	G:G	C:C	C:G	C:G	?	C:G	C:C	G:G	G:G	G:G	G:G	G:G	G:G	G:G	G:G	G:G	G:G	G:G	?	G:G	G:G	G:G	G:G	G:G	G:G	G:G	G:G	G:G	C:C	C:C	C:C	C:C	C:C	C:G	C:C	C:C
	isotig39121_540	A:C	A:C	A:C	A:C	A:C	A:C	A:C	A:C	A:C	A:C	A:C	C:C	A:C	?	C:C	A:C	A:A	A:C	A:C	A:C	A:A	A:A	A:A	A:A	A:A	A:A	A:A	A:A	A:A	A:A	A:A	A:A	A:A	A:A	A:A	A:A	A:A	A:A	A:A	A:A	A:A	A:A	A:A	A:A	?	A:A	A:A	A:A
>5 missing data points	isotig39194_488	A:A	A:A	A:A	?	A:A	A:A	A:A	A:A	A:A	A:A	A:A	A:A	?	?	A:A	A:A	?	A:A	A:A	A:A	A:A	A:A	A:A	A:A	A:A	A:A	A:A	A:A	A:A	A:A	A:A	A:A	A:A	A:A	A:A	A:A	A:A	A:A	A:A	A:A	A:G	A:A	G:G	A:G	?	G:G	G:G	A:G
	isotig39206_422	C:C	C:C	C:C	C:C	C:C	C:C	C:C	C:C	C:C	C:C	C:C	C:C	C:C	C:C	C:C	C:C	C:C	C:C	C:C	C:C	C:C	C:C	C:C	C:C	C:C	C:C	?	C:C	C:C	C:C	C:C	C:C	C:C	C:C	C:C	C:C	C:C	C:C	C:C	C:C	C:C	C:C	C:T	T:T	T:T	C:T	C:T	C:T
>5 missing data points	isotig39258_399	A:C	A:C	A:A	?	A:A	A:C	A:C	?	A:C	A:C	A:A	A:C	?	A:A	A:C	A:C	?	C:C	C:C	A:C	A:A	A:A	A:A	A:A	A:A	?	?	A:A	A:A	A:A	?	A:A	A:A	A:A	A:A	A:A	A:A	A:A	A:A	A:A	A:C	A:C	A:C	A:C	A:A	A:A	A:C	A:A
	isotig39274_732	A:G	A:G	A:G	A:G	A:G	A:G	A:G	A:G	A:G	A:G	A:A	G:G	A:G	G:G	A:G	G:G	A:A	A:G	G:G	A:A	G:G	G:G	G:G	G:G	G:G	G:G	G:G	G:G	G:G	G:G	G:G	G:G	G:G	G:G	G:G	G:G	G:G	G:G	G:G	G:G	A:A	A:A	A:G	A:G	A:G	A:G	A:A	G:G
	isotig39278_332	C:C	A:A	C:C	A:C	A:A	A:A	A:A	A:C	A:C	A:C	A:C	A:A	A:C	A:A	A:A	A:A	A:A	A:A	A:A	A:C	A:A	A:A	A:A	A:A	A:A	A:A	A:A	A:A	A:A	A:A	A:A	A:A	A:A	A:A	A:A	A:A	A:A	A:A	A:A	A:A	A:A	A:A	A:A	A:A	A:A	A:A	A:A	A:A
	isotig39287_252	T:T	T:T	T:T	T:T	A:T	T:T	T:T	T:T	A:T	T:T	T:T	T:T	T:T	T:T	T:T	T:T	T:T	T:T	T:T	T:T	T:T	T:T	T:T	T:T	T:T	T:T	T:T	T:T	T:T	T:T	T:T	T:T	T:T	T:T	T:T	T:T	T:T	T:T	T:T	T:T	A:T	A:T	T:T	A:T	T:T	T:T	A:T	T:T
	isotig39310_315	A:T	A:T	A:T	A:A	A:T	A:A	A:T	A:T	A:T	A:A	T:T	A:T	A:T	A:T	A:A	?	A:A	A:T	T:T	A:T	T:T	T:T	T:T	T:T	T:T	T:T	T:T	T:T	T:T	T:T	T:T	T:T	T:T	T:T	T:T	T:T	T:T	?	T:T	T:T	A:A	A:A	T:T	A:A	A:A	A:A	A:A	A:A
	isotig39326_587	C:T	T:T	T:T	C:T	C:T	T:T	C:T	T:T	T:T	T:T	T:T	C:C	C:T	C:C	C:T	C:T	T:T	T:T	C:C	T:T	C:C	C:C	C:T	C:T	C:T	C:C	C:T	T:T	C:C	T:T	C:C	C:T	C:T	C:C	C:T	C:C	C:C	C:T	C:C	C:C	?	C:T	C:T	T:T	C:T	C:T	T:T	C:C
>5 missing data points	isotig39401_224	C:C	C:C	C:C	C:T	C:T	C:C	C:C	C:C	C:C	C:C	C:C	?	C:C	C:C	C:C	C:C	?	C:C	C:C	C:C	T:T	T:T	T:T	T:T	T:T	T:T	T:T	T:T	T:T	T:T	?	T:T	T:T	T:T	T:T	T:T	T:T	?	T:T	T:T	C:C	C:T	C:C	C:C	C:T	C:C	C:C	C:T
3 illegitimate genotypes in half-sib parent analysis	isotig39428_415	C:C	C:C	T:T	T:T	T:T	C:T	C:T	C:T	C:C	C:C	C:C	?	?	C:T	C:T	C:C	?	C:T	T:T	C:C	C:T	T:T	C:T	C:T	C:C	?	?	C:T	C:C	C:C	C:C	C:T	C:C	?	C:T	C:C	C:C	C:C	C:C	C:T	C:T	C:C	C:C	?	?	C:T	C:T	C:C
	isotig39438_623	A:C	A:C	C:C	A:C	C:C	C:C	C:C	C:C	A:C	A:C	C:C	C:C	C:C	C:C	C:C	A:C	C:C	C:C	C:C	C:C	A:A	A:A	A:A	A:A	A:A	A:A	A:A	A:A	A:A	A:A	A:A	A:A	A:A	A:A	A:A	A:A	A:A	A:A	A:A	A:A	A:A	A:C	A:A	A:A	C:C	?	A:C	A:C
>5 missing data points	isotig39498_201	A:G	A:G	A:A	A:G	A:G	A:G	A:G	A:A	A:G	A:G	A:A	?	?	G:G	A:G	?	?	A:G	A:G	?	A:A	A:A	A:A	A:A	A:A	A:A	A:A	A:A	A:A	A:A	?	A:A	A:A	A:A	?	A:A	A:A	?	A:A	A:A	A:G	A:A	A:A	?	A:A	A:A	A:A	?
	isotig39752_384	A:T	A:T	A:T	A:A	A:A	A:A	A:T	A:T	A:T	A:A	A:T	A:T	A:T	A:A	A:T	A:T	A:T	A:T	A:T	A:T	A:T	A:A	A:T	T:T	A:T	A:T	A:A	A:A	A:T	A:A	T:T	A:A	T:T	T:T	A:A	A:T	A:T	A:A	A:A	A:T	T:T	T:T	T:T	T:T	T:T	T:T	T:T	T:T
	isotig39789_529	A:A	A:A	A:G	A:A	A:A	A:G	A:A	A:A	A:A	A:A	A:A	A:A	?	A:A	A:A	A:A	?	A:A	A:A	A:A	G:G	G:G	G:G	G:G	G:G	G:G	G:G	G:G	G:G	G:G	G:G	G:G	G:G	G:G	G:G	G:G	G:G	G:G	G:G	G:G	A:G	G:G	G:G	A:G	G:G	G:G	A:G	?
	isotig39878_664	C:T	C:C	C:T	C:T	C:T	C:T	C:T	C:T	C:C	C:C	C:T	?	C:C	C:T	C:C	?	?	C:T	C:T	?	T:T	T:T	T:T	T:T	T:T	T:T	T:T	T:T	T:T	T:T	T:T	T:T	T:T	T:T	T:T	T:T	T:T	T:T	T:T	T:T	C:C	C:C	C:C	C:C	C:C	C:C	C:C	C:C
	isotig39908_252	C:C	C:T	C:T	C:T	T:T	C:C	?	C:T	C:T	T:T	C:T	T:T	T:T	C:T	T:T	C:T	C:C	C:C	C:T	T:T	T:T	T:T	T:T	T:T	T:T	T:T	T:T	T:T	T:T	T:T	T:T	T:T	T:T	T:T	T:T	T:T	T:T	T:T	T:T	T:T	?	C:C	T:T	C:T	C:T	C:T	C:T	C:T
>5 missing data points	isotig39918_357	C:C	C:C	C:C	?	C:C	C:C	C:C	?	C:C	C:C	C:C	C:C	?	C:C	C:C	C:C	?	C:C	C:C	C:C	C:C	C:C	C:C	C:C	C:C	?	?	C:C	C:C	C:C	?	C:C	C:C	C:C	C:C	C:C	C:C	C:C	C:C	C:C	T:T	C:T	T:T	T:T	T:T	C:T	C:T	C:T
	isotig39994_602	C:T	T:T	C:T	T:T	T:T	T:T	T:T	C:T	T:T	T:T	C:T	T:T	T:T	T:T	T:T	T:T	T:T	T:T	T:T	T:T	T:T	T:T	T:T	T:T	T:T	T:T	T:T	T:T	T:T	T:T	T:T	T:T	T:T	T:T	T:T	T:T	T:T	T:T	T:T	T:T	C:T	T:T	T:T	C:T	T:T	C:C	T:T	C:T
	isotig40014_661	C:C	C:T	C:C	C:C	C:T	C:C	C:C	C:T	C:T	C:T	C:C	C:C	C:T	C:C	C:C	C:C	C:C	C:C	C:C	C:C	T:T	T:T	T:T	T:T	T:T	T:T	T:T	T:T	T:T	T:T	T:T	T:T	T:T	T:T	T:T	T:T	T:T	T:T	T:T	T:T	C:T	T:T	T:T	C:T	C:T	C:T	C:T	T:T
	isotig40098_630	C:G	C:G	C:G	C:G	G:G	G:G	C:G	C:G	C:G	C:G	C:C	G:G	C:G	C:G	C:G	C:G	C:G	C:G	C:G	C:G	C:C	G:G	C:C	C:C	C:C	C:C	C:G	C:G	C:G	C:G	C:C	C:C	C:C	C:C	C:C	C:C	C:C	C:C	C:C	C:C	G:G	G:G	G:G	G:G	G:G	G:G	G:G	G:G
	isotig40100_406	G:G	G:G	G:G	G:G	G:G	G:G	G:G	G:G	G:G	G:G	G:G	G:G	G:G	G:G	G:G	?	?	G:G	G:G	G:G	G:G	G:G	G:G	G:G	G:G	G:G	G:G	G:G	G:G	G:G	G:G	G:G	G:G	G:G	G:G	G:G	G:G	G:G	G:G	G:G	G:G	A:G	G:G	A:G	?	G:G	G:G	A:G
9 illegitimate genotypes in half-sib parent analysis	isotig40160_437	G:G	A:G	A:G	G:G	G:G	A:G	G:G	A:G	A:G	A:G	A:G	G:G	G:G	?	G:G	A:G	G:G	A:G	G:G	G:G	G:G	G:G	A:G	A:G	A:G	G:G	G:G	G:G	G:G	A:A	G:G	G:G	A:G	G:G	G:G	G:G	G:G	A:G	G:G	G:G	G:G	G:G	G:G	G:G	G:G	G:G	G:G	G:G
Monomorphic	isotig40178_229	A:A	?	A:A	A:A	A:A	A:A	A:A	A:A	A:A	A:A	A:A	A:A	A:A	A:A	A:A	A:A	?	A:A	A:A	A:A	A:A	A:A	A:A	A:A	A:A	A:A	A:A	A:A	A:A	A:A	A:A	A:A	A:A	A:A	A:A	A:A	A:A	A:A	A:A	A:A	A:A	A:A	A:A	A:A	A:A	A:A	A:A	A:A
	isotig40255_572	G:G	G:T	G:T	G:T	G:T	G:T	G:T	G:T	G:G	G:T	T:T	T:T	G:T	G:T	G:T	T:T	G:G	G:G	T:T	G:G	T:T	T:T	G:T	G:T	T:T	T:T	G:T	T:T	T:T	G:G	T:T	T:T	G:T	T:T	T:T	T:T	T:T	G:T	T:T	T:T	G:T	G:T	G:T	G:T	G:T	G:T	G:T	G:G
>5 missing data points	isotig40275_444	A:T	T:T	T:T	T:T	A:T	T:T	T:T	T:T	T:T	T:T	T:T	?	?	T:T	T:T	?	?	T:T	T:T	?	A:A	T:T	A:A	A:A	A:A	A:A	T:T	A:A	A:A	T:T	?	A:A	A:A	A:A	?	A:A	A:A	?	A:A	A:A	T:T	T:T	T:T	?	T:T	T:T	T:T	?
	isotig40297_125	A:G	A:G	A:G	A:G	A:G	A:G	A:G	A:G	A:G	A:G	A:G	A:G	A:G	A:G	A:G	G:G	A:A	G:G	A:A	A:G	G:G	G:G	G:G	G:G	G:G	G:G	G:G	G:G	G:G	G:G	G:G	G:G	G:G	G:G	G:G	G:G	G:G	G:G	G:G	G:G	A:G	A:G	A:A	A:G	A:G	A:A	A:G	G:G
>5 missing data points	isotig40309_475	T:T	T:T	T:T	C:T	T:T	T:T	T:T	T:T	T:T	T:T	T:T	T:T	T:T	T:T	T:T	T:T	T:T	T:T	T:T	T:T	T:T	T:T	T:T	T:T	T:T	T:T	T:T	T:T	T:T	T:T	T:T	T:T	T:T	T:T	T:T	T:T	T:T	T:T	T:T	T:T	C:T	C:T	T:T	C:T	C:T	C:T	C:T	T:T
8 illegitimate genotypes in half-sib parent analysis	isotig40415_423	C:T	C:C	C:T	T:T	C:T	C:T	C:T	T:T	C:T	C:C	C:T	C:C	C:C	C:T	C:C	C:T	T:T	T:T	C:T	C:C	T:T	T:T	T:T	T:T	T:T	T:T	T:T	T:T	T:T	T:T	T:T	T:T	T:T	T:T	T:T	T:T	T:T	T:T	T:T	T:T	C:T	C:C	C:T	C:C	C:C	C:T	C:C	C:C
	isotig40501_344	A:A	A:A	A:A	A:A	A:A	A:A	A:A	A:A	A:A	A:A	A:A	?	A:A	A:A	A:A	A:A	?	A:A	A:A	A:A	A:A	A:A	A:A	A:A	A:A	?	A:A	A:A	A:A	A:A	A:A	A:A	A:A	A:A	A:A	A:A	A:A	?	A:A	A:A	A:G	A:G	A:A	A:A	A:A	A:G	A:A	A:A
	isotig40509_271	C:T	C:T	C:C	C:T	C:C	C:C	C:C	C:C	C:C	C:C	C:C	C:C	C:C	C:C	C:C	?	C:C	C:C	C:C	T:T	T:T	C:C	T:T	T:T	C:T	T:T	C:C	C:T	C:T	C:T	T:T	C:T	T:T	T:T	T:T	T:T	T:T	C:T	T:T	T:T	C:T	T:T	C:C	C:T	C:C	C:C	C:T	C:T
>5 missing data points	isotig40534_246	G:G	G:G	G:G	A:G	G:G	G:G	G:G	A:G	G:G	A:G	G:G	?	G:G	G:G	G:G	G:G	G:G	G:G	G:G	G:G	G:G	G:G	G:G	G:G	G:G	G:G	?	G:G	G:G	G:G	G:G	G:G	G:G	?	G:G	G:G	G:G	G:G	G:G	G:G	A:A	A:A	A:A	A:A	A:A	G:G	A:A	A:A
	isotig40554_114	T:T	T:T	T:T	T:T	T:T	T:T	T:T	C:T	T:T	T:T	T:T	T:T	T:T	T:T	?	T:T	T:T	T:T	T:T	T:T	C:C	C:C	C:C	C:C	C:C	C:C	C:C	C:C	C:C	C:C	C:C	C:C	C:C	C:C	C:C	C:C	C:C	C:C	C:C	C:C	C:C	C:T	C:C	C:T	C:T	T:T	T:T	C:T
	isotig40592_178	T:T	T:T	T:T	T:T	T:T	T:T	T:T	T:T	T:T	T:T	T:T	T:T	T:T	T:T	T:T	T:T	T:T	T:T	T:T	T:T	T:T	T:T	T:T	T:T	T:T	T:T	T:T	T:T	T:T	T:T	T:T	T:T	T:T	T:T	T:T	T:T	T:T	T:T	T:T	T:T	T:T	T:T	T:T	T:T	T:T	C:T	T:T	T:T
Minor allele frequency <5%	isotig40612_303	C:T	C:T	C:T	C:T	C:T	C:T	C:T	C:T	C:T	C:T	C:T	T:T	C:T	C:T	C:T	C:T	?	C:T	C:T	C:T	C:T	C:T	C:T	C:T	C:T	C:T	C:T	C:T	C:T	C:T	C:T	C:T	C:T	C:T	C:T	C:T	C:T	?	C:T	C:T	C:T	C:T	C:T	C:T	C:T	C:T	C:T	C:T
	isotig40619_250	T:T	T:T	T:T	T:T	T:T	T:T	T:T	T:T	T:T	T:T	?	T:T	T:T	?	T:T	T:T	T:T	T:T	T:T	T:T	C:C	C:T	C:C	C:T	C:C	C:T	C:T	C:C	C:C	C:C	C:T	C:T	C:T	C:T	C:T	C:T	C:T	C:T	C:T	C:T	C:T	C:T	C:T	T:T	C:T	C:T	T:T	C:C
>5 missing data points	isotig40703_447	A:A	A:A	A:G	A:G	A:A	A:G	?	A:G	A:G	A:G	G:G	A:G	A:G	A:G	A:G	A:G	G:G	A:G	A:G	A:A	A:G	A:A	A:G	G:G	A:A	A:A	A:G	A:A	A:G	?	A:A	A:A	A:G	A:A	A:A	A:A	A:A	A:A	A:A	A:A	A:A	A:G	A:A	A:G	A:A	G:G	A:A	A:A
Monomorphic	isotig40707_390	T:T	T:T	T:T	T:T	T:T	T:T	T:T	T:T	T:T	T:T	T:T	T:T	?	T:T	T:T	T:T	?	T:T	T:T	T:T	T:T	T:T	T:T	T:T	T:T	?	T:T	T:T	T:T	T:T	T:T	T:T	T:T	T:T	T:T	T:T	T:T	?	T:T	T:T	T:T	T:T	T:T	?	T:T	T:T	T:T	?
>5 missing data points	isotig40743_349	G:G	G:G	A:G	?	G:G	G:G	G:G	?	G:G	A:G	G:G	G:G	G:G	?	G:G	G:G	?	G:G	G:G	G:G	G:G	G:G	G:G	G:G	G:G	G:G	?	G:G	G:G	G:G	G:G	G:G	G:G	G:G	G:G	G:G	G:G	G:G	G:G	G:G	G:G	G:G	G:G	G:G	G:G	G:G	G:G	G:G
Monomorphic	isotig40760_164	G:G	G:G	G:G	G:G	G:G	G:G	G:G	G:G	G:G	G:G	G:G	?	G:G	G:G	G:G	G:G	?	G:G	G:G	G:G	G:G	G:G	G:G	G:G	G:G	G:G	G:G	G:G	G:G	G:G	G:G	G:G	G:G	G:G	G:G	G:G	G:G	?	G:G	G:G	G:G	G:G	G:G	G:G	G:G	G:G	G:G	G:G
>5 missing data points	isotig40786_596	A:A	A:A	A:A	A:A	A:A	A:A	A:A	A:A	A:A	A:A	A:A	A:A	?	A:A	A:A	A:A	?	A:A	A:A	A:A	C:C	C:C	C:C	C:C	C:C	?	C:C	C:C	C:C	C:C	C:C	C:C	C:C	C:C	C:C	C:C	C:C	?	C:C	C:C	A:A	A:A	A:C	?	A:A	A:C	A:A	?
	isotig41141_540	T:T	T:T	T:T	T:T	A:T	T:T	T:T	T:T	A:T	A:T	T:T	?	A:T	T:T	T:T	T:T	T:T	A:T	T:T	T:T	T:T	T:T	T:T	T:T	T:T	T:T	T:T	T:T	T:T	T:T	T:T	T:T	T:T	T:T	?	T:T	T:T	T:T	T:T	T:T	A:T	A:T	A:A	A:T	A:T	A:A	T:T	A:A
>5 missing data points	isotig41145_141	C:T	T:T	T:T	?	C:T	T:T	C:T	?	C:T	T:T	C:T	C:T	T:T	C:C	C:T	C:T	C:C	C:T	C:T	?	C:C	C:C	C:C	?	C:C	C:C	C:C	C:C	C:C	C:C	C:C	C:C	C:C	C:C	C:C	C:C	C:C	C:C	C:C	?	?	T:T	T:T	T:T	C:C	C:C	?	C:T
>5 missing data points	isotig41226_581	A:A	A:A	A:A	A:C	A:A	A:A	?	A:C	A:A	A:A	A:A	?	A:A	A:A	A:A	?	?	A:A	A:A	?	A:A	A:A	A:A	A:A	A:A	A:A	A:A	A:A	A:A	A:A	A:A	A:A	A:A	A:A	A:A	A:A	A:A	A:A	A:A	A:A	C:C	C:C	C:C	C:C	C:C	A:C	A:C	A:A
Monomorphic	isotig41319_324	T:T	T:T	T:T	T:T	T:T	T:T	T:T	T:T	T:T	T:T	T:T	T:T	T:T	T:T	T:T	T:T	T:T	T:T	T:T	T:T	T:T	T:T	T:T	T:T	T:T	T:T	T:T	T:T	T:T	T:T	T:T	T:T	T:T	T:T	T:T	T:T	T:T	T:T	T:T	T:T	T:T	T:T	T:T	T:T	T:T	T:T	T:T	T:T
	isotig41344_259	A:T	A:T	A:T	?	A:T	A:T	T:T	A:T	A:T	A:T	A:T	T:T	T:T	T:T	T:T	A:T	?	A:T	T:T	A:T	A:A	T:T	A:T	T:T	A:A	A:A	A:T	A:A	A:T	A:T	A:A	A:A	?	A:A	A:A	A:A	A:A	A:A	A:A	A:A	A:A	A:A	A:A	A:A	A:A	A:A	A:A	A:A
	isotig41364_140	C:C	C:C	C:C	C:C	C:C	C:C	C:C	C:C	C:C	C:C	C:C	C:C	C:C	C:C	C:C	C:C	C:T	C:C	C:C	C:C	C:C	C:C	C:C	C:C	C:C	C:C	C:C	C:C	C:C	C:C	C:C	C:C	C:C	C:C	C:C	C:C	C:C	C:C	C:C	C:C	C:C	C:C	C:C	C:C	C:C	C:C	C:T	C:C
	isotig41409_219	T:T	C:C	T:T	C:T	T:T	T:T	C:T	T:T	T:T	C:T	T:T	C:T	C:C	C:T	C:T	C:C	T:T	C:T	T:T	C:T	T:T	T:T	T:T	T:T	T:T	T:T	T:T	T:T	T:T	T:T	T:T	T:T	T:T	T:T	T:T	T:T	T:T	T:T	T:T	T:T	C:T	C:T	C:C	C:T	C:C	C:T	C:T	C:T
	isotig41415_239	C:T	C:T	C:T	C:T	C:T	C:T	C:T	C:T	C:T	C:T	C:T	C:T	C:T	C:T	C:T	C:T	C:T	C:T	C:T	C:T	C:C	C:C	C:C	C:C	C:C	C:C	C:C	C:C	C:C	C:C	C:C	C:C	C:C	C:C	C:C	C:C	C:C	C:C	C:C	C:C	C:T	C:C	C:T	C:T	C:T	C:T	C:T	C:T
Monomorphic	isotig41486_349	C:C	C:C	C:C	C:C	C:C	C:C	C:C	C:C	C:C	C:C	C:C	C:C	C:C	C:C	C:C	C:C	C:C	C:C	C:C	C:C	C:C	C:C	C:C	C:C	C:C	C:C	C:C	C:C	C:C	C:C	C:C	C:C	C:C	C:C	C:C	C:C	C:C	C:C	C:C	C:C	C:C	C:C	C:C	C:C	C:C	C:C	C:C	C:C
	isotig41553_294	G:G	G:G	G:G	G:G	A:G	G:G	G:G	A:G	G:G	G:G	G:G	G:G	G:G	G:G	G:G	G:G	G:G	G:G	G:G	G:G	G:G	G:G	G:G	G:G	G:G	G:G	G:G	G:G	G:G	G:G	G:G	G:G	G:G	G:G	G:G	G:G	G:G	G:G	G:G	G:G	G:G	G:G	G:G	G:G	A:G	G:G	G:G	G:G
	isotig41606_421	A:G	A:G	A:A	A:A	A:A	A:A	A:A	A:A	A:A	A:A	A:A	A:A	A:A	A:A	A:A	A:G	A:A	A:A	A:A	A:A	G:G	G:G	G:G	G:G	G:G	G:G	G:G	G:G	G:G	G:G	G:G	G:G	G:G	G:G	G:G	G:G	G:G	G:G	G:G	G:G	A:G	A:A	A:A	A:A	A:A	A:A	A:A	A:A
	isotig41653_558	T:T	T:T	T:T	T:T	T:T	T:T	T:T	T:T	T:T	T:T	T:T	T:T	T:T	T:T	T:T	T:T	T:T	T:T	T:T	T:T	T:T	T:T	T:T	T:T	T:T	T:T	T:T	T:T	T:T	T:T	T:T	T:T	T:T	T:T	T:T	T:T	T:T	T:T	T:T	T:T	C:T	C:T	T:T	T:T	C:T	C:T	C:T	C:C
	isotig41662_224	C:G	C:G	G:G	G:G	C:G	G:G	G:G	C:G	G:G	C:G	G:G	G:G	G:G	G:G	G:G	C:G	?	G:G	G:G	G:G	C:G	C:C	C:G	G:G	C:C	C:C	C:G	C:C	C:G	C:G	C:C	C:C	C:G	C:C	C:C	C:C	C:C	C:C	C:C	C:C	C:C	C:G	C:C	?	C:C	G:G	C:C	C:C
	isotig41815_131	A:A	A:C	A:C	A:C	A:C	A:C	A:C	A:C	A:C	A:C	A:C	A:C	A:C	A:C	A:C	C:C	A:A	C:C	A:A	A:C	C:C	C:C	C:C	C:C	C:C	C:C	C:C	C:C	C:C	C:C	C:C	C:C	C:C	C:C	C:C	C:C	?	C:C	C:C	C:C	A:A	A:A	C:C	A:C	C:C	A:A	?	A:A
Monomorphic	isotig41822_519	T:T	T:T	T:T	T:T	T:T	T:T	T:T	T:T	T:T	T:T	T:T	T:T	T:T	T:T	T:T	T:T	T:T	T:T	T:T	T:T	T:T	T:T	T:T	T:T	T:T	T:T	T:T	T:T	T:T	T:T	T:T	T:T	T:T	T:T	T:T	T:T	T:T	T:T	T:T	T:T	T:T	T:T	T:T	T:T	T:T	T:T	T:T	T:T
>5 missing data points	isotig41937_218	G:G	G:T	G:T	?	G:T	G:G	G:T	G:G	G:T	G:G	G:T	G:T	?	G:G	G:G	T:T	?	G:G	G:T	G:T	T:T	G:G	G:G	G:G	G:T	G:G	G:G	G:T	G:G	G:G	G:G	G:G	G:G	G:G	G:G	G:G	G:G	G:G	G:G	G:G	G:G	G:G	G:G	G:T	G:G	G:G	G:G	G:G
	isotig41991_298	G:G	G:G	G:G	G:G	G:T	G:G	G:G	G:G	G:G	G:G	G:G	G:G	G:G	G:G	G:G	G:G	G:G	G:G	G:G	G:G	T:T	T:T	T:T	T:T	G:T	G:T	T:T	T:T	G:T	T:T	G:T	T:T	T:T	T:T	T:T	G:T	G:T	T:T	G:T	T:T	G:G	G:G	G:G	G:G	G:G	G:G	G:G	G:G
2 illegitimate genotypes in half-sib parent analysis	isotig42036_531	T:T	T:T	T:T	T:T	T:T	T:T	T:T	C:T	C:T	T:T	T:T	T:T	T:T	T:T	T:T	T:T	T:T	C:T	T:T	T:T	T:T	C:T	C:T	C:T	T:T	C:T	C:T	C:T	C:C	C:C	C:T	C:T	T:T	C:T	C:T	C:T	C:C	C:T	C:T	C:C	C:C	C:C	C:C	C:C	C:C	C:C	T:T	?
	isotig42089_316	A:G	A:A	A:A	A:G	A:G	A:A	A:A	A:A	A:A	A:A	A:A	A:A	A:A	A:A	A:A	A:A	G:G	A:A	A:A	A:A	A:A	A:A	A:A	A:A	A:A	A:A	A:A	A:A	A:A	A:A	A:A	A:A	A:A	A:A	A:A	A:A	A:A	A:A	A:A	A:A	A:A	A:A	A:G	A:A	A:A	A:A	?	A:A
	isotig42125_527	A:A	A:A	A:A	A:A	A:A	A:A	A:A	A:A	A:A	A:A	A:A	A:A	A:A	A:A	A:A	A:A	A:A	A:A	A:A	A:A	A:A	A:A	A:A	A:A	A:A	A:A	A:A	A:A	A:A	A:A	A:A	A:A	A:A	A:A	A:A	A:A	A:A	A:A	A:A	A:A	A:A	A:T	A:T	A:A	A:A	T:T	A:T	A:T
>5 missing data points	isotig42169_329	C:T	C:C	C:C	T:T	C:C	T:T	C:T	C:C	C:T	C:C	C:T	C:T	C:T	?	C:C	C:C	?	C:T	C:C	C:C	T:T	T:T	C:T	T:T	T:T	T:T	T:T	T:T	C:T	C:C	T:T	T:T	T:T	T:T	T:T	T:T	T:T	C:T	T:T	T:T	T:T	T:T	T:T	T:T	C:T	T:T	C:T	T:T
>5 missing data points	isotig42191_337	C:G	C:G	G:G	G:G	C:G	C:G	G:G	C:G	G:G	G:G	G:G	?	?	G:G	G:G	G:G	?	G:G	G:G	G:G	G:G	C:C	G:G	C:G	G:G	G:G	C:C	G:G	G:G	C:C	G:G	G:G	C:G	G:G	?	G:G	G:G	?	G:G	G:G	C:C	C:C	C:C	?	C:C	C:C	C:C	?
	isotig42358_331	A:A	A:A	A:C	A:A	A:A	A:A	A:A	A:C	A:A	A:A	A:C	A:A	A:A	A:A	A:A	A:A	A:A	A:A	A:A	A:A	C:C	C:C	C:C	C:C	C:C	C:C	C:C	C:C	C:C	?	C:C	C:C	C:C	C:C	C:C	C:C	C:C	C:C	C:C	C:C	A:A	A:A	A:A	A:C	A:C	A:A	A:A	A:C
	isotig42387_377	G:G	G:G	G:G	G:G	G:G	G:G	G:G	G:G	G:G	G:G	G:G	G:G	G:G	G:G	G:G	G:G	G:G	G:G	G:G	G:G	C:G	G:G	C:G	C:C	C:G	G:G	G:G	G:G	C:G	G:G	G:G	G:G	C:G	G:G	G:G	G:G	G:G	G:G	G:G	C:G	C:G	G:G	G:G	G:G	?	G:G	G:G	C:G
	isotig42415_195	G:G	G:G	C:G	G:G	C:C	G:G	C:G	C:G	C:G	C:G	C:G	C:C	C:G	G:G	C:C	C:G	?	C:G	C:G	C:C	G:G	C:C	G:G	C:G	G:G	G:G	G:G	G:G	G:G	C:C	G:G	G:G	C:G	G:G	G:G	G:G	G:G	?	G:G	G:G	C:C	C:C	C:G	?	C:G	G:G	C:G	C:C
	isotig42464_471	A:G	A:A	A:G	A:A	A:A	A:G	A:A	A:G	A:A	A:G	A:A	A:A	A:G	A:A	A:A	A:A	?	A:A	A:A	A:G	A:A	A:A	A:A	A:A	A:A	A:A	A:A	A:A	A:A	A:A	A:A	A:A	A:A	A:A	A:A	A:A	A:A	A:A	A:A	A:A	A:A	A:A	A:A	?	A:G	A:G	A:A	A:A
	isotig42489_195	A:A	A:A	A:G	A:G	A:A	A:G	A:G	A:G	A:G	A:G	G:G	A:G	A:G	A:G	A:G	A:G	G:G	A:G	A:G	A:A	A:G	A:A	A:G	G:G	A:A	A:A	A:G	A:A	A:G	A:G	A:A	A:A	A:G	A:A	A:A	A:A	A:A	A:A	A:A	A:A	A:A	A:G	A:A	A:G	A:A	G:G	A:A	A:A
>5 missing data points	isotig42494_328	A:T	?	A:T	A:T	A:T	A:T	A:T	A:T	T:T	A:T	A:T	?	A:T	A:A	A:T	?	?	T:T	T:T	?	T:T	T:T	T:T	T:T	T:T	T:T	T:T	T:T	T:T	T:T	T:T	T:T	T:T	T:T	T:T	T:T	T:T	T:T	T:T	T:T	A:T	T:T	A:T	T:T	T:T	T:T	T:T	T:T
	isotig42601_189	G:G	G:G	G:G	G:G	G:G	G:G	G:G	G:G	G:G	G:G	G:G	?	?	G:G	G:G	G:G	?	G:G	G:G	G:G	A:A	A:G	A:A	A:A	A:A	A:A	A:A	A:G	A:A	A:A	A:A	A:A	A:A	A:A	A:G	A:A	A:A	A:A	A:A	A:A	A:G	A:A	A:G	A:A	G:G	G:G	A:A	A:A
Minor allele frequency <5%	isotig42645_520	T:T	T:T	T:T	T:T	T:T	T:T	T:T	T:T	T:T	T:T	T:T	T:T	T:T	T:T	T:T	T:T	T:T	T:T	T:T	T:T	T:T	T:T	T:T	T:T	T:T	T:T	T:T	T:T	T:T	T:T	T:T	T:T	T:T	T:T	T:T	T:T	T:T	T:T	T:T	T:T	T:T	T:T	T:T	T:T	T:T	T:T	T:T	T:T
>5 missing data points	isotig42686_290	G:T	G:T	G:T	G:T	G:T	G:T	G:T	G:T	G:T	G:T	G:T	?	?	G:T	G:T	G:T	?	G:T	G:T	G:T	G:T	G:T	G:T	G:T	G:T	G:T	?	G:T	G:T	G:T	G:T	G:T	G:T	?	G:T	G:T	G:T	G:T	G:T	G:T	G:T	G:T	?	?	?	G:T	G:T	G:T
>5 missing data points	isotig43052_235	G:G	G:G	A:G	G:G	G:G	G:G	G:G	G:G	G:G	A:G	G:G	?	G:G	G:G	G:G	G:G	?	G:G	G:G	G:G	G:G	G:G	G:G	G:G	G:G	G:G	?	G:G	G:G	G:G	G:G	G:G	G:G	?	G:G	G:G	G:G	G:G	G:G	G:G	A:A	G:G	A:G	A:G	?	A:A	A:A	A:G
Monomorphic	isotig43097_451	G:G	G:G	G:G	G:G	G:G	G:G	G:G	G:G	G:G	G:G	G:G	G:G	G:G	G:G	G:G	G:G	?	G:G	G:G	G:G	G:G	G:G	G:G	G:G	G:G	G:G	G:G	G:G	G:G	G:G	G:G	G:G	G:G	G:G	G:G	G:G	G:G	G:G	G:G	G:G	G:G	G:G	G:G	G:G	G:G	G:G	G:G	G:G
	isotig43294_202	T:T	C:T	C:T	C:T	T:T	T:T	T:T	C:T	C:T	T:T	T:T	T:T	T:T	T:T	T:T	T:T	T:T	C:T	T:T	T:T	C:C	?	C:C	C:C	C:C	T:T	C:C	C:C	C:C	C:C	T:T	C:T	C:T	T:T	C:T	T:T	T:T	C:T	T:T	C:T	T:T	C:C	C:T	C:T	C:T	C:T	C:T	?
	isotig43361_292	T:T	C:T	C:T	C:T	C:T	T:T	T:T	C:T	C:T	C:T	C:T	T:T	T:T	T:T	T:T	C:T	T:T	T:T	T:T	C:T	C:C	C:C	C:C	C:C	C:C	C:C	C:C	C:C	C:C	C:C	C:C	C:C	C:C	C:C	C:C	C:C	C:C	C:C	C:C	C:C	C:T	T:T	C:T	C:T	C:T	C:T	T:T	T:T
	isotig43376_492	A:G	A:G	A:G	A:G	A:G	A:G	A:G	A:G	A:G	A:G	A:G	A:G	A:G	A:G	A:A	A:G	A:G	A:G	G:G	A:G	G:G	G:G	G:G	G:G	G:G	G:G	G:G	G:G	G:G	G:G	G:G	G:G	G:G	G:G	G:G	G:G	G:G	G:G	G:G	G:G	A:G	A:G	A:A	A:G	G:G	A:G	A:G	G:G
	isotig43499_302	T:T	T:T	T:T	T:T	T:T	T:T	T:T	T:T	T:T	T:T	T:T	T:T	T:T	T:T	T:T	T:T	T:T	T:T	T:T	T:T	T:T	T:T	?	T:T	T:T	T:T	T:T	T:T	T:T	T:T	T:T	T:T	T:T	T:T	T:T	?	T:T	T:T	T:T	T:T	C:T	C:T	C:C	C:T	C:T	T:T	T:T	C:T
	isotig43680_368	G:T	G:T	G:T	G:T	G:T	G:T	G:G	G:T	G:T	G:T	G:G	G:G	G:G	G:G	G:G	G:T	G:G	G:G	G:G	G:G	G:G	G:G	G:G	G:G	G:G	G:G	G:G	G:G	G:G	G:G	G:G	G:G	G:G	G:G	G:G	G:G	G:G	G:G	G:G	G:G	G:T	G:T	G:G	G:T	G:T	G:G	G:T	G:T
>5 missing data points	isotig43826_494	C:T	C:C	C:C	C:C	C:C	C:T	C:C	C:T	C:C	C:C	C:C	?	T:T	C:C	C:C	C:C	?	C:C	C:C	C:C	C:C	C:C	C:C	C:C	C:C	?	?	C:C	C:C	C:C	C:C	C:C	C:C	T:T	C:C	C:C	C:C	C:C	C:C	C:C	C:T	C:C	C:T	C:C	T:T	C:C	C:C	C:T
Monomorphic	isotig43871_154	C:C	C:C	C:C	?	C:C	C:C	C:C	C:C	C:C	C:C	C:C	C:C	C:C	C:C	C:C	C:C	C:C	C:C	C:C	C:C	C:C	C:C	C:C	C:C	C:C	C:C	C:C	C:C	C:C	C:C	C:C	C:C	C:C	C:C	C:C	C:C	C:C	C:C	C:C	C:C	C:C	C:C	C:C	C:C	C:C	C:C	C:C	C:C
>5 missing data points	isotig44032_287	A:G	A:G	A:A	A:A	A:A	A:G	A:A	A:G	A:G	A:G	A:A	A:A	?	A:A	A:A	A:A	?	A:G	A:A	A:A	G:G	G:G	G:G	G:G	G:G	?	G:G	G:G	G:G	G:G	G:G	G:G	G:G	G:G	G:G	G:G	?	?	G:G	G:G	A:G	A:G	A:G	?	G:G	G:G	A:A	?
	isotig44192_357	C:T	C:T	T:T	C:T	C:T	C:T	C:T	C:T	T:T	C:T	C:T	?	?	C:T	C:T	T:T	?	C:T	T:T	?	C:T	C:T	C:C	T:T	C:T	C:T	T:T	C:T	C:T	C:C	C:C	C:T	C:T	C:C	C:T	C:C	C:C	T:T	C:C	C:C	C:T	T:T	C:T	T:T	T:T	C:T	C:T	?
>5 missing data points	isotig44638_388	C:T	C:T	C:T	C:T	C:T	C:T	C:C	C:T	C:T	C:T	C:T	?	?	?	?	C:C	?	C:T	C:C	C:T	C:C	C:C	C:C	C:C	C:C	?	?	C:C	C:C	C:C	C:C	C:C	C:C	?	C:C	C:C	C:C	C:C	C:C	C:C	C:C	C:C	C:C	?	?	C:C	C:T	C:C
	isotig44683_192	A:A	A:A	A:A	A:A	A:G	A:A	A:A	A:G	A:G	A:A	A:A	A:A	A:A	A:A	A:A	A:A	A:A	A:G	A:A	A:A	A:G	A:A	A:A	A:A	A:G	G:G	A:A	A:G	A:G	?	G:G	G:G	A:G	G:G	A:G	G:G	G:G	G:G	G:G	A:G	A:A	A:A	A:A	A:A	A:G	A:G	A:A	A:A
	isotig44847_391	C:T	C:T	C:T	C:T	C:T	T:T	C:T	C:T	C:T	C:T	C:T	C:T	T:T	T:T	T:T	C:T	C:T	C:T	C:T	C:T	C:C	C:C	C:C	C:C	C:C	C:C	C:C	C:C	C:C	C:C	C:C	C:C	C:C	C:C	C:C	C:C	C:C	C:C	C:C	C:C	C:C	C:T	C:C	C:C	C:C	C:C	C:C	C:C
Monomorphic	isotig45095_316	G:G	G:G	G:G	G:G	G:G	G:G	G:G	G:G	G:G	G:G	G:G	G:G	G:G	G:G	G:G	G:G	G:G	G:G	G:G	G:G	G:G	G:G	G:G	G:G	G:G	G:G	G:G	G:G	G:G	G:G	G:G	G:G	G:G	G:G	G:G	G:G	G:G	G:G	G:G	G:G	G:G	G:G	G:G	G:G	G:G	G:G	G:G	G:G
Monomorphic	isotig45244_174	G:G	G:G	G:G	G:G	G:G	G:G	G:G	G:G	G:G	G:G	G:G	G:G	G:G	G:G	G:G	G:G	G:G	G:G	G:G	G:G	G:G	G:G	G:G	G:G	G:G	G:G	G:G	G:G	G:G	G:G	G:G	G:G	G:G	G:G	G:G	G:G	G:G	G:G	G:G	G:G	G:G	G:G	G:G	G:G	G:G	G:G	G:G	G:G
	isotig45375_278	T:T	T:T	T:T	C:T	C:T	C:T	C:T	C:T	T:T	C:T	T:T	C:T	C:T	C:T	C:C	C:T	T:T	T:T	C:C	C:T	T:T	T:T	T:T	T:T	T:T	T:T	T:T	T:T	T:T	T:T	T:T	?	T:T	T:T	T:T	T:T	T:T	T:T	T:T	T:T	?	C:C	C:C	C:C	C:T	C:T	C:C	C:T
>5 missing data points	isotig45486_135	G:G	G:G	A:G	?	G:G	A:G	G:G	?	G:G	G:G	A:G	G:G	?	G:G	G:G	G:G	?	G:G	G:G	G:G	A:A	A:A	A:A	A:A	A:A	A:A	?	A:A	A:A	A:A	?	A:A	A:A	A:A	A:A	A:A	A:A	A:A	A:A	A:A	G:G	G:G	G:G	G:G	G:G	G:G	G:G	G:G
	isotig45610_340	C:C	C:C	A:C	A:C	A:C	C:C	A:C	C:C	A:C	A:C	A:C	A:C	A:A	A:C	A:C	A:C	C:C	A:A	C:C	A:C	A:A	A:A	A:A	A:A	A:A	A:A	A:A	A:A	A:A	A:A	A:A	A:A	A:A	A:A	A:A	A:A	A:A	A:A	A:A	A:A	A:C	A:C	C:C	A:A	C:C	A:A	A:C	A:C
	isotig45729_183	C:T	C:C	C:C	C:C	C:T	C:C	C:T	C:C	C:T	C:C	C:T	C:T	C:C	T:T	C:T	C:T	T:T	C:T	C:T	C:T	T:T	T:T	T:T	T:T	T:T	T:T	T:T	T:T	T:T	T:T	T:T	T:T	T:T	T:T	T:T	T:T	T:T	T:T	T:T	T:T	T:T	C:T	C:T	C:T	C:T	T:T	T:T	C:T
	isotig45825_202	A:A	A:A	A:A	A:A	A:A	A:A	A:A	A:A	A:A	A:A	A:A	A:A	A:A	A:A	A:A	A:A	A:A	A:A	A:A	A:A	A:A	A:A	A:A	A:A	A:A	A:A	A:A	A:A	A:A	A:A	A:A	A:A	A:A	A:A	A:A	A:A	A:A	A:A	A:A	A:A	A:G	A:A	A:G	A:A	A:A	A:A	A:A	A:G
Monomorphic	isotig45873_106	?	?	C:C	C:C	?	?	C:C	?	?	?	C:C	?	?	C:C	?	?	?	?	C:C	?	C:C	C:C	C:C	C:C	C:C	C:C	?	C:C	C:C	C:C	C:C	C:C	?	?	C:C	C:C	C:C	C:C	C:C	C:C	C:C	C:C	C:C	?	?	?	?	?
Monomorphic	isotig45912_344	C:C	C:C	C:C	C:C	C:C	C:C	C:C	C:C	C:C	C:C	C:C	C:C	C:C	C:C	C:C	C:C	C:C	C:C	C:C	C:C	C:C	C:C	C:C	C:C	C:C	C:C	C:C	C:C	C:C	C:C	C:C	C:C	C:C	C:C	C:C	C:C	C:C	C:C	C:C	C:C	C:C	C:C	C:C	C:C	C:C	C:C	C:C	C:C
[truncated: 31 more columns]
